# Supplementary material for: Cell-of-origin and genetic drivers define advanced bladder cancer subtypes and potential therapeutic response in mouse models
Source: J Exp Clin Cancer Res. 2026 Feb 23;45:79. doi: 10.1186/s13046-026-03677-8 (PMC13032214; doi:10.1186/s13046-026-03677-8)
Supplement: Supplementary file 1 — Supplementary Material 1. [file 13046_2026_3677_MOESM1_ESM.xlsx]

## Sheet: Tumors from GEMMs
Transcriptomic data from BC mouse tumors using RNA microarrays. Robust Multi-array Average (RMA) log2 normalized data are shown for each analyzed tumor sample. Mouse transcripts are referred to by their gene symbols.
Gene Symbol	CTRL URO DKO 1	CTRL URO DKO 2	CTRL URO DKO 3	CTRL URO DKO 4	CTRL URO DKO 5	CTRL URO QKO 1	CTRL URO QKO 2	CTRL URO QKO 3	CTRL URO QKO 4	CTRL URO QKO 5	Tumor DKO K5 1	Tumor DKO K5 2	Tumor DKO K5 3	Tumor DKO K5 4	Tumor DKO K5 5	Tumor DKO K20 1	Tumor DKO K20 2	Tumor DKO K20 3	Tumor DKO K20 4	Tumor DKO K20 5	Tumor QKO K5 1	Tumor QKO K5 2	Tumor QKO K5 3	Tumor QKO K5 4	Tumor QKO K5 5	Tumor QKO K20 1	Tumor QKO K20 2	Tumor QKO K20 3	Tumor QKO K20 4	Tumor QKO K20 5	Syngeneic graft 4K5-1	Syngeneic graft 4K5-2	Syngeneic graft 4K5-3	Syngeneic graft K5.6-1	Syngeneic graft K5.6-2	Syngeneic graft K5.6-3
Sprr2A3	21.32	21.64	19.64	21.66	19.66	17.78	18.07	18.06	19.1	19.07	8.26	5.43	17.06	7.92	7.88	14.45	8.85	8.35	9.12	7.93	16.67	4.66	7.14	9.09	17.63	17.76	14.11	8.68	6.94	10.77	5.32	4.53	5.2	12.44	4.34	6
Upk1A	21.26	21.45	19.54	21.5	19.62	18.61	18.76	18.65	19.15	19.13	9.08	5.38	17.16	8.27	7.79	16.23	10.93	9.17	8.93	8.84	8.72	5.57	6.36	6.62	11.33	13.24	10.04	8.24	7.25	9.13	5.67	6.24	6.06	6.27	5.64	5.75
Upk1B	21.24	20.48	19.2	20.48	19.19	18.25	18.65	18.3	18.98	18.93	9.72	5.82	16.78	12.34	8.67	15.94	11.59	10.65	9.73	9.96	12.08	5.35	7.04	10.38	13.9	14.75	10.59	8.22	8.58	9	4.65	5.58	4.9	15.85	15.72	11.75
Ly6D	20.34	20.51	18.37	19.78	18.37	16.96	17.22	16.61	17.91	17.86	6.84	5.26	13.61	7.18	6.94	11.64	7.96	7.69	7.1	6.09	11.86	4.83	5.79	5.69	13.35	14.07	9.85	7.13	6.9	7.59	5.01	5.15	5.7	9.36	5.1	6.57
Rps12-Ps9	19.95	19.71	19.4	19.36	19.19	19.28	19.12	19.12	19.31	19.39	13.29	12.24	17.97	14.43	15.49	17.8	15.41	15.33	14.99	13.52	13.98	13.91	14.71	12.34	14.58	15.34	16.89	14.14	15.84	14.99	19.39	19.46	19.31	19.31	19.06	19.3
Ivl	19.93	20.25	18.37	19.78	18.29	17.73	17.32	17.51	18.28	18.5	8.37	5.56	14.81	7.91	7.27	12.48	8.82	8.42	8.06	6.92	13.53	5.26	6.52	7.29	12.27	13.91	9.46	7.67	6.64	8.59	4.93	5.08	5.19	6.5	4.82	5.59
Gm14633	19.91	19.27	19.54	19.28	19.42	19.43	19.38	19.38	19.54	19.6	15.52	14.27	18.69	16.06	18.09	18.77	18.28	17.37	16.97	15.44	16.54	17.36	17.16	14.11	16.55	17.08	16.82	15.72	17.32	16.7	19.48	19.5	19.57	19.42	19.34	19.57
Gm1821	19.83	19.62	19.47	18.93	19.42	19.03	19.2	19.05	19.31	19.3	13.47	11.92	17.82	14.2	15.47	17.47	14.99	14.87	14.57	12.58	14.15	13.82	13.94	11.64	14.84	14.86	14.63	12.84	14.6	14.4	19.24	19.24	19.35	19.28	19.2	19.35
Rps12-Ps10	19.72	19.68	19.27	19.44	19.07	19.02	18.8	18.96	19.1	19.24	14.09	13.69	17.94	14.42	15.59	17.54	15.37	15.04	15.19	13.46	14.53	14.68	14.74	12.89	14.79	14.97	16.66	14.03	15.82	15.18	19.04	19.07	19.11	18.88	18.8	19.1
Mir1935	19.67	19.34	19.53	19.42	19.62	19.45	19.59	19.51	19.62	19.61	19.05	18.44	19.27	19.35	19.32	19.52	19.19	19.21	19.48	18.94	19.42	19.4	19.45	18.68	19.51	19.62	19.25	18.26	19.54	19.25	19.6	19.56	19.62	19.62	19.6	19.64
Gm7206	19.66	19.37	19.43	19.1	19.26	19.43	19.32	19.3	19.26	19.48	12.74	11.71	17.65	13.82	16.23	17.29	16.52	16.53	16.21	13.58	14.04	13.83	14.85	12.51	15.08	16.33	15.67	13.69	15.43	14.88	19.29	19.46	19.33	19.32	19.24	19.38
Gm8566	19.62	19.92	19.18	19.18	19.08	18.99	19.26	18.66	18.9	18.96	9.85	7.63	16.27	10.37	11.26	14.69	11.72	11.8	11.22	9.82	8.14	8.39	10.6	9.23	10.75	11.53	11.35	9.25	9.68	10.45	17.87	17.98	17.78	17.46	17.24	17.62
Cox1	19.61	19.45	19.61	19.52	19.7	19.49	19.62	19.5	19.7	19.68	19.18	19.42	19.31	19.46	19.44	19.45	19.3	19.32	19.45	19.04	19.37	19.35	19.52	19.59	19.52	19.49	19.42	19.16	19.54	19.5	19.48	19.44	19.47	19.46	19.59	19.1
Gm10042	19.61	19.42	19.48	19.47	19.6	19.45	19.52	19.49	19.62	19.58	19.14	19.4	19.29	19.41	19.41	19.51	19.27	19.29	19.44	18.95	19.33	19.29	19.48	19.53	19.52	19.57	19.36	18.79	19.51	19.43	19.59	19.53	19.6	19.54	19.58	19.6
Gm25247	19.61	19.14	18.68	18.54	19.33	18.64	19.19	18.94	19.24	19.16	16.35	14.29	18.08	16.47	18.1	18.73	17.34	17.81	17.66	16.49	17.34	16.91	16.17	13.62	17.75	18.4	16.52	15.68	17.33	16.83	18.95	19.18	19.25	19.05	19	19.31
Mir1935	19.61	19.44	19.59	19.49	19.62	19.49	19.59	19.55	19.64	19.67	19.18	19.49	19.29	19.46	19.43	19.52	19.3	19.32	19.46	19	19.39	19.38	19.51	19.59	19.51	19.59	19.42	19.01	19.54	19.5	19.55	19.53	19.58	19.58	19.59	19.6
Mir3473F	19.61	19.2	19.38	19.6	19.5	19.37	19.24	19.12	19.49	19.44	19.07	19.06	19.29	19.26	19.54	19.47	19.19	19.22	19.34	19.04	19.45	19.43	19.47	18.37	19.48	19.54	19.3	18.45	19.49	18.99	9.15	8.96	9.22	8.93	8.91	9.34
Rps23-Ps2	19.58	19.33	19.34	19.12	19.02	19.31	19.11	19	19.18	19.43	15.01	13.42	18.28	14.89	17.87	18.13	17.66	16.43	16.56	14.44	16.4	16.32	17.06	13.54	16.38	16.77	16.21	14.96	16.74	15.49	19.36	19.39	19.44	19.31	19.04	19.46
Gm26318	19.57	19.43	19.52	19.49	19.58	19.53	19.52	19.55	19.6	19.59	19.18	19.46	19.3	19.45	19.43	19.54	19.3	19.32	19.43	19.02	19.42	19.39	19.52	19.57	19.52	19.56	19.42	19.22	19.54	19.48	19.49	19.49	19.48	19.51	19.58	19.53
Gm23840	19.56	19.44	19.57	19.5	19.6	19.52	19.52	19.56	19.61	19.61	19.2	19.47	19.3	19.46	19.44	19.54	19.3	19.32	19.43	19.04	19.43	19.4	19.52	19.57	19.52	19.55	19.43	19.33	19.54	19.49	19.54	19.5	19.49	19.52	19.59	19.52
Gm25193	19.56	19.36	19.4	19.48	19.54	19.45	19.42	19.41	19.55	19.56	19.14	19.39	19.3	19.39	19.41	19.52	19.27	19.3	19.4	18.97	19.41	19.38	19.52	19.53	19.52	19.56	19.39	19.06	19.55	19.43	19.39	19.27	19.27	19.35	19.52	19.4
Gm25442	19.56	19.39	19.41	19.46	19.52	19.52	19.46	19.39	19.55	19.52	19.17	19.44	19.3	19.43	19.41	19.53	19.29	19.31	19.44	19.01	19.41	19.39	19.52	19.56	19.52	19.58	19.41	19.04	19.55	19.46	19.46	19.34	19.39	19.43	19.52	19.44
Rps23-Ps1	19.55	19.15	19.69	19.2	19.7	19.55	19.63	19.57	19.79	19.79	18.43	16.45	19.21	18.66	19.24	19.83	18.59	18.6	19.28	16.57	18.36	19.78	19.35	15.36	19.34	19.55	18.69	17.75	19.5	19.25	19.65	19.69	19.84	19.67	19.56	19.83
Atp8	19.54	19.35	19.64	19.44	19.47	19.5	19.47	19.39	19.57	19.66	19.06	19.05	19.3	19.27	19.38	19.31	19.2	19.22	19.39	18.92	19.24	19.33	19.42	18.98	19.51	19.45	19.32	19.13	19.43	19.44	19	18.92	19.03	18.39	19.26	18.53
Gm12191	19.54	19.03	19.46	18.88	19.33	19.76	19.7	19.66	19.49	19.57	13.62	11.25	18.33	13.97	17.4	17.94	17.17	16.55	16.99	13.9	12.83	15.18	15.36	12.25	15.65	16.46	16.43	14.24	16.19	16.18	19.85	19.84	19.56	19.71	19.58	19.57
Gm26315	19.54	19.46	19.58	19.51	19.64	19.49	19.65	19.54	19.68	19.66	19.2	19.45	19.32	19.47	19.44	19.53	19.3	19.33	19.43	19.07	19.44	19.41	19.48	19.04	19.49	19.52	19.43	19.44	19.54	19.5	19.51	19.5	19.55	19.62	19.63	19.55
Rn7Sk	19.54	19.46	19.59	19.51	19.62	19.52	19.62	19.57	19.65	19.67	19.22	19.48	19.31	19.47	19.45	19.54	19.3	19.32	19.43	19.07	19.43	19.42	19.51	19.34	19.51	19.54	19.44	19.46	19.55	19.51	19.57	19.53	19.58	19.59	19.62	19.58
Gm24447	19.53	19.45	19.59	19.51	19.63	19.49	19.65	19.54	19.66	19.66	19.2	19.46	19.32	19.48	19.45	19.53	19.31	19.34	19.44	19.09	19.44	19.43	19.48	19.05	19.49	19.52	19.44	19.45	19.55	19.51	19.59	19.52	19.59	19.57	19.63	19.58
Gm25190	19.53	19.42	19.52	19.47	19.56	19.5	19.5	19.54	19.6	19.62	19.19	19.45	19.3	19.44	19.41	19.54	19.29	19.31	19.41	19.02	19.43	19.4	19.52	19.55	19.52	19.53	19.42	19.32	19.54	19.47	19.52	19.48	19.47	19.5	19.59	19.5
Rn7Sk	19.53	19.46	19.58	19.51	19.61	19.52	19.61	19.56	19.65	19.66	19.21	19.48	19.31	19.47	19.44	19.54	19.3	19.32	19.43	19.07	19.44	19.41	19.5	19.33	19.51	19.53	19.44	19.45	19.55	19.51	19.56	19.52	19.57	19.57	19.62	19.58
Rpl30-Ps1	19.52	19.02	19.45	18.85	19.3	19.8	19.72	19.7	19.51	19.61	13.61	11.27	18.28	14.07	17.23	17.91	16.89	16.9	17	13.85	12.61	14.75	15.26	12.2	15.61	16.47	16.35	14.22	16.16	16.18	19.9	19.88	19.56	19.71	19.62	19.59
Mt-Rnr1	19.51	19.43	19.57	19.48	19.56	19.52	19.66	19.55	19.68	19.66	19.2	19.46	19.3	19.45	19.42	19.51	19.28	19.3	19.4	19.04	19.41	19.39	19.49	19.56	19.49	19.52	19.42	19.43	19.52	19.48	19.63	19.58	19.57	19.63	19.67	19.64
Gm10076	19.5	19.41	19.62	19.46	19.62	19.48	19.46	19.44	19.62	19.66	19.1	19.12	19.32	19.45	19.43	19.55	19.23	19.26	19.4	18.8	19.53	19.52	19.41	17.76	19.42	19.5	19.35	19.29	19.55	19.47	19.54	19.53	19.65	19.51	19.54	19.7
Rps13-Ps2	19.5	19.24	19.72	19.24	19.66	19.52	19.46	19.46	19.73	19.75	17.4	17.29	19.08	17.55	19.12	19.32	18.33	18.35	18.72	15.91	18.63	18.42	17.8	15.99	18.69	18.49	18.46	17.27	18.4	18.95	19.54	19.51	19.72	19.49	19.02	19.71
Mir703	19.49	19.4	19.69	19.46	19.7	19.5	19.58	19.38	19.73	19.73	18.7	18.62	19.31	18.8	19.44	19.79	18.84	18.86	19.25	16.95	18.34	19.62	19.41	17.16	19.42	19.59	18.97	18.62	19.54	19.46	19.58	19.59	19.71	19.53	19.6	19.74
Rpl30-Ps8	19.49	19.05	19.45	18.87	19.31	19.73	19.68	19.63	19.45	19.57	13.68	11.37	18.32	13.99	17.44	18.03	17.32	16.96	17.19	14	12.83	15.26	15.46	12.26	15.68	16.79	16.39	14.41	16.28	16.31	19.83	19.84	19.57	19.67	19.57	19.57
Rps12-Ps3	19.49	19.46	19.19	18.94	18.82	18.65	18.37	18.64	18.76	19.14	13.65	14.31	17.14	14.83	15.53	17.57	15.76	15.46	15.15	13.71	15.51	15.81	15.69	13.17	15.19	15.13	16.31	14.52	16.23	15.23	18.99	18.97	19.16	18.43	18.33	19.11
Upk3A	19.48	19.87	18.33	19.88	18.21	17.2	17.81	17.31	18.05	17.87	8.36	5.2	14.97	7.61	7.4	11.94	9.15	8.36	7.44	7.16	10.55	5.46	6.42	6.45	11.46	13.09	8.25	7.73	6.61	7.92	4.86	5.01	5.24	5.09	5.1	5.27
Gm13456	19.46	19.38	19.62	19.4	19.66	19.4	19.52	19.38	19.65	19.68	18.73	18.3	19.22	18.7	19.38	19.61	18.89	18.92	19.27	17.66	19.07	19.54	19.24	16.7	19.3	19.46	19	18.67	19.46	19.4	19.52	19.52	19.68	19.49	19.46	19.68
Rpl30-Ps10	19.46	19.03	19.46	18.96	19.38	19.72	19.73	19.68	19.52	19.58	14.03	11.69	18.44	14.07	17.65	18.19	17.52	16.54	17.34	13.91	12.82	15.19	15.41	12.37	15.59	16.6	16.49	14.36	16.23	16.31	19.83	19.84	19.58	19.72	19.62	19.6
Mir682	19.45	18.63	19.48	18.63	19.3	19.54	19.34	19.35	19.5	19.61	15.62	12.93	18.57	17.31	18.17	18.9	18.25	18.27	18.64	14.75	16.67	17.19	17.28	12.85	18.52	19.47	17.27	15.6	18.35	17.72	19.23	19.2	19.28	19.17	19.15	19.31
Rpl30-Ps9	19.45	19.04	19.4	18.86	19.24	19.7	19.62	19.59	19.43	19.52	13.69	11.33	18.24	13.92	17.19	17.76	16.77	16.26	16.88	13.8	12.76	15.09	15.29	12.2	15.59	16.42	16.51	14.19	16.13	16.17	19.79	19.79	19.54	19.61	19.49	19.51
Gm26384	19.43	19.37	19.66	19.43	19.69	19.53	19.61	19.47	19.71	19.74	18.82	19.08	19.34	19.3	19.4	19.78	18.92	18.94	19.22	17.08	18.57	19.54	19.5	18.37	19.5	19.62	19.07	18.93	19.57	19.46	19.6	19.6	19.7	19.58	19.61	19.7
Gm22355	19.42	19.26	19.07	19.33	19.39	19.42	19.36	19.24	19.47	19.44	19.13	19.35	19.3	19.35	19.4	19.51	19.25	19.28	19.41	18.96	19.45	19.42	19.5	19.47	19.53	19.45	19.38	19	19.55	19.35	19.33	19.19	19.3	19.33	19.45	19.29
Gm27773	19.41	19.34	18.46	19.4	19.54	19.55	19.52	19.43	19.54	19.51	19.16	19.5	19.34	19.34	19.31	19.54	19.29	19.31	19.32	19.12	19.42	19.41	19.58	19.64	19.58	19.56	19.41	19.34	19.58	19.37	18.26	17.89	18.16	18.8	19.22	18.02
Gm13532	19.4	18.94	19.62	19	19.59	19.69	19.72	19.66	19.69	19.71	18.37	15.34	19.09	18.96	18.96	19.7	18.54	18.55	19.18	16.92	17.1	19.29	18.93	15.05	19.21	19.62	18.62	17.98	19.44	18.95	19.75	19.75	19.72	19.71	19.69	19.73
Gm7117	19.37	18.93	19.58	18.82	19.43	19.49	19.41	19.46	19.6	19.69	17.13	15.34	19.01	18.26	18.91	19.77	18.3	18.32	19.03	15.1	17.76	19.13	18.64	14.52	18.92	19.25	18.43	16.89	19.18	18.72	19.4	19.48	19.65	19.39	19.3	19.67
Gm7429	19.37	18.98	19.41	18.73	19.19	19.72	19.54	19.53	19.37	19.54	13.29	11.2	18.11	13.91	16.88	17.63	16.89	16.8	17.01	13.34	12.73	15.04	15.29	12.13	15.88	16.76	16.25	14.05	16.24	16.28	19.82	19.81	19.55	19.54	19.44	19.53
Rpl31-Ps8	19.37	19.17	19.56	19.18	19.52	19.35	19.35	19.25	19.59	19.61	18.5	17.56	19.12	18.89	19.18	19.57	18.65	18.67	19.16	17.02	19.37	19.47	19.17	16.02	19.25	19.29	18.77	18.14	19.38	19.11	19.34	19.4	19.57	19.31	19.28	19.56
Gm10123	19.33	19.03	19.4	18.83	19.45	19.31	19.41	19.35	19.47	19.49	17.04	15.86	18.79	17.82	18.9	19.62	18.46	18.48	18.8	16.05	16.33	18.72	18.5	14.88	18.8	19.15	18.59	17.45	19.16	18.73	19.5	19.47	19.51	19.51	19.38	19.53
Loc100862223	19.29	19.21	19.19	18.96	18.75	19.1	18.66	18.85	18.93	19.18	13.52	12.38	17.33	14.35	15.25	17.07	15.83	15.41	15.36	13.44	13.99	15.45	15.41	12.84	14.62	15.33	15.85	14.06	15.82	14.99	19.17	19.24	19.11	18.71	18.65	19.04
Rps12-Ps11	19.29	19.21	19.19	18.96	18.75	19.1	18.66	18.85	18.93	19.18	13.52	12.38	17.33	14.35	15.25	17.07	15.83	15.41	15.36	13.44	13.99	15.45	15.41	12.84	14.62	15.33	15.85	14.06	15.82	14.99	19.17	19.24	19.11	18.71	18.65	19.04
Rps12-Ps13	19.29	19.21	19.19	18.96	18.75	19.1	18.66	18.85	18.93	19.18	13.52	12.38	17.33	14.35	15.25	17.07	15.83	15.41	15.36	13.44	13.99	15.45	15.41	12.84	14.62	15.33	15.85	14.06	15.82	14.99	19.17	19.24	19.11	18.71	18.65	19.04
Rps12-Ps15	19.29	19.21	19.19	18.96	18.75	19.1	18.66	18.85	18.93	19.18	13.52	12.38	17.33	14.35	15.25	17.07	15.83	15.41	15.36	13.44	13.99	15.45	15.41	12.84	14.62	15.33	15.85	14.06	15.82	14.99	19.17	19.24	19.11	18.71	18.65	19.04
Rps12-Ps24	19.29	19.47	19.05	19.19	18.67	18.73	18.26	18.43	18.83	18.95	13.38	14.49	17.02	13.7	14.71	17.13	15.06	14.46	14.14	12.9	14.34	13.72	14.25	12.46	13.94	13.91	15.61	14.13	15.09	14.87	18.68	18.81	18.85	18.36	18.21	18.86
Gm10343	19.27	18.89	19.19	18.57	18.94	19.46	19.29	19.2	19.14	19.3	13.25	10.8	17.83	13.38	16.76	17.75	16.76	16.24	16.84	13.5	12.53	14.92	15.08	11.9	15.54	16.39	16.07	13.72	15.9	15.91	19.52	19.55	19.28	19.32	19.14	19.25
Gm20430	19.27	18.78	19.46	18.66	19.18	19.53	19.38	19.47	19.5	19.69	16.68	14	18.83	18.05	18.59	19.51	18.55	18.58	18.84	15.5	17.5	18.1	17.61	13.77	18.39	19.18	17.6	16.85	18.86	18.12	19.45	19.49	19.62	19.41	19.31	19.52
Gm25735	19.27	19.11	19.32	19.28	19.41	19.42	19.37	19.06	19.38	19.33	19.08	19.34	19.29	19.44	19.42	19.29	19.22	19.22	19.36	18.81	19.43	19.43	19.46	19.29	19.51	19.51	19.33	19.21	19.42	19.33	19.06	18.85	19	18.99	19.26	18.88
Gm22395	19.25	18.81	18.53	19.22	19.17	19.17	18.99	19.02	19.24	19.18	19.05	19.04	19.29	19.32	19.31	19.53	19.18	19.21	19.35	18.93	19.47	19.38	19.49	19.17	19.52	19.5	19.31	18.62	19.54	19.17	18.88	18.73	18.68	18.69	19.22	18.85
Mir3473A	19.25	18.96	18.82	19.42	19.48	19.2	19.05	19.08	19.47	19.45	18.88	19.09	19.37	19.37	19.34	19.76	19	19.03	19.15	17.68	19.62	19.61	19.48	17.08	19.48	19.6	19.14	19.17	19.56	19.39	17.92	17.57	18.41	18.47	18.72	18.64
Krt18	19.23	19.47	18.39	18.79	18.09	17.51	17.88	17.72	18.02	18.1	7.91	5.43	14.44	8.75	6.77	12.38	8.05	8.43	7.68	6.82	8.36	5.4	5.91	6.52	9.64	11.29	9.67	7.21	6.56	8.7	4.6	4.83	4.83	5.44	5.35	8.61
Nd1	19.23	18.98	19.3	19.25	19.27	19.45	19.37	19.24	19.39	19.39	18.92	19.19	19.04	19.18	19.17	19.23	19.02	19.04	19.12	18.73	19.16	18.91	19.2	19.28	19.21	19.26	19.15	19.14	19.24	19.23	19.33	19.27	19.33	19.35	19.41	19.32
Gm10925	19.22	19.02	19.6	19.35	19.21	19.53	19.14	19.1	19.33	19.66	18.47	18.52	18.89	18.63	18.95	18.95	18.59	18.61	18.87	17.63	18.18	18.95	18.88	18.49	19.09	19.08	18.72	18.57	18.7	19.01	18.79	18.78	18.7	18.23	19	18.46
Gm8430	19.21	19.14	19.52	19.2	19.51	19.42	19.4	19.25	19.58	19.56	18.66	17.89	19.11	19.21	19.16	19.44	18.8	18.87	19.1	17.73	19.41	19.39	19.22	16.51	19.22	19.35	18.92	18.9	19.38	19.09	19.43	19.4	19.57	19.38	19.35	19.57
Rps12-Ps17	19.21	19.35	19.13	18.89	18.68	18.97	18.55	18.59	18.84	19.1	14	13.1	17.33	14.57	15.27	17.07	15.45	15.42	15.16	13.46	14.35	15.28	15.37	13.1	14.64	15.29	15.97	14.33	15.82	15.22	19.02	19.12	18.97	18.56	18.51	18.94
Rps12-Ps18	19.21	19.35	19.13	18.89	18.68	18.97	18.55	18.59	18.84	19.1	14	13.1	17.33	14.57	15.27	17.07	15.45	15.42	15.16	13.46	14.35	15.28	15.37	13.1	14.64	15.29	15.97	14.33	15.82	15.22	19.02	19.12	18.97	18.56	18.51	18.94
Rps12-Ps6	19.21	19.35	19.13	18.89	18.68	18.97	18.55	18.59	18.84	19.1	14	13.1	17.33	14.57	15.27	17.07	15.45	15.42	15.16	13.46	14.35	15.28	15.37	13.1	14.64	15.29	15.97	14.33	15.82	15.22	19.02	19.12	18.97	18.56	18.51	18.94
Rpl10A-Ps1	19.2	18.83	19.09	18.34	18.96	19.06	18.86	18.88	19.11	19.27	16.29	15.25	17.94	17.43	18.29	18.74	17.45	18.29	17.45	16.01	18.16	17.17	17.75	14.73	17.91	18.03	17.51	17.02	18.42	17.65	18.88	19.04	19.25	18.8	18.71	19.22
Sptssb	19.2	19.71	17.77	19.41	17.86	16.7	16.84	16.74	17.47	17.42	8.81	5.2	15.52	7.73	7.74	13.98	9.1	8.42	7.94	7.34	12.17	5.74	6.19	6.78	13.22	15.27	10.08	8.67	6.82	8.82	4.43	4.52	4.57	4.42	4.42	4.7
Rn18S	19.19	18.87	19.05	18.88	19.42	19.34	19.43	19.41	19.59	19.52	18.99	19.2	19.18	19.04	19.4	19.45	19.13	19.15	19.02	18.89	19.31	19.11	19.2	18.69	19.34	19.4	19.25	18.56	19.4	19.45	19.44	19.46	19.42	19.48	19.42	19.51
Rpl35A-Ps3	19.19	19.05	19.3	18.71	19	19.38	19.14	19.23	19.33	19.51	15.02	13.37	18.35	15.66	17.85	18.74	17.81	17.85	18.49	14.28	15.55	17.16	17.32	12.86	17.87	18.5	17.45	15.31	18.13	17.33	19.39	19.37	19.43	19.4	19.18	19.47
Rpl35A-Ps4	19.19	19.05	19.3	18.71	19	19.38	19.14	19.23	19.33	19.51	15.02	13.37	18.35	15.66	17.85	18.74	17.81	17.85	18.49	14.28	15.55	17.16	17.32	12.86	17.87	18.5	17.45	15.31	18.13	17.33	19.39	19.37	19.43	19.4	19.18	19.47
Rpl35A-Ps6	19.19	19.05	19.3	18.71	19	19.38	19.14	19.23	19.33	19.51	15.02	13.37	18.35	15.66	17.85	18.74	17.81	17.85	18.49	14.28	15.55	17.16	17.32	12.86	17.87	18.5	17.45	15.31	18.13	17.33	19.39	19.37	19.43	19.4	19.18	19.47
Gm22426	19.15	18.62	19.38	18.33	18.94	18.97	18.8	19.46	19.2	19.54	14.08	13.3	17.64	15.72	17.98	16.93	17.22	16.8	17.64	13.77	16.96	16.33	16.15	12.55	17.56	17.86	16.81	14.46	17.1	16.71	18.45	18.91	18.85	18.32	18.46	18.97
Nd5	19.15	19.05	19.57	19.28	19.46	19.65	19.5	19.36	19.53	19.65	18.43	17.07	19.16	18.31	19.03	18.95	18.51	18.57	18.94	17.09	17.04	18.57	18.18	16.69	18.66	18.86	17.78	17.97	18.11	18.45	19.01	18.74	18.98	18.25	19.28	18.46
Gm9493	19.11	19.42	19.21	18.88	18.98	19.24	18.92	18.92	18.95	19.16	14.65	12.93	17.29	14.22	15.89	17.23	15.66	15.89	16	13.85	15.16	14.86	15.54	13.32	15.55	15.44	15.66	14.65	16.23	15.48	18.98	19.04	18.94	18.93	18.75	18.8
Ubb	19.11	19.06	18.96	18.37	18.89	18.57	18.71	18.61	18.85	18.83	14.59	12.92	17.79	15.12	15.7	17.21	15.25	15.43	14.96	13.68	15.19	15.05	14.69	12.75	15.21	15.61	14.98	14.07	15.37	15.31	18.7	18.72	18.84	18.76	18.73	18.83
Gm9703	19.09	18.94	19.21	18.37	18.9	19.55	19.34	19.33	19.17	19.41	12.95	10.37	17.62	13.21	16.38	17.39	16.5	15.8	16.53	12.72	11.97	14.68	15.05	11.67	15.15	16.37	15.69	13.56	15.79	15.81	19.54	19.64	19.37	19.29	19.19	19.29
Rps6-Ps4	19.06	18.95	19.25	19	19.13	19.02	18.98	18.62	19.38	19.23	16.01	17.23	18.54	16.79	18.28	19.19	17.91	18.09	18.08	15.63	18.65	18	18.15	16.23	18.47	18.46	18.77	17.74	18.58	18.35	18.73	18.77	18.9	18.74	18.62	18.86
Rps3A2	19.05	19.56	18.9	18.59	18.56	18.84	18.48	18.67	18.6	19.03	11.61	11.04	16.44	12.42	13.57	15.65	13.26	13.67	13.24	11.72	11.95	12.71	12.99	11.64	12.77	13.49	14.4	12.55	13.16	13.14	18.95	19.16	19.06	19.03	18.53	19.08
Gm25574	19.03	18.82	18.91	19.02	19.18	19.06	19.08	18.81	19.07	19.08	18.84	19.11	18.98	19.15	19.15	19.02	18.95	19.16	19.09	18.7	19.14	19.02	19.33	19.12	19.5	19.23	18.93	18.95	19.22	19.06	18.56	18.78	18.42	18.65	19.02	18.62
Gm10288	19.02	18.86	18.71	18.3	18.5	18.63	18.56	18.45	18.64	18.62	14.41	13	17.33	14.56	16.52	17.52	16.4	16.73	15.97	14.32	15.45	16.11	15.67	13.44	16.17	16.19	15.95	14.73	16.73	15.98	18.54	18.62	18.6	18.45	18.26	18.63
Gm22759	19.01	18.31	18.94	18.35	18.58	19.09	18.6	18.43	18.93	19.12	14.94	12.76	17.85	16.71	17	17.94	17.58	16.72	17.15	14.11	15.53	16.3	16.06	12.73	17.35	18.35	16.59	15.33	17.43	16.85	18.41	18.34	18.34	17.94	18.25	18.34
Gm15464	18.99	18.65	19.06	18.51	18.8	19.12	18.81	18.83	18.9	19.15	15.23	12.4	17.85	15.46	17.29	18.24	17.01	16.68	16.65	14	16.31	16.82	17.16	13.26	17.31	16.93	16.06	14.98	16.92	15.93	19.2	19.23	19.17	18.93	18.77	19.17
Gm15501	18.98	18.92	19	18.93	18.96	19.05	18.95	18.67	19.09	19.1	18.64	18.54	18.85	18.87	18.93	19.05	18.78	18.8	18.92	18.51	19.1	19.08	18.95	17.03	18.95	19.03	18.9	18.83	19.1	18.97	19.01	19	19.19	19.02	18.99	19.12
Gm20302	18.97	18.55	18.89	18.33	18.57	19	18.54	18.41	18.9	19.1	14.74	12.45	17.54	16.06	16.9	17.78	16.72	16.97	16.79	13.96	15.24	15.63	15.83	12.58	16.83	17.78	15.95	14.77	16.87	16.11	18.41	18.49	18.41	18.28	18.32	18.39
Rpl31-Ps16	18.97	18.59	18.98	18.2	18.64	18.87	18.82	18.52	18.91	19.16	14.52	12.86	17.66	16.1	17.1	17.69	16.95	17.02	17	14.73	15.8	15.95	15.9	12.47	17.08	17.85	16.83	15.42	17.22	16.52	18.8	19.09	18.79	18.85	18.49	18.88
Gm22655	18.96	18.32	18.42	18.94	18.75	18.87	18.55	18.53	18.93	18.85	18.88	18.74	19.26	19.14	19.27	19.47	19.11	19.15	19.2	18.88	19.48	19.3	19.48	18.95	19.48	19.35	19.17	18.4	19.45	18.95	18.34	18.34	18.25	18.2	18.77	18.51
Gm5526	18.96	18.66	19.25	18.6	19.18	19.11	19.18	19.17	19.28	19.27	17.9	15.2	18.68	18.26	18.62	19.25	18.03	18.06	18.73	16.06	17.88	18.75	18.51	15.59	18.55	19.22	18.15	17.48	19	18.49	19.26	19.28	19.32	19.26	19.26	19.29
Gm6136	18.96	18.94	18.78	17.95	18.5	19	18.64	18.59	18.6	19.12	15.26	13.38	17.16	15.41	16.8	17.76	16.21	16.69	16.07	13.05	14.1	14.19	14.48	13.06	15.97	17.39	15.65	14.86	17.4	16.56	18.74	18.65	18.96	18.7	18.62	18.89
Rplp1	18.95	19.07	18.76	18.6	18.05	18.55	18.26	18.38	18.57	18.68	11.57	11.08	15.36	11.29	13.85	15.2	12.22	13.47	13.05	10.01	11.67	12.65	12.81	9.44	13	14.05	13.57	11.24	13.82	13.07	18.3	18.45	18.57	17.94	17.7	18.33
Gm8172	18.94	19.41	19	18.77	18.63	18.43	18.49	18.38	18.62	18.79	13.14	12.12	17.24	13.04	14.52	16.55	14.85	14.43	14.61	12.51	13.77	14.18	14.28	11.61	14.04	14.96	15.16	13.72	14.54	14.92	18.45	18.52	18.59	18.23	18.1	18.47
Eef1A1	18.88	18.64	18.88	18.69	18.93	18.74	18.77	18.69	18.92	18.94	17.97	17.41	18.48	17.88	18.65	18.89	18.11	18.15	18.46	16.87	18.51	18.5	18.42	16.3	18.6	18.75	18.23	17.57	18.71	18.58	18.74	18.79	18.92	18.71	18.72	18.9
Gm25960	18.88	18.81	19.2	19.21	19.39	19.48	19.35	18.78	19.23	19.17	19.12	19.54	19.28	19.47	19.44	19.26	19.25	19.27	19.42	18.86	19.5	19.5	19.47	19.13	19.48	19.61	19.37	19.44	19.36	19.5	18.48	18.43	18.39	18.6	18.88	18.27
Rpl31-Ps14	18.88	18.6	18.91	18.26	18.63	18.86	18.67	18.54	18.78	18.95	15.44	13.84	17.98	16.44	17.62	18.21	17.97	17.41	17.74	15.64	16.95	16.58	16.65	13.54	17.48	18.11	17.23	15.93	17.71	17.08	18.68	18.8	18.75	18.74	18.45	18.75
Gm23638	18.87	18.79	19.23	19.22	19.39	19.54	19.34	18.84	19.24	19.17	19.11	19.56	19.28	19.47	19.44	19.28	19.23	19.26	19.41	18.77	19.53	19.52	19.47	19.03	19.47	19.62	19.36	19.44	19.37	19.51	18.53	18.46	18.39	18.54	18.93	18.35
Gm23681	18.87	18.79	19.23	19.22	19.39	19.54	19.34	18.84	19.24	19.17	19.11	19.56	19.28	19.47	19.44	19.28	19.23	19.26	19.41	18.77	19.53	19.52	19.47	19.03	19.47	19.62	19.36	19.44	19.37	19.51	18.53	18.46	18.39	18.54	18.93	18.35
Gm27857	18.87	18.79	19.23	19.22	19.39	19.54	19.34	18.84	19.24	19.17	19.11	19.56	19.28	19.47	19.44	19.28	19.23	19.26	19.41	18.77	19.53	19.52	19.47	19.03	19.47	19.62	19.36	19.44	19.37	19.51	18.53	18.46	18.39	18.54	18.93	18.35
Gm13408	18.86	19.2	18.68	18.44	18.31	18.64	18.27	18.58	18.43	18.71	11.62	10.83	16.48	12.36	13.84	15.41	13.33	14.09	13.58	11.88	12.38	11.64	13.16	11.44	12.96	13.91	14.45	12.55	13.86	13.22	18.72	18.9	18.7	18.84	18.42	18.75
Gm22398	18.86	18.79	19.23	19.18	19.4	19.5	19.35	18.78	19.25	19.17	19.13	19.54	19.28	19.48	19.46	19.28	19.25	19.28	19.43	18.87	19.51	19.5	19.48	19.1	19.48	19.6	19.38	19.46	19.37	19.52	18.51	18.42	18.43	18.6	18.9	18.18
Gm24303	18.86	18.8	19.22	19.19	19.39	19.49	19.33	18.77	19.24	19.15	19.12	19.55	19.28	19.47	19.45	19.26	19.24	19.26	19.41	18.8	19.52	19.51	19.47	19.03	19.47	19.61	19.37	19.44	19.36	19.51	18.52	18.43	18.42	18.7	18.9	18.29
Gm25731	18.86	18.79	19.23	19.18	19.4	19.5	19.35	18.78	19.25	19.17	19.13	19.54	19.28	19.48	19.46	19.28	19.25	19.28	19.43	18.87	19.51	19.5	19.48	19.1	19.48	19.6	19.38	19.46	19.37	19.52	18.51	18.42	18.43	18.6	18.9	18.18
Gm28010	18.86	18.78	19.23	19.24	19.38	19.53	19.34	18.86	19.23	19.17	19.13	19.56	19.27	19.47	19.44	19.29	19.25	19.28	19.43	18.87	19.53	19.52	19.47	19.1	19.47	19.62	19.38	19.46	19.37	19.51	18.53	18.43	18.4	18.54	18.91	18.31
Sod1	18.86	19.2	18.29	18.24	18.35	18.35	18.35	18.21	18.23	18.25	10.46	9.13	15.95	11.18	11.43	15.16	11.98	11.99	11.33	10.12	9.77	9.55	11.18	9.67	11.35	11.4	11.66	9.88	10.16	10.63	17.15	17.45	17.4	17.1	16.42	17.12
Gm22692	18.85	18.79	19.18	19.15	19.38	19.51	19.26	18.8	19.21	19.14	19.09	19.56	19.28	19.47	19.45	19.21	19.21	19.24	19.39	18.72	19.52	19.51	19.48	19.07	19.48	19.62	19.34	19.42	19.38	19.5	18.39	18.45	18.36	18.55	18.9	18.17
Gm25534	18.85	18.77	19.2	19.17	19.39	19.49	19.33	18.74	19.22	19.14	19.12	19.54	19.28	19.47	19.46	19.26	19.24	19.26	19.41	18.81	19.51	19.5	19.47	19.03	19.48	19.61	19.37	19.44	19.36	19.52	18.52	18.41	18.38	18.59	18.91	18.29
Rpl3-Ps2	18.84	18.55	19.15	18.5	19.02	18.99	18.93	18.89	19.17	19.1	16.6	15.15	18.42	17.64	18.12	18.87	17.73	17.41	18.09	14.9	18.27	18.09	17.83	15.09	18.28	18.14	17.85	16.63	18.27	17.77	18.9	18.93	19.15	18.9	18.72	19.07
Gm24979	18.83	18.74	19.18	19.2	19.35	19.54	19.33	18.91	19.24	19.16	19.12	19.56	19.27	19.46	19.44	19.25	19.24	19.26	19.42	18.86	19.53	19.52	19.46	19.08	19.47	19.62	19.37	19.45	19.36	19.5	18.53	18.5	18.37	18.54	18.92	18.37
Gm17374	18.82	18.3	17.91	18.98	18.53	18.99	18.22	18.06	19.02	18.55	18.95	19.41	19.22	19.32	19.01	19.33	19.08	19.19	19	18.92	19.37	19.05	19.45	19.5	19.5	19.25	19.21	19.05	19.54	19.08	18.1	17.74	17.78	18.36	18.86	18.31
Gm22174	18.82	18.75	19.19	19.15	19.37	19.51	19.33	18.85	19.26	19.17	19.13	19.54	19.28	19.48	19.45	19.26	19.25	19.27	19.43	18.86	19.51	19.5	19.48	19.09	19.48	19.61	19.38	19.46	19.36	19.52	18.58	18.45	18.39	18.61	18.92	18.35
Gm27529	18.81	19.33	18.65	17.2	17.69	18.2	18.49	18.61	18.58	18.94	10.39	8.97	14.53	12	12.09	14.8	12.03	12.27	11.41	10.58	11.48	11.4	12.04	9.38	10.87	11.91	12.92	10.86	12.47	11.11	19.04	18.97	18.94	18.67	17.68	18.82
Gm27634	18.81	18.77	19.22	19.1	19.38	19.46	19.3	18.76	19.26	19.19	19.12	19.52	19.28	19.46	19.48	19.25	19.25	19.28	19.43	18.82	19.49	19.48	19.47	19.09	19.47	19.6	19.35	19.44	19.38	19.5	18.53	18.41	18.45	18.56	18.93	18.37
Rpl30-Ps3	18.81	18.45	18.94	18.03	18.66	19.17	18.85	18.91	18.93	19.15	13.51	11.64	17.55	14.81	16.7	17.52	16.84	16.47	16.48	13.57	13.71	14.9	15.09	12.1	15.08	16.22	15.94	14.52	15.93	15.93	19.24	19.26	19.17	18.96	18.64	19.03
Gm26269	18.8	18.79	19.19	19.13	19.37	19.5	19.35	18.84	19.26	19.18	19.13	19.54	19.28	19.48	19.45	19.27	19.25	19.28	19.43	18.87	19.51	19.5	19.47	19.03	19.47	19.61	19.38	19.47	19.36	19.51	18.62	18.45	18.42	18.64	18.93	18.32
Rpl18-Ps1	18.8	19.44	18.83	18.01	17.92	18.74	18.29	18.53	18.32	19.13	13.53	12.41	16.17	14.09	14.62	16.86	13.93	14.86	14.22	13.52	14.16	13.47	13.93	11.84	13.49	15.07	15.71	14.17	15.29	14.48	19.1	19.16	18.89	18.43	18.05	19.12
Rps6-Ps3	18.8	18.73	18.73	18.42	18.5	18.46	18.54	18.34	18.47	18.62	14.3	13.07	17.38	14.48	15.44	16.81	15.08	15.15	15.37	13.64	14.59	14.69	15.33	12.45	14.75	15.61	16.15	14.37	15.35	15.89	18.43	18.45	18.58	18.33	18.11	18.42
Gm10689	18.79	18.32	19	18.25	18.88	19.11	19.11	19.01	19.04	19.25	15.86	13.49	18.19	16.64	18.25	18.77	17.59	17.61	18.17	15.23	16.38	17.43	18.08	13.92	17.87	18.15	17.71	16.01	17.83	17.39	19.15	19.21	19.15	19.16	18.89	19.13
Gm27592	18.79	18.75	19.18	19.18	19.36	19.53	19.31	18.88	19.24	19.16	19.11	19.56	19.28	19.47	19.44	19.23	19.23	19.25	19.41	18.77	19.53	19.52	19.47	19.08	19.47	19.62	19.36	19.45	19.37	19.5	18.48	18.47	18.37	18.54	18.93	18.28
Gm27743	18.79	18.75	19.18	19.18	19.36	19.53	19.31	18.88	19.24	19.16	19.11	19.56	19.28	19.47	19.44	19.23	19.23	19.25	19.41	18.77	19.53	19.52	19.47	19.08	19.47	19.62	19.36	19.45	19.37	19.5	18.48	18.47	18.37	18.54	18.93	18.28
Gm22625	18.78	18.73	19.18	19.18	19.36	19.54	19.33	18.86	19.26	19.17	19.11	19.55	19.28	19.48	19.45	19.23	19.23	19.25	19.42	18.77	19.53	19.52	19.47	18.9	19.47	19.62	19.36	19.45	19.38	19.51	18.47	18.46	18.36	18.53	18.93	18.33
Gm22907	18.78	18.73	19.18	19.18	19.36	19.54	19.33	18.86	19.26	19.17	19.11	19.55	19.28	19.48	19.45	19.23	19.23	19.25	19.42	18.77	19.53	19.52	19.47	18.9	19.47	19.62	19.36	19.45	19.38	19.51	18.47	18.46	18.36	18.53	18.93	18.33
Gm26268	18.78	18.73	19.18	19.18	19.36	19.54	19.33	18.86	19.26	19.17	19.11	19.55	19.28	19.48	19.45	19.23	19.23	19.25	19.42	18.77	19.53	19.52	19.47	18.9	19.47	19.62	19.36	19.45	19.38	19.51	18.47	18.46	18.36	18.53	18.93	18.33
Gm26460	18.78	18.72	19.17	19.14	19.36	19.52	19.32	18.79	19.24	19.16	19.13	19.54	19.28	19.48	19.46	19.23	19.25	19.27	19.43	18.88	19.51	19.5	19.48	19.09	19.48	19.61	19.38	19.47	19.37	19.52	18.46	18.46	18.34	18.56	18.8	18.12
Rps12-Ps19	18.78	18.87	18.49	18.63	18.18	18.44	18.01	17.94	18.4	18.55	13.04	12.6	16.9	13.39	15.26	17.13	15.01	14.83	14.56	13.03	14.71	13.8	14.61	11.66	14.58	14.55	16.14	14.18	15.42	14.43	18.32	18.41	18.42	18.04	17.91	18.4
Gm22460	18.77	18.75	19.16	19.15	19.37	19.53	19.24	18.78	19.21	19.14	19.1	19.54	19.29	19.47	19.45	19.21	19.22	19.24	19.41	18.73	19.51	19.5	19.48	18.96	19.48	19.61	19.35	19.45	19.38	19.51	18.37	18.41	18.32	18.53	18.81	18.07
Gm23365	18.77	18.79	19.17	19.13	19.36	19.5	19.35	18.82	19.26	19.21	19.14	19.54	19.28	19.47	19.45	19.28	19.26	19.28	19.44	18.9	19.51	19.5	19.47	19.09	19.47	19.6	19.39	19.48	19.37	19.51	18.56	18.46	18.38	18.61	18.91	18.26
Ndrg2	18.77	19.25	18.54	18.91	18.39	17.61	17.93	17.71	18.08	18.1	10.26	8.16	15.13	9.96	10.19	13.52	10.42	12.45	10.79	10.26	11.49	8.89	8.24	8.68	12.05	13.18	10.89	9.88	9.76	10.88	10.3	7.54	10.43	10.31	10.69	9.39
Gm10260	18.76	18.36	18.32	18.04	18.16	18.48	18.25	18.29	18.49	18.54	15.68	13.7	17.77	15.85	17.75	18.46	17.02	17.02	17.23	14.85	16.62	16.73	16.09	13.9	17.13	17.12	16.34	14.98	17.67	16.28	18.14	18.26	18.37	18.12	17.51	18.29
Gm28017	18.76	18.72	19.18	19.15	19.38	19.46	19.3	18.73	19.19	19.12	19.12	19.53	19.28	19.47	19.46	19.27	19.25	19.27	19.44	18.83	19.49	19.49	19.47	19.09	19.48	19.6	19.37	19.46	19.35	19.5	18.37	18.37	18.34	18.52	18.86	18.09
Rps12-Ps20	18.76	18.71	18.69	18.39	18.23	18.82	18.34	18.49	18.44	18.75	13.73	12.32	16.43	14.87	13.75	16.64	14.78	15.5	15.24	13.15	13.55	14.57	15.28	13.07	15.37	15.41	15.2	13.62	15.35	15.24	18.77	18.89	18.63	18.26	18.17	18.66
Gm25535	18.75	18.74	19.14	19.15	19.38	19.54	19.3	18.78	19.25	19.14	19.07	19.56	19.3	19.46	19.44	19.21	19.18	19.21	19.38	18.55	19.53	19.52	19.48	18.83	19.48	19.62	19.32	19.43	19.38	19.5	18.37	18.42	18.33	18.53	18.92	18.24
Hacd2	18.75	17.86	18.14	17.93	18.06	17.59	18.41	17.73	18.16	17.94	9.77	7.78	15.39	10.93	10.74	14.37	11.17	11.89	11.66	10.36	9.8	9.51	9.46	8.19	10.78	11.56	11.99	9.19	9.94	12.3	14.39	13.43	14.23	14.68	13.04	14.3
Rpl10-Ps1	18.75	19.16	18.66	17.99	18.17	18.38	18.09	17.92	17.94	18.48	10.69	10.74	14.98	11.57	12.64	14.85	12.79	12.76	12.3	11.38	11.93	11.6	12.96	11.12	12.1	12.33	13.79	12.11	12.47	12.71	18.69	18.92	18.57	18.61	18.06	18.84
Rpl31-Ps11	18.74	18.46	18.93	18.03	18.53	18.88	18.68	18.47	18.83	18.96	14.7	12.74	17.72	16.25	17.14	18.07	16.9	16.85	17.08	14.18	16.15	15.75	16.24	12.81	17.04	17.65	16.82	15.27	17.33	16.43	18.67	18.84	18.73	18.73	18.46	18.7
Gm23268	18.73	18.51	19.04	19.19	19.43	19.5	19.26	18.8	19.31	19.21	18.9	19.32	19.29	19.31	19.5	19.46	18.99	19.01	19.22	17.58	19.52	19.48	19.49	18.45	19.51	19.61	19.13	19.27	19.4	19.36	18.75	18.7	18.61	18.73	19.05	18.59
Gm11032	18.71	18.69	19.13	19.17	19.35	19.46	19.23	18.71	19.12	19.09	19.12	19.56	19.26	19.47	19.45	19.28	19.25	19.27	19.44	18.83	19.52	19.44	19.47	19.22	19.47	19.62	19.37	19.47	19.35	19.45	18.34	18.22	18.14	18.36	18.9	18.02
Rpl31-Ps10	18.71	18.53	18.72	18.02	18.39	18.65	18.36	18.2	18.61	18.8	15.25	13.76	17.67	16.3	17.13	17.77	16.99	17.17	17.31	15.32	16.41	15.92	16.03	13.83	17.02	17.73	17.01	15.36	17.45	16.63	18.58	18.71	18.5	18.5	18.26	18.58
Gm27626	18.7	18.67	18.43	17.31	18.57	17.87	18.41	18.44	18.49	18.42	13.36	12.2	14.94	13.42	14.76	14.88	14.02	14.46	14.06	13.42	14.55	13.6	13.74	12.17	14.25	14.94	13.75	12.92	14.17	13.76	18.54	18.49	18.59	18.57	18.41	18.59
Gstm1	18.7	19.38	17.66	18.13	17.99	17.84	17.49	17.3	17.76	17.95	8.79	6.45	14.83	8.57	9.33	13.38	10.27	9.84	9.39	7.51	9.62	7.54	8.52	7.58	12.23	14.18	9.64	8.62	8.38	9.41	8.31	8.65	8.77	8.82	8.57	8.13
Gm15536	18.69	18.81	19	17.82	18.62	18.79	18.68	18.76	18.74	19.13	15.94	12.24	17.47	15.37	17.89	18.67	17.15	17.16	18.08	13.79	15.43	17.73	17.22	12.5	18.17	18.51	16.58	15.46	18.12	17.57	19.02	19.09	18.99	18.77	17.96	19.02
Rs5-8S1	18.69	17.71	16.79	18.33	18.47	19.33	18.92	19.38	18.94	19.43	17.99	16.95	18.87	18.88	18.42	19.34	18.08	19.21	18.74	18.43	18.44	16.95	17.39	16.5	18.75	18.61	17.82	17.09	19.14	18.27	18.47	18.67	16.96	18.46	19.26	18.19
Gm24365	18.68	18.63	19.02	19.02	19.34	19.49	19.14	18.71	19.07	19.04	19.1	19.54	19.29	19.47	19.46	19.2	19.22	19.24	19.4	18.72	19.5	19.49	19.46	18.89	19.47	19.59	19.34	19.44	19.37	19.51	18.23	18.28	18.2	18.37	18.6	17.87
Rps12-Ps21	18.68	18.6	18.7	18.29	18.29	18.92	18.42	18.57	18.51	18.83	13.61	13.1	16.62	14.78	14.88	16.78	15.94	15.9	15.7	13.36	13.57	14.64	15.4	13.21	15.5	15.42	15.27	14.17	15.45	15.36	18.86	18.93	18.63	18.38	18.26	18.72
Gm22002	18.67	18.66	19.09	19.07	19.4	19.54	19.24	18.67	19.17	19.09	19.03	19.54	19.3	19.47	19.45	19.18	19.14	19.17	19.36	18.33	19.52	19.51	19.48	18.75	19.49	19.61	19.28	19.41	19.38	19.51	18.33	18.25	18.27	18.41	18.8	18.05
Metazoa_Srp	18.66	18.68	19.38	18.64	19.24	19.46	19.56	19.49	19.45	19.52	19.2	19.3	19.26	19.53	19.51	19.45	19.31	19.34	19.5	19.01	19.35	19.29	19.41	19.47	19.47	19.43	19.44	19.39	19.49	19.55	18.39	18.31	18.21	18	18.53	18.2
Rn45S	18.64	18.14	18.51	18.42	18.89	19.3	19.12	19.05	19.26	19.23	18.81	18.8	18.95	19.09	19.1	19.37	18.9	18.96	19.11	18.7	19.02	18.88	18.99	17.94	18.99	19.03	19.05	18.48	19.15	19.15	19.08	19.12	18.97	19.16	19.04	19.07
Gm25195	18.63	18.73	19.15	18.97	19.32	19.42	19.21	18.67	19.12	19.11	18.99	19.53	19.2	19.38	19.45	19.15	19.13	19.15	19.35	18.34	19.48	19.48	19.46	18.9	19.48	19.59	19.24	19.36	19.31	19.43	18.3	18.36	18.24	18.41	18.64	17.93
Gm14303	18.6	18.51	18.99	18.19	18.58	18.29	18.4	18.24	19.07	19.17	14.69	14.53	17.9	16.31	17.94	18.66	17.11	17.76	18.1	13.74	18.23	17.74	18.2	13.1	18.2	18.67	17.73	16.02	18.17	17.63	18.33	18.39	18.64	18.32	18.2	18.63
Gm6570	18.6	18.65	18.88	18.21	18.5	18.93	18.8	18.68	18.67	19.04	12.94	11.29	17.45	13.19	16.47	16.99	16.38	15.89	16.32	13.01	12.74	14.51	14.86	11.79	14.74	15.81	15.66	13.99	15.53	15.48	19.32	19.32	19.1	18.77	18.68	18.99
Mir3470B	18.59	18.62	18.85	18.91	19.37	19.47	19.17	18.85	19.18	19.17	18.83	19.34	19.33	19.42	19.41	19.36	18.88	18.9	19.15	17.14	19.53	19.52	19.54	18.43	19.54	19.64	19.07	19.24	19.43	19.41	18.61	18.55	18.52	18.54	19.04	18.56
Gm15198	18.58	18.28	18.72	18.03	18.42	18.56	18.62	18.75	18.76	18.9	13.53	11.49	16.95	13.84	17.38	17.6	16.26	16.27	16.51	12.31	13.57	14.94	14.46	11.27	16.11	16.61	14.98	13.18	16.2	14.99	18.25	18.75	18.56	18.22	18.07	18.56
Gm15796	18.58	18.58	18.82	18.45	18.71	18.73	18.73	18.66	18.68	18.68	17.37	16.83	18.19	17.55	18.29	18.67	18.09	18.18	17.76	17.04	16.88	18.07	18.33	16.76	17.9	18.63	17.95	18.43	18.34	18.34	18.7	18.73	18.65	18.6	18.7	18.81
Gsta4	18.58	18.66	17.42	17.7	17.63	17.21	17.29	16.95	17.43	17.5	11.15	8.35	15.4	11.77	10	13.14	9.55	10.85	10.16	9.3	12.39	9.21	10.51	10.35	13.62	13.82	12.06	9.83	10.6	10.96	8.96	9.17	9.57	10.76	9.95	9.08
Gm11478	18.57	18.82	18.72	18.03	18.33	18.68	18.47	18.51	18.62	18.84	14.09	13.35	16.93	14.19	17.15	17.1	15.51	16.37	16.26	13.51	15.21	14.69	14.67	12.21	16.52	17.15	16.03	14.58	16.57	15.71	18.43	18.64	18.4	18.31	17.94	18.34
Gm11942	18.57	18.84	18.55	17.89	17.8	18.85	18.54	18.61	18.53	18.59	11.16	9.35	15.33	11	13.62	14.52	12.56	13.2	12.98	9.94	10.7	10.43	11.6	9.69	12.65	13.54	12.69	10.64	13.04	12.29	18.57	18.49	18.39	17.83	17.79	18.09
Gm25197	18.56	18.47	18.98	19.07	19.28	19.47	19.09	18.53	18.99	18.95	19.09	19.57	19.25	19.43	19.47	19.19	19.23	19.26	19.42	18.81	19.44	19.4	19.42	19.11	19.42	19.59	19.34	19.43	19.31	19.41	18.02	17.71	17.92	18.12	18.72	17.88
Gm5963	18.55	18.26	18.39	17.5	18.24	19.12	18.94	18.49	18.41	18.64	8.44	6.8	15.67	10.57	13.74	14.99	14.1	13.33	13.34	9.65	8.51	8.27	10.56	8.71	11.83	12.41	12.51	9.67	11.75	10.92	18.7	18.7	18	18.37	18.25	18.03
Rpl10-Ps6	18.54	19.03	18.6	17.87	18.02	18.27	17.92	17.67	17.83	18.41	10.83	11.01	14.95	11.57	12.94	14.65	12.85	12.82	12.6	11.5	11.89	11.86	13.04	11.2	12.1	12.37	13.68	12.1	12.46	12.55	18.54	18.86	18.45	18.5	17.94	18.76
Rpl3-Ps1	18.53	18.27	18.8	18.26	18.67	18.7	18.52	18.58	18.86	18.96	17.53	15.87	18.29	17.96	18.3	18.84	17.06	17.83	17.9	15.39	18.19	18.67	18.05	15.2	18.47	18.67	17.87	17.4	18.61	18.31	18.6	18.64	18.86	18.58	18.51	18.79
Gm12732	18.48	18.25	18.81	18.38	18.83	18.7	18.79	18.69	18.9	18.93	17.56	15.93	18.61	18.34	18.52	18.96	18.2	18.12	18.4	15.94	17.75	18.97	18.5	14.59	18.55	18.86	17.86	17.76	18.7	18.36	18.81	18.79	18.92	18.72	18.74	18.93
Gm27512	18.48	18.39	18.93	19.01	19.29	19.37	19.09	18.48	18.99	18.92	18.97	19.56	19.04	19.17	19.51	18.91	19.09	19.11	19.26	18.61	19.14	19.14	19.2	18.51	19.4	19.51	19.21	19.39	19.13	19.29	18.25	17.98	18	18.05	18.7	17.87
Metazoa_Srp	18.48	18.28	18.19	18.53	18.47	18.52	18.48	18.32	18.57	18.56	18.33	18.3	18.65	18.59	18.72	18.7	18.46	18.5	18.62	18.11	18.69	18.71	18.81	18.52	18.86	18.75	18.63	18.28	18.79	18.43	19.5	19.53	19.39	19.51	19.58	19.41
Rpl30-Ps11	18.48	18.49	18.77	17.88	18.28	19.08	18.56	18.55	18.61	18.97	12.8	11.23	16.81	13.37	16.12	16.92	16.43	15.74	16.34	13.25	12.51	13.67	14.55	11.67	14.72	15.56	15.44	13.43	15.32	15	19.21	19.22	18.88	18.73	18.44	18.86
Gm24865	18.47	17.96	18.51	17.91	18	18.38	18.2	18.02	18.45	18.71	14.17	13.49	17.2	16.03	16.85	17.06	17.03	16.44	16.66	13.76	14.84	15.52	15.49	12.54	16.84	17.73	16.05	14.77	16.73	15.83	17.71	18.05	17.83	17.54	17.7	17.93
Gm5621	18.41	18.52	18.4	17.87	17.98	18.19	17.83	17.71	17.91	18.22	13.02	12.27	15.68	12.52	14.53	15.34	13.44	13.84	13.75	12.33	12.41	13.38	13.9	11.44	13.08	13.05	14.08	12.44	13.8	13.69	18.46	18.5	18.23	18.35	17.9	18.51
Mt-Tr	18.4	16.43	19.31	18.02	18.78	19.41	19.42	18.91	18.76	19.38	19.26	19.18	19.08	19.54	19.61	19.32	18.48	19.37	19.09	18.89	19.22	19.19	19.41	19.49	19.39	19.26	19.47	19.06	19.43	19.79	18.99	18.97	17.8	18.12	18.93	18.14
Gm22411	18.39	18.27	18.81	18.91	19.17	19.39	18.96	18.37	18.86	18.82	19.03	19.43	19.22	19.32	19.47	19.08	19.17	19.2	19.37	18.67	19.39	19.28	19.4	18.89	19.42	19.5	19.17	19.3	19.21	19.31	17.74	17.65	17.79	17.99	18.57	17.76
Gm15427	18.37	18.09	19.18	17.76	18.54	19.5	18.72	18.49	19.28	19.38	15.66	15.67	18.22	17.41	18.18	19.02	17.2	17.77	18.3	14.95	17.79	17.79	17.95	13.79	17.66	17.18	18.11	16.62	18.15	18.19	18.94	18.7	18.83	18.52	18.65	18.93
Gm22029	18.37	18.56	17.41	18.34	18.86	18.29	18.17	18.42	18.62	18.48	14	13.56	16.51	13.78	15.55	16.16	15.06	15.23	14.64	12.05	12.19	13.21	13.15	11.67	14.11	14.6	13.28	13.84	14.09	13.88	18.33	18.43	18.6	18.46	18.82	18.63
Gm22102	18.37	18.56	17.41	18.34	18.86	18.29	18.17	18.42	18.62	18.48	14	13.56	16.51	13.78	15.55	16.16	15.06	15.23	14.64	12.05	12.19	13.21	13.15	11.67	14.11	14.6	13.28	13.84	14.09	13.88	18.33	18.43	18.6	18.46	18.82	18.63
Gm22112	18.37	18.56	17.41	18.34	18.86	18.29	18.17	18.42	18.62	18.48	14	13.56	16.51	13.78	15.55	16.16	15.06	15.23	14.64	12.05	12.19	13.21	13.15	11.67	14.11	14.6	13.28	13.84	14.09	13.88	18.33	18.43	18.6	18.46	18.82	18.63
Gm22346	18.37	18.56	17.41	18.34	18.86	18.29	18.17	18.42	18.62	18.48	14	13.56	16.51	13.78	15.55	16.16	15.06	15.23	14.64	12.05	12.19	13.21	13.15	11.67	14.11	14.6	13.28	13.84	14.09	13.88	18.33	18.43	18.6	18.46	18.82	18.63
Gm22419	18.37	18.56	17.41	18.34	18.86	18.29	18.17	18.42	18.62	18.48	14	13.56	16.51	13.78	15.55	16.16	15.06	15.23	14.64	12.05	12.19	13.21	13.15	11.67	14.11	14.6	13.28	13.84	14.09	13.88	18.33	18.43	18.6	18.46	18.82	18.63
Gm22468	18.37	18.6	17.41	18.33	18.86	18.28	18.16	18.42	18.62	18.48	14	13.56	16.51	13.78	15.55	16.16	15.05	15.23	14.64	12.05	12.19	13.21	13.15	11.67	14.11	14.6	13.28	13.84	14.09	13.87	18.33	18.42	18.61	18.46	18.82	18.63
Gm22991	18.37	18.56	17.41	18.34	18.86	18.29	18.17	18.42	18.62	18.48	14	13.56	16.51	13.78	15.55	16.16	15.06	15.23	14.64	12.05	12.19	13.21	13.15	11.67	14.11	14.6	13.28	13.84	14.09	13.88	18.33	18.43	18.6	18.46	18.82	18.63
Gm23177	18.37	18.56	17.41	18.34	18.86	18.29	18.17	18.42	18.62	18.48	14	13.56	16.51	13.78	15.55	16.16	15.06	15.23	14.64	12.05	12.19	13.21	13.15	11.67	14.11	14.6	13.28	13.84	14.09	13.88	18.33	18.43	18.6	18.46	18.82	18.63
Gm23304	18.37	18.56	17.41	18.34	18.86	18.29	18.17	18.42	18.62	18.48	14	13.56	16.51	13.78	15.55	16.16	15.06	15.23	14.64	12.05	12.19	13.21	13.15	11.67	14.11	14.6	13.28	13.84	14.09	13.88	18.33	18.43	18.6	18.46	18.82	18.63
Gm23606	18.37	18.56	17.41	18.34	18.86	18.29	18.17	18.42	18.62	18.48	14	13.56	16.51	13.78	15.55	16.16	15.06	15.23	14.64	12.05	12.19	13.21	13.15	11.67	14.11	14.6	13.28	13.84	14.09	13.88	18.33	18.43	18.6	18.46	18.82	18.63
Gm23844	18.37	18.56	17.41	18.34	18.86	18.29	18.17	18.42	18.62	18.48	14	13.56	16.51	13.78	15.55	16.16	15.06	15.23	14.64	12.05	12.19	13.21	13.15	11.67	14.11	14.6	13.28	13.84	14.09	13.88	18.33	18.43	18.6	18.46	18.82	18.63
Gm24193	18.37	18.56	17.41	18.34	18.86	18.29	18.17	18.42	18.62	18.48	14	13.56	16.51	13.78	15.55	16.16	15.06	15.23	14.64	12.05	12.19	13.21	13.15	11.67	14.11	14.6	13.28	13.84	14.09	13.88	18.33	18.43	18.6	18.46	18.82	18.63
Gm24427	18.37	18.56	17.41	18.34	18.86	18.29	18.17	18.42	18.62	18.48	14	13.56	16.51	13.78	15.55	16.16	15.06	15.23	14.64	12.05	12.19	13.21	13.15	11.67	14.11	14.6	13.28	13.84	14.09	13.88	18.33	18.43	18.6	18.46	18.82	18.63
Gm24484	18.37	18.56	17.41	18.34	18.86	18.29	18.17	18.42	18.62	18.48	14	13.56	16.51	13.78	15.55	16.16	15.06	15.23	14.64	12.05	12.19	13.21	13.15	11.67	14.11	14.6	13.28	13.84	14.09	13.88	18.33	18.43	18.6	18.46	18.82	18.63
Gm24567	18.37	18.56	17.41	18.34	18.86	18.29	18.17	18.42	18.62	18.48	14	13.56	16.51	13.78	15.55	16.16	15.06	15.23	14.64	12.05	12.19	13.21	13.15	11.67	14.11	14.6	13.28	13.84	14.09	13.88	18.33	18.43	18.6	18.46	18.82	18.63
Gm24617	18.37	18.56	17.41	18.34	18.86	18.29	18.17	18.42	18.62	18.48	14	13.56	16.51	13.78	15.55	16.16	15.06	15.23	14.64	12.05	12.19	13.21	13.15	11.67	14.11	14.6	13.28	13.84	14.09	13.88	18.33	18.43	18.6	18.46	18.82	18.63
Gm24744	18.37	18.56	17.41	18.34	18.86	18.29	18.17	18.42	18.62	18.48	14	13.56	16.51	13.78	15.55	16.16	15.06	15.23	14.64	12.05	12.19	13.21	13.15	11.67	14.11	14.6	13.28	13.84	14.09	13.88	18.33	18.43	18.6	18.46	18.82	18.63
Gm24802	18.37	18.56	17.41	18.34	18.86	18.29	18.17	18.42	18.62	18.48	14	13.56	16.51	13.78	15.55	16.16	15.06	15.23	14.64	12.05	12.19	13.21	13.15	11.67	14.11	14.6	13.28	13.84	14.09	13.88	18.33	18.43	18.6	18.46	18.82	18.63
Gm25208	18.37	18.56	17.41	18.34	18.86	18.29	18.17	18.42	18.62	18.48	14	13.56	16.51	13.78	15.55	16.16	15.06	15.23	14.64	12.05	12.19	13.21	13.15	11.67	14.11	14.6	13.28	13.84	14.09	13.88	18.33	18.43	18.6	18.46	18.82	18.63
Gm25228	18.37	18.56	17.41	18.34	18.86	18.29	18.17	18.42	18.62	18.48	14	13.56	16.51	13.78	15.55	16.16	15.06	15.23	14.64	12.05	12.19	13.21	13.15	11.67	14.11	14.6	13.28	13.84	14.09	13.88	18.33	18.43	18.6	18.46	18.82	18.63
Gm25347	18.37	18.56	17.41	18.34	18.86	18.29	18.17	18.42	18.62	18.48	14	13.56	16.51	13.78	15.55	16.16	15.06	15.23	14.64	12.05	12.19	13.21	13.15	11.67	14.11	14.6	13.28	13.84	14.09	13.88	18.33	18.43	18.6	18.46	18.82	18.63
Gm25754	18.37	18.56	17.41	18.34	18.86	18.29	18.17	18.42	18.62	18.48	14	13.56	16.51	13.78	15.55	16.16	15.06	15.23	14.64	12.05	12.19	13.21	13.15	11.67	14.11	14.6	13.28	13.84	14.09	13.88	18.33	18.43	18.6	18.46	18.82	18.63
Gm25774	18.37	18.56	17.41	18.34	18.86	18.29	18.17	18.42	18.62	18.48	14	13.56	16.51	13.78	15.55	16.16	15.06	15.23	14.64	12.05	12.19	13.21	13.15	11.67	14.11	14.6	13.28	13.84	14.09	13.88	18.33	18.43	18.6	18.46	18.82	18.63
Gm25778	18.37	18.56	17.41	18.34	18.86	18.29	18.17	18.42	18.62	18.48	14	13.56	16.51	13.78	15.55	16.16	15.06	15.23	14.64	12.05	12.19	13.21	13.15	11.67	14.11	14.6	13.28	13.84	14.09	13.88	18.33	18.43	18.6	18.46	18.82	18.63
Gm26137	18.37	18.56	17.41	18.34	18.86	18.29	18.17	18.42	18.62	18.48	14	13.56	16.51	13.78	15.55	16.16	15.06	15.23	14.64	12.05	12.19	13.21	13.15	11.67	14.11	14.6	13.28	13.84	14.09	13.88	18.33	18.43	18.6	18.46	18.82	18.63
Gm26190	18.37	18.56	17.41	18.34	18.86	18.29	18.17	18.42	18.62	18.48	14	13.56	16.51	13.78	15.55	16.16	15.06	15.23	14.64	12.05	12.19	13.21	13.15	11.67	14.11	14.6	13.28	13.84	14.09	13.88	18.33	18.43	18.6	18.46	18.82	18.63
Gm26248	18.37	18.56	17.41	18.34	18.86	18.29	18.17	18.42	18.62	18.48	14	13.56	16.51	13.78	15.55	16.16	15.06	15.23	14.64	12.05	12.19	13.21	13.15	11.67	14.11	14.6	13.28	13.84	14.09	13.88	18.33	18.43	18.6	18.46	18.82	18.63
Gm22760	18.36	17.87	18.49	17.78	18.05	18.81	18.19	18.09	18.49	18.79	15.13	12.79	17.41	16.93	16.78	17.64	17.13	16.76	17.43	14.05	15.32	16.07	16.52	12.96	17.39	18.12	16.49	15.03	17.26	16.75	17.92	18.03	17.68	17.41	17.9	17.94
Mir3470A	18.36	18.45	18.82	18.81	19.26	19.44	18.97	18.5	19.09	18.73	18.97	19.52	19.31	19.23	19.55	18.88	19.07	19.09	19.27	18.34	19.29	19.45	19.47	18.79	19.47	19.55	19.21	19.4	19.17	19.37	17.61	17.75	17.09	17.43	18.25	17.27
Rn18S	18.36	18.28	18.72	18.44	18.35	18.67	18.68	18.69	18.75	18.8	18.42	18.69	18.52	18.45	18.71	18.65	18.54	18.57	18.66	18.44	18.75	18.55	18.69	18.18	18.69	18.65	18.69	18.7	18.77	18.78	18.65	18.57	18.53	18.68	18.77	18.62
Rps2-Ps10	18.34	18.29	18.25	17.87	18.08	18.4	18.2	18.19	18.12	18.27	11.67	10.09	16.15	12.18	14.71	15.81	14.2	14.71	14.73	12.83	13.2	13.05	14.63	11.53	13.78	13.93	15.14	13.02	15.18	13.99	18.53	18.52	18.32	18.47	18.21	18.36
Rps3A3	18.34	18.88	18.33	17.62	17.79	18.48	17.74	17.99	18.04	18.42	10.6	9.75	15.53	11.43	13.03	14.76	12.83	12.49	12.47	10.87	10.87	11.1	12.2	10.71	11.9	13.03	13.57	11.59	12.33	12.16	18.42	18.52	18.29	18.47	18.01	18.41
Gm23158	18.33	18.22	18.7	18.89	19.2	19.33	18.87	18.15	18.89	18.74	18.99	19.55	19.14	19.32	19.45	18.96	19.12	19.15	19.31	18.61	19.28	19.45	19.41	18.91	19.46	19.51	19.23	19.38	19.15	19.35	17.57	17.45	17.52	17.87	18.05	17.24
Rps12-Ps5	18.33	18.39	18.07	17.88	17.57	17.76	17.28	17.78	17.79	17.98	12.37	12.24	16.37	13.37	13.79	16.42	14.03	14.01	13.48	12.41	13.6	12.97	13.56	11.21	13.54	13.59	15.32	13.24	14.18	13.81	17.85	17.94	17.92	17.41	17.26	17.89
Gm11631	18.31	18.49	18.6	17.77	18.09	18.4	18.39	18.43	18.42	18.9	16.3	15.31	18.08	17.83	17.87	18.68	17.99	17.92	18.24	15.92	18.1	17.52	17.8	14.63	17.81	18.48	17.82	16.85	18.3	17.49	18.34	18.45	18.43	17.88	17.82	18.35
Rn7S1	18.31	18.34	19.29	18.1	18.88	19.47	19.48	19.4	19.3	19.43	19.22	19.11	19.25	19.56	19.54	19.43	19.14	19.36	19.53	18.98	19.35	19.2	19.35	19.41	19.44	19.42	19.45	19.17	19.47	19.54	19.47	19.49	19.37	19.48	19.56	19.36
Rn7S2	18.31	18.34	19.29	18.1	18.88	19.47	19.48	19.4	19.3	19.43	19.22	19.11	19.25	19.56	19.54	19.43	19.14	19.36	19.53	18.98	19.35	19.2	19.35	19.41	19.44	19.42	19.45	19.17	19.47	19.54	19.47	19.49	19.37	19.48	19.56	19.36
Gm16409	18.3	18.82	18.52	17.97	18.14	18.01	18.07	17.85	18.09	18.46	12.57	10.76	16.49	12.72	13.81	15.63	14.3	13.51	14.03	12.16	12.75	13.69	13.48	11.39	13.46	14.09	14.45	12.96	13.86	13.98	18.08	18.07	18.11	17.77	17.61	17.84
Gm22009	18.3	17.62	17.02	18.39	18.08	18.84	18.55	18.71	18.53	18.72	18.24	18.62	18.49	18.46	18.44	18.76	18.37	18.5	18.39	18.23	18.53	18.51	18.71	18.69	18.72	18.7	18.5	18.43	18.73	18.6	18.65	18.67	18.65	18.66	18.8	18.8
Gm17631	18.29	17.83	16.67	18.22	18.09	17.89	16.59	16.58	18.21	17.82	18.32	19.08	18.38	18.68	17.59	19.07	18.5	18.71	17.85	18.87	18.98	18.36	18.09	18.89	18.19	18.77	18.33	18.76	18.43	18.81	16.46	16.46	17.69	16.68	17.54	17.76
Rpl5-Ps1	18.29	18.82	18.4	17.94	17.98	18.45	18.06	17.98	18.16	18.52	13.15	11.66	16.85	13.88	14.84	16.74	14.7	14.13	14.73	12.25	13.14	13.22	13.91	11.84	13.66	15.34	15.66	13.83	15.54	14.19	18.26	18.45	18.35	18.05	17.89	18.28
Gm10263	18.28	18.27	18.41	17.95	18.26	18.35	18.22	18.24	18.42	18.54	17.54	16.15	18.07	18.05	18.12	18.51	17.71	17.77	18.17	16.51	18.42	18.34	18.21	15.45	18.27	18.46	17.82	17.29	18.37	17.99	18.21	18.27	18.37	18.09	18.1	18.39
Gm7079	18.28	18.36	18.49	17.29	17.57	17.67	17.96	18.05	18.47	18.68	9.55	8.1	14.28	10.54	14.45	14.6	14.45	14.19	14.14	9.46	11.32	11.3	11.68	8.36	12.8	14.09	11.8	10.36	12.93	11.81	18.17	18.69	18.52	18.15	17.3	18.33
Gm2000	18.27	18.8	18.27	17.14	17.25	17.96	17.79	17.87	17.94	18.47	12.01	11	15.52	13.49	13.3	16.04	13.87	13.78	13.84	11.83	13.05	12.2	13.03	10.74	12.95	13.78	14.3	11.96	13.99	13.08	18.18	18.42	18.37	18.06	17.67	18.25
Gm10247	18.25	18.3	18.48	17.61	17.98	18.32	18.15	18.18	18.3	18.83	13.8	12.36	17.33	14.46	17.17	17.46	16.76	16.38	17.11	13.14	15	15.58	16.17	11.79	16.82	17.38	16.41	14.23	16.71	16.1	18.32	18.41	18.37	18.36	18.23	18.54
Gm10359	18.25	18.43	18.84	17.62	18.76	18.36	18.63	18.6	18.77	18.85	16.67	14.28	17.84	16.98	18.16	18.83	16.51	17.8	18.09	15.31	17.94	18.42	17.58	13.41	17	17.26	17.69	16.51	18.38	17.64	18.97	19.3	19.22	19.14	18.99	19.58
Rps12-Ps16	18.22	18.3	18.23	17.95	17.73	18.13	17.7	17.92	17.92	18.33	12.55	11.57	16.27	13.39	14.28	16.17	14.9	14.66	14.34	12.6	13.01	14.5	14.44	12.23	13.66	14.34	14.85	13.5	14.86	14.03	18.24	18.43	18.2	17.7	17.67	18.11
Gm10443	18.21	18.23	18.55	18.14	18.09	18.65	18.61	18.68	18.89	18.76	17.88	16.51	18.44	18.33	18.44	18.91	18.04	18.12	18.48	16.83	18.74	18.68	18.6	15.71	18.67	18.75	18.17	17.8	18.74	18.31	18.06	18.27	18.34	18.42	18.66	18.41
Gm12537	18.21	18.37	18.83	17.62	18.65	18.23	18.59	18.6	18.66	18.76	16.66	14.32	17.9	17.12	18.13	18.75	16.67	17.79	18.07	15.4	17.95	18.42	17.57	13.47	17.07	17.26	17.66	16.6	18.38	17.62	18.98	19.29	19.21	19.14	18.99	19.54
Gm10073	18.19	18.44	18.2	17.37	17.29	18.12	17.74	17.85	18.08	18.22	11.45	11.36	14.44	11.44	13.79	14.86	13.19	13.04	13.17	10.86	12.54	12.68	12.98	10.44	13.34	13.77	13.59	11.43	13.88	13.04	17.78	17.88	17.94	17.51	16.83	17.58
Mir3473F	18.19	17.59	17.85	18.1	17.91	17.85	17.48	16.98	17.89	17.83	17.49	17.2	17.93	17.73	18.08	18.1	18.4	18.5	18.05	17.63	18.12	17.83	17.96	16.63	18.42	18.01	17.17	16.49	18.06	17.21	19.38	19.36	19.48	19.32	19.44	19.44
Metazoa_Srp	18.18	18.35	19.29	18.02	18.89	19.5	19.51	19.43	19.32	19.46	19.22	19.2	19.27	19.58	19.57	19.44	19.34	19.37	19.55	19.01	19.37	19.23	19.37	19.43	19.44	19.42	19.46	19.38	19.5	19.58	5	5.18	4.99	4.72	4.92	5.1
Gm3362	18.17	17.64	18.49	18.45	17.99	18.43	18.24	18.07	18.6	18.58	17.83	18.41	18.37	18.39	18.52	18.74	17.93	17.96	18.18	16.2	18.49	18.49	18.5	16.41	18.49	18.5	18.11	17.95	18.59	18.45	18.44	18.42	18.65	18.26	18.28	18.57
Gm3601	18.17	18.81	19.53	18.77	19.06	18.39	18.54	18.08	19.05	19.03	13.04	12.47	17.27	12.36	17.41	18.68	16.95	16.79	17.7	10.85	15.22	18.56	17.64	11.64	17.58	17.7	16.86	15.55	17.79	17.35	18.23	18.47	18.62	19.18	16.3	18.92
Mir1191	18.14	16.36	16.07	17.26	17.84	18.27	17.59	17.44	17.98	18.16	16.94	16.16	19.16	18.04	18.81	19.02	17.84	18.59	18.1	16.66	19.41	18.81	19.03	16.42	19.33	18.97	18.39	16.47	18.72	18.06	17.44	17.28	17.28	17.04	18.21	17.59
Gm24824	18.13	17.47	17.02	17.56	17.69	17.59	17.66	17.59	17.78	17.6	16.64	14.22	17.34	16.7	17.13	17.66	17.06	17.07	16.86	15.95	16.99	16.43	16.85	15.2	17.6	17.52	16	15.12	17.41	15.96	17.63	17.61	17.63	17.72	17.82	17.65
Gm25072	18.12	18.14	18.2	18.21	18.38	18.27	18.22	18.12	18.34	18.2	17.93	18.31	18.22	18.31	18.26	18.14	18.56	18	18.59	17.71	18.14	18.12	18.48	18.3	18.57	18.9	18.42	18.24	18.33	18.26	17.78	17.64	17.5	17.63	18.21	17.68
Gm5514	18.12	19.62	18.71	18.37	18.27	16.43	17.52	17.26	17.78	17.93	8.09	6.46	13.12	8.3	7.9	11.09	8.25	8.23	7.91	7.24	8.02	7.29	6.22	6.79	8.36	8.71	8.5	7.49	7.31	7.35	11.33	10.86	11.06	9.21	9	8.9
Gm8623	18.1	18.65	18.39	17.58	17.69	18.06	18.15	17.98	18.01	18.4	12.01	11.19	15.51	12.11	14.28	13.88	13.58	13.56	13.54	12.15	12.28	12.97	13.65	11.28	13.71	14.13	14.17	12.51	13.75	13.54	18.54	18.73	18.19	18.42	17.58	18.22
Gm13292	18.09	18.42	18.64	17.2	18.34	17.85	18.35	18.37	18.33	18.46	16.44	14	17.69	16.51	17.51	18.45	16.33	17.15	17.24	15.4	17.59	18.07	17.28	13.22	16.62	16.79	17.17	16.53	18.01	17.3	18.65	19.08	18.95	18.82	18.68	19.34
Gm10123	18.08	18.45	18.57	17.14	17.92	17.83	18.16	18.29	18.15	18.49	13.27	11.8	16.13	13.48	15.78	17.01	15.47	15.15	15.65	13.11	13.44	14.5	14.96	12.12	15.22	15.91	15.79	13.79	15.9	15.32	18.97	19.08	18.85	18.65	17.69	18.64
Rpl37A	18.08	17.49	18.22	17.3	18.06	18.31	18.05	18.11	18.26	18.3	14.29	12.63	17.44	16.6	17.2	17.61	17.04	17.11	17.62	13.54	15.26	17.78	17.16	12.26	17.54	18.28	17.05	14.95	17.54	16.83	17.83	17.93	17.97	17.69	17.8	18.11
Gm13094	18.05	18.46	18.43	17.44	17.9	18.29	18.11	18.08	17.88	18.49	12.36	10	16.22	12.84	15.18	15.3	14.15	14.4	14.81	12.7	12.56	12.17	14.4	11.04	13.16	14.18	14.38	12.62	14.63	13.63	19.01	18.92	18.42	18.73	18.12	18.47
Gm9234	18.05	17.98	18.41	17.67	18.02	17.94	18.04	17.87	18.02	18.26	15.22	14.58	17.31	15.46	17.51	17.86	16.96	16.95	17.25	14.62	15.06	16.27	16.63	14.33	17.06	17.58	17.06	15.64	17.17	16.85	18.63	18.71	18.51	18.19	17.98	18.41
Gm10269	18.04	18.75	17.95	17.25	16.96	17.9	17.57	17.66	17.75	18.3	11.68	10.48	15.11	12.27	13.08	15.73	13.46	13.29	13.46	11.28	12.39	10.8	12.11	10.07	12.59	13.42	13.71	11.46	13.63	12.61	17.9	18.3	18.14	17.8	17.46	17.94
Gm23045	18.04	17.26	17.05	17.77	17.85	17.63	17.72	17.64	18.04	17.9	17.78	16.49	18.5	17.71	18.42	19.08	17.91	18.34	18.25	17.57	19.06	18.12	18.64	16.9	18.75	18.27	17.99	16.51	18.64	17.76	17.72	17.62	17.73	17.67	18.05	17.82
Rpl18A	18.04	17.88	18.19	17.16	17.75	18.25	17.86	18.06	18.09	18.21	14.84	14.18	16.42	15.55	16.4	17.71	15.51	16.06	16.37	14.17	16.46	15.37	16.07	12.81	15.78	15.88	16.64	15.1	16.83	16.52	18.23	18.18	18.17	17.78	17.9	18.13
Gm25472	18.02	17.71	18.24	18.46	18.97	19.14	18.72	17.83	18.86	18.71	18.34	18.9	19.11	18.95	19.34	18.93	18.76	18.61	18.83	16.66	19.15	19.22	19.1	16.85	19.28	19.49	18.62	18.74	19.03	19.04	17.99	17.86	17.81	18.08	18.43	17.68
Rpl31-Ps17	18.02	17.86	18.2	17.36	17.77	18.13	17.99	17.62	18.09	18.34	14.04	12.3	16.92	15.8	16.49	16.77	16.74	16.14	16.53	14.35	15.57	15.32	15.64	12.09	16.43	17.09	16.07	14.84	16.63	15.43	17.96	18.13	17.92	17.92	17.75	17.98
Rpl19-Ps11	17.99	18.63	17.78	16.7	17.32	17.66	17.53	17.78	17.64	17.87	11.11	10.24	15.07	12.27	12.69	15.11	12.47	13.03	12.12	11.25	11.94	11.16	12.41	10.29	11.44	12.12	13.35	11.56	12.98	12.17	17.96	18.08	17.95	17.6	16.93	17.81
Gm22058	17.98	17.75	17.97	17.93	17.91	18.26	17.8	17.81	18.01	18.03	17.57	17.68	17.75	17.82	17.83	17.92	17.7	17.77	17.88	17.55	17.77	17.68	17.74	16.97	17.89	17.86	17.82	17.48	17.92	17.85	17.76	17.64	17.81	17.74	17.88	17.64
Gm4609	17.98	18.18	18.66	17.38	18.43	17.92	18.4	18.42	18.46	18.58	16.75	14.18	17.83	17.01	17.97	18.55	16.79	17.48	17.94	15.45	17.87	18.33	17.45	13.45	16.92	17.25	17.45	16.67	18.25	17.58	18.74	19.06	18.92	18.93	18.84	19.37
Gm25640	17.97	17.68	18.45	18.5	18.86	19.02	18.49	17.67	18.65	18.51	18.54	19.41	18.88	19.09	19.31	18.55	18.89	18.9	19.02	18	19.04	18.93	19.07	18.14	19.27	19.23	18.81	18.89	18.83	18.95	17.14	17.18	17.05	17.39	17.98	16.9
Plet1	17.96	17.81	16.66	18.37	16.37	14.44	15.67	15.01	16.14	15.71	6.98	4.14	12.49	6.27	6.5	10.59	6.85	7.25	6.54	5.73	12.54	4.36	5.59	5.28	11.98	12.56	8	6.49	5.12	6.94	4.09	4.23	4.69	6.13	4.11	6.77
Gm26035	17.95	17.88	18	17.92	18.04	17.94	18.03	17.98	18.09	18.08	17.63	17.89	17.73	17.89	17.86	17.94	17.71	17.74	17.85	17.48	17.84	17.82	17.92	17.87	17.93	17.95	17.85	17.87	17.97	17.92	18.02	17.95	18	17.99	18.06	17.97
Gm23368	17.94	17.03	16.54	17.55	17.42	17.42	17.29	17.3	17.54	17.57	17.6	16.37	18.51	17.86	18.04	18.73	17.97	18.08	17.98	17.24	19.05	17.84	18.4	16.18	18.71	18.3	17.8	16.36	18.48	17.53	17.28	16.98	17.07	16.79	17.62	17.21
Upk2	17.94	18.42	17.58	18.54	17.11	16.28	16.81	16.41	16.72	16.7	7.91	5.19	14.38	7.21	7.08	11.2	7.77	7.36	7.27	6.39	7.68	5.34	6.14	5.9	7.89	8.65	7.95	6.62	6.19	7.49	4.83	5.24	5.03	4.72	5.17	4.99
Gm8649	17.92	17.66	18.24	17.49	17.97	18.3	18.03	17.81	18.05	18.19	15.94	14.57	17.6	17.21	17.53	17.87	17.4	17.37	17.78	15.31	15.77	17.03	17.22	14.03	17.47	17.96	17.17	16.11	17.62	17.24	18.09	18.15	18.08	17.91	18.02	18.09
Gm24081	17.9	17.88	18.38	18.04	18.73	18.98	18.51	17.63	18.63	18.45	18.63	19.12	18.96	19.02	19.23	18.65	18.99	19.01	19.14	17.92	19.16	18.89	19.18	18.65	19.3	19.34	18.6	18.77	18.95	18.94	17.32	17.36	17.43	17.48	17.9	16.87
Gm27656	17.9	17.39	15.91	17.91	18.21	18.44	17.91	17.65	18.12	17.95	18.65	19	18.34	18.55	18.1	18.5	18.22	18.3	17.95	18.23	19.04	18.19	18.57	18.43	18.87	19.24	18.35	18.57	18.57	18.6	14.79	15.05	15.2	15.12	16.09	15
Gm22569	17.87	17.82	18.37	18.07	18.82	18.86	18.56	17.91	18.56	18.44	18.28	18.82	18.78	18.68	19.26	18.66	18.7	18.71	18.89	17.39	18.93	18.91	18.95	17.69	19.03	19.24	18.51	18.59	18.69	18.84	17.52	17.51	17.54	17.47	18.11	17.43
Gm23154	17.85	18.46	17.99	16.38	18.24	16.45	18.43	17.66	18.26	18.12	12.32	10.78	13.56	12.24	13.35	13.51	13.03	13.01	13.02	11.87	12.76	12.12	12.05	10.69	12.79	13.43	12.19	11.64	12.84	12.58	18.62	18.65	18.47	18.56	18.58	18.82
Gm4294	17.85	18.33	18.38	16.66	17.47	17.75	17.57	17.66	17.65	18.18	12.73	11.22	15.52	14.06	14.98	16.37	14.64	15.24	14.96	13.02	13.54	14.25	14.56	11.38	14.26	14.68	14.76	13.36	15.68	14.29	19.29	19.53	19.25	18.6	17.33	18.43
Gm10029	17.83	17.89	18.13	17.35	17.57	18.23	17.79	17.9	18	18.28	13.52	12.2	17	14.36	16.49	17.49	16.47	16.56	17.12	13.11	14.9	15.93	16.49	11.91	16.49	17.01	16.35	14.21	16.77	16.06	18.1	18.14	18.14	17.9	17.74	18.16
Gm12778	17.83	17.96	18.16	17.18	17.52	17.99	17.77	17.8	17.84	18.35	13.6	12.32	16.86	14.52	16.44	16.92	16.66	16.45	17.04	13.62	15.34	15.5	15.84	11.45	16.43	16.81	15.98	14.21	16.49	15.85	17.92	18.1	18.03	17.8	17.8	18.21
Rpl31-Ps12	17.83	18.01	18.29	17.79	18.03	18.4	17.83	17.87	18.23	18.38	17.74	18.23	18.14	18.16	18.13	17.99	17.95	17.68	18.15	17.01	18.29	17.93	18.33	17.28	17.84	17.95	18.05	17.51	17.96	18.21	18.07	18.06	17.87	17.59	17.77	17.81
Gm12328	17.82	18.5	18.53	17.14	18.04	17.47	18.09	17.43	18.1	18.32	12.17	11.84	15.6	12.82	13.77	14.52	13.83	13.59	13.16	12.7	14.4	12.75	13.04	11.69	13.08	13.28	13.48	13.07	13.5	13.55	18.16	18.17	18.06	18.2	17.79	18.06
Gm5481	17.82	18.34	18.13	17.15	17.47	18.11	17.9	17.81	17.9	18.37	12.97	11.58	16.21	13.15	15.22	16.26	15.09	14.56	15	12.51	13.19	13.08	14.1	11.42	13.52	14.15	14.52	13.17	14.73	14.35	18.49	18.6	18.41	17.71	17.54	18.18
Mt-Ts1	17.82	17.77	18.58	18.71	18.24	18.38	17.5	17.37	17.9	18.36	16.01	16.82	16.68	15.62	16.79	13.72	15.93	15.87	16.53	15.2	15.67	16.21	16.67	17.5	16.46	15.82	15.74	15.41	15.43	16.6	13.62	14.84	12.72	13.65	15.15	11.22
Rpl19-Ps1	17.82	18.39	17.77	16.47	16.95	17.53	17.42	17.62	17.53	17.85	10.15	9.34	14.66	11.36	12.27	14.47	11.69	12.44	11.56	10.49	11.39	11.19	11.94	9.39	10.89	11.24	12.81	10.68	12.15	11.48	17.91	18.06	17.97	17.38	16.59	17.81
Rpl4	17.82	17.97	17.94	16.89	17.51	17.93	17.28	17.4	17.57	17.98	13.2	12.36	16.16	13.75	15.63	16.66	15.03	15.24	15.27	12.87	14.71	14.77	15.06	11.91	15.17	15.38	15.31	13.57	15.52	15.14	17.88	17.98	18.08	17.46	17.28	17.86
Mir669E	17.81	17.55	15.5	17.67	17.66	16.93	16.89	17.49	17.57	17.02	17.43	18.67	18.48	17.15	18.22	18.31	17.58	17.93	17.67	14.97	18.66	18.76	18.16	16.12	18.7	18.76	16.75	17.05	18.29	18.08	16.19	17.04	17.22	16.52	17.11	17.58
Gm10284	17.8	18.18	18.56	17.29	18.45	17.89	18.33	18.31	18.42	18.52	16.46	14.53	17.81	16.84	18.02	18.67	16.65	17.59	17.89	15.52	18.07	18.45	17.74	14.05	16.86	16.92	17.79	16.87	18.2	17.49	19.04	18.93	19.04	19.07	18.6	19.46
Gm17304	17.79	17.23	16.71	17.61	17.46	17.76	17.58	17.7	17.8	17.76	17.54	16.37	17.96	17.84	17.84	18.71	18.27	18.3	18.25	17.72	18.61	18.08	18.44	17.89	18.57	18.34	17.59	16.75	18.51	17.5	17.67	17.64	17.62	17.51	17.83	17.6
Gm21962	17.79	16.84	14.98	17.94	17.33	16.92	17.02	17.04	17.47	17.18	15.72	15.25	16.6	16.2	14.98	17.2	15.66	16.58	15.1	17.13	16.1	14.47	14.52	14.05	15.63	15.88	15.13	15.53	15.21	15.28	15.72	16.12	16.44	16.32	16.47	16.6
Gm22475	17.79	17.59	16.88	18.4	17.22	17.21	15.57	15.91	16.94	16.95	13.95	14.58	15.9	14.3	14.68	15.95	14.9	15.21	13.57	11.52	13.67	12.52	13.27	13.23	15.05	16.16	12.86	14.46	14.34	13.45	14.71	14.57	15.59	14.7	16.05	15.38
Gm22903	17.79	17.59	16.88	18.4	17.22	17.21	15.57	15.91	16.94	16.95	13.95	14.58	15.9	14.3	14.68	15.95	14.9	15.21	13.57	11.52	13.67	12.52	13.27	13.23	15.05	16.16	12.86	14.46	14.34	13.45	14.71	14.57	15.59	14.7	16.05	15.38
Gm23049	17.79	17.59	16.88	18.4	17.22	17.21	15.57	15.91	16.94	16.95	13.95	14.58	15.9	14.3	14.68	15.95	14.9	15.21	13.57	11.52	13.67	12.52	13.27	13.23	15.05	16.16	12.86	14.46	14.34	13.45	14.71	14.57	15.59	14.7	16.05	15.38
Gm23189	17.79	17.59	16.88	18.4	17.22	17.21	15.57	15.91	16.94	16.95	13.95	14.58	15.9	14.3	14.68	15.95	14.9	15.21	13.57	11.52	13.67	12.52	13.27	13.23	15.05	16.16	12.86	14.46	14.34	13.45	14.71	14.57	15.59	14.7	16.05	15.38
Gm23400	17.79	17.59	16.88	18.4	17.22	17.21	15.57	15.91	16.94	16.95	13.95	14.58	15.9	14.3	14.68	15.95	14.9	15.21	13.57	11.52	13.67	12.52	13.27	13.23	15.05	16.16	12.86	14.46	14.34	13.45	14.71	14.57	15.59	14.7	16.05	15.38
Gm23798	17.79	17.59	16.88	18.4	17.22	17.21	15.57	15.91	16.94	16.95	13.95	14.58	15.9	14.3	14.68	15.95	14.9	15.21	13.57	11.52	13.67	12.52	13.27	13.23	15.05	16.16	12.86	14.46	14.34	13.45	14.71	14.57	15.59	14.7	16.05	15.38
Gm23802	17.79	17.59	16.88	18.4	17.22	17.21	15.57	15.91	16.94	16.95	13.95	14.58	15.9	14.3	14.68	15.95	14.9	15.21	13.57	11.52	13.67	12.52	13.27	13.23	15.05	16.16	12.86	14.46	14.34	13.45	14.71	14.57	15.59	14.7	16.05	15.38
Gm24159	17.79	17.59	16.88	18.4	17.22	17.21	15.57	15.91	16.94	16.95	13.95	14.58	15.9	14.3	14.68	15.95	14.9	15.21	13.57	11.52	13.67	12.52	13.27	13.23	15.05	16.16	12.86	14.46	14.34	13.45	14.71	14.57	15.59	14.7	16.05	15.38
Gm24332	17.79	17.59	16.88	18.4	17.22	17.21	15.57	15.91	16.94	16.95	13.95	14.58	15.9	14.3	14.68	15.95	14.9	15.21	13.57	11.52	13.67	12.52	13.27	13.23	15.05	16.16	12.86	14.46	14.34	13.45	14.71	14.57	15.59	14.7	16.05	15.38
Gm24370	17.79	17.59	16.88	18.4	17.22	17.21	15.57	15.91	16.94	16.95	13.95	14.58	15.9	14.3	14.68	15.95	14.9	15.21	13.57	11.52	13.67	12.52	13.27	13.23	15.05	16.16	12.86	14.46	14.34	13.45	14.71	14.57	15.59	14.7	16.05	15.38
Gm25070	17.79	17.59	16.88	18.4	17.22	17.21	15.57	15.91	16.94	16.95	13.95	14.58	15.9	14.3	14.68	15.95	14.9	15.21	13.57	11.52	13.67	12.52	13.27	13.23	15.05	16.16	12.86	14.46	14.34	13.45	14.71	14.57	15.59	14.7	16.05	15.38
Gm25299	17.79	17.59	16.88	18.4	17.22	17.21	15.57	15.91	16.94	16.95	13.95	14.58	15.9	14.3	14.68	15.95	14.9	15.21	13.57	11.52	13.67	12.52	13.27	13.23	15.05	16.16	12.86	14.46	14.34	13.45	14.71	14.57	15.59	14.7	16.05	15.38
Gm25571	17.79	17.59	16.88	18.4	17.22	17.21	15.57	15.91	16.94	16.95	13.95	14.58	15.9	14.3	14.68	15.95	14.9	15.21	13.57	11.52	13.67	12.52	13.27	13.23	15.05	16.16	12.86	14.46	14.34	13.45	14.71	14.57	15.59	14.7	16.05	15.38
Gm25708	17.79	17.59	16.88	18.4	17.22	17.21	15.57	15.91	16.94	16.95	13.95	14.58	15.9	14.3	14.68	15.95	14.9	15.21	13.57	11.52	13.67	12.52	13.27	13.23	15.05	16.16	12.86	14.46	14.34	13.45	14.71	14.57	15.59	14.7	16.05	15.38
Gm25959	17.79	17.59	16.88	18.4	17.22	17.21	15.57	15.91	16.94	16.95	13.95	14.58	15.9	14.3	14.68	15.95	14.9	15.21	13.57	11.52	13.67	12.52	13.27	13.23	15.05	16.16	12.86	14.46	14.34	13.45	14.71	14.57	15.59	14.7	16.05	15.38
Gm4342	17.79	18.78	17.89	16.79	16.87	17.64	17.48	17.73	17.72	18.23	11.42	10.48	15.07	12.43	13.04	15	13.2	13.29	13.31	11.3	12.31	11.75	12.63	10.36	12.36	13.38	13.57	11.39	13.11	12.33	17.8	18.14	18.06	17.76	17.24	18.03
Rpl9-Ps4	17.79	18.52	18.1	17.25	17.52	17.88	17.49	17.64	17.53	18.12	11.29	10.41	15.2	12.37	13.38	14.3	12.93	13.11	13.36	11.35	12.86	11.98	12.9	10.96	12.28	12.62	13.26	11.44	12.7	11.82	17.58	18.06	17.84	17.51	17.22	17.67
Gm24975	17.78	17.67	16.91	18.39	17.26	17.24	15.62	15.94	16.97	16.96	13.94	14.53	15.87	14.29	14.7	15.94	14.9	15.09	13.53	11.48	13.66	12.51	13.23	13.23	15.07	16.15	12.88	14.46	14.36	13.4	14.74	14.64	15.61	14.72	16.09	15.38
Gm25100	17.78	17.67	16.91	18.39	17.26	17.24	15.62	15.94	16.97	16.96	13.94	14.53	15.87	14.29	14.7	15.94	14.9	15.09	13.53	11.48	13.66	12.51	13.23	13.23	15.07	16.15	12.88	14.46	14.36	13.4	14.74	14.64	15.61	14.72	16.09	15.38
Gm26463	17.78	17.67	16.91	18.39	17.26	17.24	15.62	15.94	16.97	16.96	13.94	14.53	15.87	14.29	14.7	15.94	14.9	15.09	13.53	11.48	13.66	12.51	13.23	13.23	15.07	16.15	12.88	14.46	14.36	13.4	14.74	14.64	15.61	14.72	16.09	15.38
Gm28019	17.78	17.67	16.91	18.39	17.26	17.24	15.62	15.94	16.97	16.96	13.94	14.53	15.87	14.29	14.7	15.94	14.9	15.09	13.53	11.48	13.66	12.51	13.23	13.23	15.07	16.15	12.88	14.46	14.36	13.4	14.74	14.64	15.61	14.72	16.09	15.38
Gm23801	17.77	17.39	16.8	18.37	17.46	17.07	15.59	15.82	17.01	16.92	13.64	14.69	16	14.34	14.7	16.04	14.75	15.11	13.39	11.05	13.5	12.41	13.22	13.14	14.89	16.44	13.14	14.73	14.5	13.58	14.74	14.83	15.86	14.72	16.13	15.65
Gm24331	17.77	17.39	16.8	18.37	17.46	17.07	15.59	15.82	17.01	16.92	13.64	14.69	16	14.34	14.7	16.04	14.75	15.11	13.39	11.05	13.5	12.41	13.22	13.14	14.89	16.44	13.14	14.73	14.5	13.58	14.74	14.83	15.86	14.72	16.13	15.65
Gm24485	17.77	17.39	16.8	18.37	17.46	17.07	15.59	15.82	17.01	16.92	13.64	14.69	16	14.34	14.7	16.04	14.75	15.11	13.39	11.05	13.5	12.41	13.22	13.14	14.89	16.44	13.14	14.73	14.5	13.58	14.74	14.83	15.86	14.72	16.13	15.65
Rps12-Ps26	17.77	18	17.64	17.37	17.1	17.28	16.91	17.22	17.4	17.87	12.39	12.1	15.6	12.59	13.08	15.32	13.62	13.16	12.93	11.68	12.68	12.61	13.14	11.42	13.05	13.16	14.22	12.97	13.33	14	17.18	17.55	17.22	16.95	16.62	17.43
Gm2830	17.75	17.73	17.89	17.74	17.89	17.85	17.91	17.75	17.95	17.97	17.45	17.15	17.64	17.71	17.75	17.9	17.61	17.64	17.78	17.37	17.82	17.81	17.82	16.77	17.79	17.88	17.73	17.73	17.89	17.76	18.02	18.05	18.04	17.65	17.94	17.96
Gm8355	17.75	18.54	18.15	16.74	17.58	17.34	17.91	17.48	18.03	17.78	13.52	11.81	16.2	13.39	15.04	16.36	14.67	15.53	14.84	13.25	13.02	13.43	14.32	11.56	14.42	14.82	14.28	13.18	15.57	14.4	18.34	18.74	18.41	18.01	17.48	18.24
Gm23968	17.72	17.85	18.43	18.46	19.11	19.11	18.64	17.69	18.55	18.49	18.39	19.13	18.74	18.56	19.44	18.38	18.56	18.46	18.6	16.67	18.49	18.57	18.86	16.67	19.01	19.3	18.38	18.96	18.66	18.77	17.53	17.38	17.33	17.38	18.11	17.05
Gm9794	17.71	18.59	17.95	17.05	17.24	17.82	17.55	17.37	17.61	18.08	13.91	13.55	16.19	14.56	15.57	16.44	15.53	14.98	15.03	13.74	15.06	14.99	14.99	12.76	14.92	14.93	15.47	14.24	15.33	14.65	17.55	18.19	18.11	17.41	17.22	17.74
B2M	17.7	16.72	17.2	16.64	17.24	16.57	17.51	16.7	17.77	17.5	13.63	12.95	16.56	15.4	16.8	17.44	17.02	15.91	16.83	12.49	16.83	17.86	16.43	11.7	17.33	17.9	16.73	14.6	17.42	17.15	17.23	17.76	17.32	17.86	18.76	18.95
Gm19613	17.7	17.59	17.51	17.67	17.81	17.73	17.83	17.66	17.84	17.77	17.37	17.68	17.48	17.63	17.6	17.72	17.47	17.49	17.58	17.23	17.62	17.61	17.69	17.76	17.7	17.74	17.62	17.6	17.72	17.65	17.73	17.75	17.76	17.68	17.74	17.79
Rpl9-Ps7	17.7	18.57	18.05	17.29	17.52	17.63	17.49	17.51	17.5	18.12	11.87	10.8	15.65	12.68	13.56	14.28	12.63	13.15	13.39	11.66	13.33	12.43	13.02	11.37	12.65	13	13.71	11.68	12.93	12.31	17.63	17.85	17.65	17.47	17.17	17.56
Gm11361	17.69	17.19	17.08	17	17.03	17.6	17.27	17.33	17.57	17.57	15.43	13.13	16.9	16.06	16.48	17.65	15.72	16.12	16.25	14.02	15.92	15.79	15.35	13.47	16.34	16.46	15.59	14.33	16.92	15.5	17.03	17.11	17.13	16.99	16.34	17.14
Rps18-Ps3	17.69	17.38	17.36	17.27	16.76	17.54	17.1	17.34	17.48	17.49	14.26	12.34	16.58	13.8	16.15	16.74	15.43	15.66	15.77	13.67	15.22	15.06	14.57	12.73	15.7	15.7	14.96	13.65	15.98	14.81	17.19	17.34	17.21	17	16.17	17.32
Gm12038	17.68	17.68	17.97	17.17	17.55	17.93	17.46	17.76	17.81	18.18	15.8	14.08	17.23	16.54	17.23	17.85	17.14	16.92	17.39	14.1	16.51	17	16.88	13.56	16.73	17.49	15.87	15.26	17.46	16.53	17.62	17.7	17.85	17.54	17.4	17.81
Gm14423	17.66	17.7	18.03	17.84	18.74	18.59	18.25	17.69	18.18	18.13	18.01	18.3	18.21	18.24	19.09	18.1	18.6	18.42	18.7	17.38	18.51	18.49	18.51	17.56	18.7	19.14	18.09	18.2	18.31	18.35	17.27	17.3	17.27	17.37	17.72	17.05
Gm23413	17.65	17.57	18.4	18.25	18.87	18.95	18.51	17.83	18.51	18.35	18.56	19.03	18.6	18.79	19.2	18.44	18.69	18.64	18.7	17.82	18.7	18.69	18.83	18.04	18.87	19.13	18.56	18.98	18.75	18.86	17.48	17.31	17.2	17.43	17.9	16.82
Gm23967	17.65	17.36	17.56	18.01	18.58	18.77	18.21	17.38	18.36	18.16	17.97	18.71	18.61	18.33	19.28	18.34	18.43	18.36	18.47	16.51	18.75	18.86	18.77	16.97	19.13	19.35	18.28	18.51	18.67	18.62	17.56	17.53	17.6	17.6	18.04	17.44
Gm5641	17.65	17.53	17.36	17.06	16.81	17.5	17.28	17.43	17.54	18	11.95	10.85	15.49	12.27	14.67	14.8	14.76	13.85	13.79	11.36	12.59	13.46	13.21	11.77	14.02	14.48	13.01	12.45	13.91	12.95	18.8	18.79	18.97	18.98	18.56	18.68
Itm2B	17.65	17.12	17.3	17.05	17.5	17.17	17.56	17.29	17.59	17.54	11.79	10.46	16.23	12.92	14.68	15.53	14.28	13.55	14.36	10.36	12.86	12.99	13	9.63	14.05	14.85	13.5	11.29	13.32	13.48	16.98	17.05	17.18	16.83	17.2	17.03
Rpl31-Ps13	17.64	17.95	17.71	16.87	17.28	17.62	17.24	17.16	17.67	17.86	14.13	12.2	16.3	14.88	15.8	16.59	15.39	15.58	15.72	13.92	15.71	14.68	15.28	11.78	15.84	16.55	15.71	14.37	16.28	15.28	17.45	17.61	17.49	17.46	17.07	17.42
Gm10059	17.63	18.15	17.97	16.61	16.86	17.48	17.57	17.49	17.92	18.25	9.35	6.59	14.19	9.93	14.18	14.72	13.72	13.48	13.95	7.93	8.93	11.3	10.95	7.55	12.83	14.1	11.53	9.83	12.89	11.74	17.64	18.02	17.74	17.51	16.84	17.64
Gm10160	17.62	17.19	17.55	17.68	17.71	17.63	17.66	17.68	17.75	17.68	17.77	18.13	17.95	17.91	18.02	17.63	17.74	17.77	17.73	17.18	17.68	18.01	18.1	17.72	18.15	17.79	17.45	17.55	17.92	17.79	17.16	17.6	17.49	17.43	17.71	17.39
Gm24307	17.61	17.36	16.75	18.37	17.14	17.07	15.42	15.78	16.82	16.75	13.93	14.62	15.74	14.09	14.5	15.88	14.8	15.06	13.41	11.4	13.55	12.47	13.08	13.37	15.01	16.02	12.73	14.44	14.25	13.48	14.44	14.44	15.41	14.53	15.85	15.22
Vsig2	17.59	17.92	17.03	17.82	16.57	15.27	16.71	16.31	17.05	16.71	8.07	5.56	12.39	7.24	7.52	10.41	7.9	7.08	7.07	6.21	8.72	5.74	6.34	6.19	9.36	10.15	7.39	6.82	6.31	7.11	5.34	5.23	5.47	5.18	5.17	5.27
Gm22420	17.58	17.77	18.45	18.3	18.88	19.02	18.57	17.72	18.54	18.43	18.64	19.28	18.69	18.86	19.19	18.37	18.79	18.82	18.89	17.57	18.92	18.87	19.01	18.04	19.23	19.4	18.5	18.98	18.77	18.93	17.29	16.86	17.09	17.23	17.75	16.73
Gm22802	17.57	16.7	15.42	17.35	17.55	18.21	16.52	17.4	17.89	17.21	18.93	19.38	18.76	18.59	18.49	18.57	18.19	18.22	17.92	17.41	19.37	19.13	18.72	18.49	18.91	18.81	17.73	18.56	18.79	18.86	16.09	16.49	16.61	16.7	16.81	16.79
Gm10126	17.55	17.9	17.58	16.76	16.49	16.42	16.56	16.67	17.21	17.71	11.05	11.35	14.57	11.8	14.81	15.24	14.99	14.68	14.56	11.97	14.17	13.97	13.24	9.72	13.82	14.31	13.49	12.07	13.9	12.99	16.62	16.99	17.15	16.41	15.7	16.94
Gm14279	17.55	17.29	17.68	16.95	17.24	17.87	17.67	17.65	17.67	18.2	13.12	11.45	16.7	14.14	16.22	17.04	16.46	16.44	17.09	12.97	13.89	15.86	15.99	11.34	16.38	17.09	15.8	13.62	16.54	15.65	17.78	18.01	17.79	17.73	17.62	17.92
Gm17150	17.55	18.04	17.96	16.79	17.25	17.5	17.63	17.46	17.32	18.04	10.88	9.02	14.88	11.7	13.68	15	12.93	13.59	13.93	11.69	11.4	11.67	13.47	10.28	12.47	13.19	13.95	11.44	13.57	12.63	18.25	18.49	17.92	17.77	17.31	17.91
Mir6240	17.55	16.92	17.69	17.49	16.93	18.01	17.64	17.57	18.02	17.99	17.79	17.57	17.99	17.72	18.01	18.43	18.03	18.12	17.57	17.84	17.89	17.56	17.88	17.23	18.16	18.16	17.77	18	18.31	18.27	17.48	17.69	17.53	17.83	17.81	17.2
Gm22860	17.53	17.47	18.16	18.05	18.88	18.92	18.61	17.49	18.68	18.54	18.12	18.89	18.98	18.79	19.25	18.72	18.35	18.23	18.58	15.55	18.99	19.05	18.99	16.96	19.24	19.27	18.34	18.68	18.83	18.94	17.54	17.53	17.4	17.48	18.23	17.22
Rpl28-Ps3	17.53	17.97	17.46	16.75	16.78	17.66	17.05	17.46	17.28	17.82	12.82	10.8	15.52	13.19	15.32	16.48	14.21	15.02	14.57	12.59	13.99	13.68	13.82	10.73	14.8	15.36	14.56	13.39	15.06	13.87	17.14	17.19	16.94	16.85	16.73	17.08
Gm5805	17.52	18.13	17.92	16.85	17.09	17.64	17.48	17.91	17.88	18.3	12.74	11.79	16.1	14.34	14.19	15.63	13.86	14.37	14.09	12.53	13.76	13.49	14.05	11.77	13.87	14.34	14.59	13.05	14.46	13.41	18.09	18.05	17.86	17.46	16.99	17.56
Mir6240	17.52	16.94	17.63	17.47	16.86	18.02	17.69	17.6	18.08	18	17.71	17.74	18.02	17.76	17.99	18.52	18.1	18.25	17.68	17.92	18.11	17.77	18.13	17.8	18.29	18.18	17.87	18.01	18.34	18.26	17.6	17.65	17.57	17.78	17.81	17.27
Rpl14-Ps1	17.52	18.68	18.45	16.32	17.94	18.06	18.03	18.03	18.29	18.63	11.76	9.69	15.23	12.16	13.34	15.33	12.99	14.02	13.19	11.3	13.08	12.8	12.82	10.75	13.04	14.31	13.96	12.65	13.99	13.18	17.73	18.1	17.82	17.18	16.2	17.52
Rpl9-Ps6	17.5	18.39	17.98	17.01	17.39	17.81	17.37	17.51	17.44	18.04	11.78	10.87	15	12.72	13.37	14.31	13.39	13.61	13.84	12.57	13.62	12.4	13.16	11.43	12.54	13.24	13.7	12.1	12.98	12.43	17.66	18	17.7	17.4	16.95	17.61
Gm11808	17.49	18.6	18.37	16.26	17.58	17.46	17.36	17.26	17.81	18.25	11.86	11.91	15.19	12.82	14.47	15.68	13.75	14.39	14.28	11.94	14.48	13.49	13.6	10.86	14.08	14.77	14.51	13.24	14.49	14.33	18.15	18.18	17.96	17.29	16.05	18.13
Gm23632	17.48	17.5	18.23	18.04	18.77	18.78	18.43	17.44	18.38	18.26	18.07	18.79	18.46	18.49	19.12	18.05	18.45	18.3	18.43	16.9	18.52	18.53	18.6	17.06	18.84	19.15	18.22	18.65	18.47	18.55	17.5	17.28	17.37	17.58	17.72	17.13
Gm27903	17.48	17.65	18.06	18.01	18.45	18.51	17.99	17.55	18.15	18.16	18.41	19.51	18.43	18.6	19.07	18.19	18.57	18.62	18.69	17.26	18.86	18.88	18.91	17.98	19.06	19.08	18.4	18.83	18.64	18.74	16.93	16.85	16.87	16.82	17.4	16.44
Gm14414	17.45	17.65	16.93	16.38	16.6	16.78	16.46	16.74	16.77	17.34	12.57	10.56	15.03	12.11	14.49	15.87	13.95	14.68	13.88	11.94	13.91	13.19	13.68	10.15	14.03	15.4	14	13.01	15.07	14.43	17.1	17.51	17.33	16.98	16.53	17.17
Rpl17-Ps8	17.45	17.54	17.28	16.61	16.67	17.26	16.71	16.76	16.96	17.42	11.69	11.56	15.2	12.49	14.36	15.65	13.62	13.97	13.97	11.74	11.31	12.34	13.08	10.49	12.88	14.34	14.58	12.28	13.44	13.59	16.84	16.91	16.88	16.52	16.5	16.75
Rpl18-Ps2	17.45	17.52	17.21	16.17	16.65	17.21	17.02	16.93	17.18	17.52	11.18	10.05	14.19	11.92	13.98	14.83	13.06	13.73	13.08	10.57	13.29	12.32	12.59	9.72	13.59	14.56	12.84	11.69	14.14	12.85	17.1	17.16	17.14	16.06	16.1	16.98
Psca	17.41	17.55	16.85	17.62	16.06	15.64	16.28	16.05	16.32	16.18	7.05	4.87	12.67	6.5	6.85	10.51	8.11	6.51	7.57	6.41	10.01	5.04	6.09	7.03	10.27	10.99	9.12	6.67	5.68	8.22	4.84	4.93	4.74	4.07	4.25	4.63
Gm14648	17.39	18.07	17.63	16.4	16.68	16.83	16.79	16.98	17.23	17.69	11.29	10.03	14.72	12.3	13.14	14.82	13.08	13.6	12.62	11.31	12.22	12.45	11.75	10.5	12.08	12.56	12.78	11.86	12.97	11.86	17.32	17.58	17.38	17.07	16.37	17.54
Adh1	17.38	18.61	17.74	18.44	17.36	16.05	17.16	17.01	17.34	17.28	8.3	5.68	13.93	6.98	7.41	11.61	8.35	8.17	7.69	6.71	8.92	5.65	6.29	6.49	9.03	10.58	8.53	8.74	7.26	9.34	5.34	5.67	5.65	5.57	5.76	5.53
Gm22757	17.38	16.83	17.5	16.89	16.8	17.46	16.99	16.9	17.4	17.8	12.76	11.14	15.73	13.96	15.33	15.52	14.99	14.28	14.95	11.93	13.89	14.14	14.16	11.03	15.1	16.29	14.38	12.7	14.76	14.12	16.58	16.72	16.72	16.26	16.27	16.76
Gm5559	17.37	17.83	18.52	16.92	17.98	17.27	17.94	17.93	18.31	18.15	15.13	14.31	17.12	15.81	17.66	17.93	16.04	16.62	17.44	14.13	16.92	18.13	16.97	12.86	15.98	15.34	17.33	15.72	17.66	16.93	19.03	18.89	18.93	18.84	18.72	19.31
Gm7618	17.37	17.84	17.62	16.3	16.64	16.88	17.26	17.19	17.57	17.83	9.14	6.23	13.94	9.61	13.84	14.23	13.52	13.25	13.62	8.2	9.73	11.74	11.13	7.68	12.77	14.01	11.53	9.97	12.83	11.67	17.32	17.73	17.38	17.15	16.49	17.39
Rpl31-Ps20	17.37	17.07	17.42	16.67	16.93	17.16	17.12	16.79	17.31	17.62	13.87	12.47	16.29	15.08	16.12	16.33	15.74	15.44	15.68	13.56	15.24	13.95	14.57	12.01	15.59	16.49	15.51	14.11	16.02	15.04	17.29	17.28	17.17	17.07	16.79	17.28
Rps3A1	17.37	17.79	17.28	17.04	17.01	17.35	16.93	17.09	17.1	17.36	12.09	10.93	15.68	12.13	13.85	15.05	14.05	13.54	13.81	11.89	13.43	13.62	13.52	11.56	13.6	14.13	14.12	12.59	13.91	13.56	17.22	17.28	17.31	17.28	16.89	17.34
Gm14422	17.36	17.45	17.88	17.97	18.6	18.26	17.99	17	18	17.88	18.35	19.09	18.45	18.51	18.9	17.97	18.56	18.5	18.62	17.5	18.35	18.32	18.44	17.87	18.8	18.99	18.2	18.45	18.31	18.51	16.16	16.76	16.07	16.57	17.14	16.12
Gm23053	17.35	16.47	15.26	17.1	17.31	17.76	16.31	16.75	17.37	16.94	18.73	19.29	18.75	18.34	18.53	18.37	18.14	17.93	17.81	16.99	19.19	19.09	18.69	18.17	18.88	18.65	17.5	18.29	18.58	18.67	15.78	16.2	16.38	16.29	16.63	16.51
Gm24369	17.35	16.4	15.43	17.04	17.42	18.05	16.57	17.15	17.51	17.06	18.38	19.15	18.41	18.32	18.4	18.34	18.01	17.82	17.76	16.78	19.15	19.15	18.59	18.22	18.72	18.63	17.61	18.09	18.45	18.64	15.82	16.23	16.55	16.28	16.55	16.51
Nd4	17.35	17.45	18.71	18.36	17.75	18.68	17.97	17.67	18.34	18.73	14.26	14.79	17.1	14.58	16.84	16.88	15.35	15.39	16.12	12.55	13.3	15.09	14.79	13.96	15.39	16.02	15.54	15.06	14.77	14.89	17.1	16.45	16.86	15.91	17.02	15.96
Gm20077	17.34	17.27	17.8	17.25	17.05	17.29	17.08	17.43	17.68	17.85	15.8	15.62	17.79	16.23	18.1	18	17.29	17.27	17.75	13.75	16.59	18.5	17.94	14.14	17.94	18.34	16.98	15.76	18.02	17.17	17.97	18.24	18.32	18.09	17.73	18.29
Gm25033	17.33	16.82	15.83	16.75	17.8	16.83	16.78	16.81	16.83	16.88	12.77	12.32	15.26	13.56	15.43	15.16	14.02	14.29	14.55	11.46	13.97	14.23	13.67	12.04	14.93	15.39	13.93	12.67	14.43	13.75	16.63	16.68	17.17	16.7	17.65	17.14
Rpl35A-Ps7	17.33	17.47	17.59	16.59	16.86	17.61	17.34	17.22	17.42	17.97	12.46	11.02	16.38	13.61	16.26	16.92	16.01	15.78	16.48	12.25	14.22	15.4	15.77	10.91	16.07	16.38	15.78	13.37	16.09	15.14	17.5	17.71	17.77	17.36	17.36	17.8
Ubc	17.33	17.72	17.6	16.53	17.73	17.83	17.52	17.41	17.58	17.62	14.26	13.43	16.25	14.81	14.16	15.72	14.06	14.41	14.48	14.11	15.42	13.75	13.97	12.75	14.13	14.64	15.14	13.92	15.04	14.85	17.38	17.43	17.26	17.44	17.14	17.05
Gm10136	17.32	17.43	17.03	16.42	16.78	16.48	16.16	16.03	16.73	17.21	12.94	12.83	14.84	14.13	14.32	15.8	14.65	13.99	14.37	12.79	14.35	13.87	14.09	11.39	14.29	14.7	14.64	13.13	15.17	13.89	17.36	17.01	17.34	15.83	15.67	16.93
Mir684-1	17.32	18.49	18.94	17.31	18.53	18.59	18.46	17.88	18.65	18.9	15.9	15.79	18.25	16.65	18.7	18.18	17.67	17.58	18.28	13.14	15.86	18.65	18.29	14.19	18.18	18.21	17.51	16.6	18.33	17.78	19.3	19.43	19.36	19.32	19.39	19.45
Mir684-1	17.3	18.51	18.95	17.37	18.54	18.63	18.48	17.84	18.64	18.9	15.89	15.69	18.23	16.63	18.68	18.2	17.64	17.57	18.29	13.14	15.87	18.53	18.28	14.21	18.16	18.25	17.5	16.56	18.31	17.72	17.95	18.16	18.32	17.95	17.82	18.22
Mir684-1	17.3	18.51	18.95	17.37	18.54	18.63	18.48	17.84	18.64	18.9	15.89	15.69	18.23	16.63	18.68	18.2	17.64	17.57	18.29	13.14	15.87	18.53	18.28	14.21	18.16	18.25	17.5	16.56	18.31	17.72	19.3	19.43	19.36	19.32	19.39	19.45
Mir684-1	17.3	18.51	18.95	17.37	18.54	18.63	18.48	17.84	18.64	18.9	15.89	15.69	18.23	16.63	18.68	18.2	17.64	17.57	18.29	13.14	15.87	18.53	18.28	14.21	18.16	18.25	17.5	16.56	18.31	17.72	19.3	19.43	19.36	19.32	19.39	19.45
Mir684-1	17.3	18.51	18.95	17.37	18.54	18.63	18.48	17.84	18.64	18.9	15.89	15.69	18.23	16.63	18.68	18.2	17.64	17.57	18.29	13.14	15.87	18.53	18.28	14.21	18.16	18.25	17.5	16.56	18.31	17.72	19.3	19.43	19.36	19.32	19.39	19.45
Mir684-1	17.3	18.51	18.95	17.37	18.54	18.63	18.48	17.84	18.64	18.9	15.89	15.69	18.23	16.63	18.68	18.2	17.64	17.57	18.29	13.14	15.87	18.53	18.28	14.21	18.16	18.25	17.5	16.56	18.31	17.72	19.3	19.43	19.36	19.32	19.39	19.45
Cd63	17.29	17.2	17.4	17.49	17.22	16.87	17.26	17.05	17.4	17.2	15.56	15.28	16.61	15.37	15.74	16.46	16.06	15.6	15.82	15.25	15.24	16.2	15.64	13.47	14.86	14.74	15.6	15.37	16.29	15.93	17.14	17.2	17.23	17.04	16.99	17.14
Mir684-2	17.28	18.5	18.96	17.33	18.57	18.65	18.49	17.9	18.68	18.92	15.86	15.64	18.23	16.67	18.68	18.27	17.59	17.54	18.22	12.87	15.85	18.65	18.32	14.5	18.22	18.28	17.47	16.7	18.33	17.72	19.3	19.42	19.37	19.35	19.36	19.43
Rps12-Ps22	17.27	17.6	17.3	16.96	16.8	17.44	16.9	17.02	17.03	17.42	13.13	12.37	15.24	13.73	13.74	15.53	14.26	14.71	14.49	12.88	12.52	13.52	14.17	12.03	14.2	14.52	14.27	13.1	14.63	14.07	17.37	17.5	17.14	16.76	16.65	17.27
Gm15662	17.26	16.66	17.69	17.79	15.68	17.96	17.48	17.29	17.56	17.7	18.3	17.98	18.79	18.22	18.04	18.78	18.42	18.85	18.3	18.94	19.2	17.52	18.49	18.22	18.98	18.83	18.81	18.13	19.04	18.62	17.21	17.21	16.62	17.65	18.02	16.75
Rps8-Ps2	17.26	17.47	16.8	16.15	16.29	16.39	16.07	16.59	16.44	17.03	12.51	10.38	14.41	11.77	14.28	16.03	14.05	14.17	13.78	11.96	14.1	13.19	13.59	10.1	13.89	15.05	13.86	12.87	15.04	14.24	16.89	17.11	17.25	16.89	16.11	16.97
Rps8-Ps4	17.23	17.5	17.01	16.15	16.12	16.45	15.85	16.28	16.55	17.16	12.74	11.4	14.8	12.11	14.65	15.96	14.36	14.63	14.06	12.11	14.64	14.01	13.76	10.58	14.35	14.88	13.92	13.08	15.25	14.58	16.95	17.23	17.14	17.03	16.14	17.16
Gm27684	17.22	18.57	17.48	15.64	16.14	16.49	17.05	17.19	17.27	17.98	9.24	7.72	12.6	10.14	10.18	12.64	9.88	9.73	9.13	8.71	9.69	9.6	9.92	8.06	8.56	9.6	10.74	8.97	10.23	9.2	18.46	18.43	18.22	17.52	16.14	17.88
Gm17571	17.21	16.32	15.19	16.67	17.24	17.46	15.95	16.56	17.25	16.67	17.39	18.6	18.5	17.48	18.49	17.87	17.83	17.72	17.68	15.8	19.03	18.98	18.43	16.39	18.74	18.66	17.06	17.23	18.35	18.17	15.6	16.01	16.36	16.1	16.69	16.45
Gm22464	17.2	16.95	16.4	17.83	17.09	16.77	15.38	15.75	16.78	16.66	13.27	14.75	15.62	14.1	14.44	15.8	14.66	14.95	13.41	11.13	13.37	12.65	13.29	13.05	14.82	16.11	13.13	14.66	14.41	13.6	14.85	14.83	15.79	14.87	16.01	15.48
Gm25693	17.2	16.34	15.2	16.98	17.36	17.88	16.25	16.89	17.37	16.86	18.44	19.01	18.55	18.11	18.45	18.21	17.86	17.79	17.64	16.53	19.12	18.94	18.56	18.01	18.72	18.61	17.39	18.19	18.37	18.58	15.56	16.23	16.41	16.3	16.69	16.43
Gm8841	17.2	17.93	17.53	16.37	16.79	17.32	16.94	16.92	16.93	17.49	10.51	8.75	14.85	11.59	12.44	14.49	12.91	12.73	12.99	11.5	10.29	10.54	12.72	9.81	11.57	12.84	13.3	11.51	12.96	12.44	17.83	18.13	17.43	17.33	16.92	17.48
Rps12-Ps23	17.19	17.4	17.33	16.82	16.82	17.41	16.9	17.06	17.03	17.38	12.1	10.87	15	13.44	12.27	15.24	13.35	13.55	13.71	11.01	12.07	13.14	13.87	11.65	13.93	13.92	13.82	12.15	13.94	13.77	17.33	17.48	17.23	16.82	16.73	17.26
Gm2546	17.18	17.89	18.03	16.5	17.77	16.43	17.77	17.16	17.73	17.8	14.94	13.69	16.56	15.22	16.53	17.6	15.2	16.54	15.82	14.33	16.54	16.68	16.33	12.7	15.35	15.12	16.15	15.91	16.98	16.09	18.27	18.38	18.27	18.36	18.33	18.5
Gm10155	17.15	17.94	17.49	16.23	16.57	16.89	16.75	17.02	17.09	17.64	11	9.99	14.35	11.69	12.88	14.49	13	13.26	12.65	11.16	11.94	11.9	11.57	10.49	11.74	12.28	12.67	11.77	12.68	12.09	17.37	17.63	17.32	17.23	16.28	17.52
Snx31	17.14	17.75	17.05	18.18	16.81	16.32	16.45	16.62	16.54	16.8	7.38	4.66	12.07	6.48	6.52	10.05	7.27	6.9	6.4	5.81	7.92	4.73	5.13	5.25	8.83	10.48	6.91	6.69	5.54	6.48	4.18	4.25	4.5	4.18	4.22	4.58
A130040M12Rik	17.12	16.13	16.39	15.05	16.92	12.73	10.57	11.55	11	10.61	10.64	9.96	13.1	13.74	12.06	12.02	11.54	12.63	11.18	11.77	11.68	10.25	10.23	12.18	10.09	11.29	10.69	9.77	10.79	10.56	13.59	13.29	13.75	17.46	16.99	15.15
Rps27A-Ps2	17.1	17.51	17.17	16.57	16.79	16.82	16.7	16.58	16.87	17.45	13.98	13.27	15.87	14.1	15.08	15.55	14.08	15.11	14.55	13.45	15.13	14.82	14.69	12.7	14.55	14.3	14.5	13.5	14.56	14.31	17.63	17.75	17.72	16.73	16.61	17.21
Gm23935	17.09	16.79	18.88	17.84	18.15	19.35	18.83	18.66	18.47	18.94	18.84	18.55	19.07	19.18	19.18	19.11	19.05	19.37	19.34	18.84	19.17	18.68	18.9	18.62	19.22	19.14	19.2	18.97	19.32	19.27	18.84	18.75	18.62	18.89	18.94	18.64
Gm4518	17.09	17.48	18.34	16.7	17.71	16.9	17.58	17.65	18.07	18.01	14.76	13.73	16.36	15.19	17.23	17.48	15.39	15.9	16.87	13.71	15.82	17.43	16.38	12.69	15.4	14.82	16.65	15.25	17.06	16.32	18.79	18.77	18.73	18.8	18.52	18.93
Rpl18A-Ps1	17.09	18.17	17.3	16.54	16.56	17.31	17.12	16.87	17.08	17.62	14.32	12.99	15.08	14.06	14.24	16.22	13.24	14.26	14.31	13.14	14.44	13.27	14.03	11.71	14.01	14.29	14.88	13.97	15.34	14.54	17.66	17.55	17.72	16.9	16.95	17.57
Rpl27-Ps1	17.08	17.81	17.74	16.47	16.09	17.17	16.53	17.59	17.31	17.76	13.18	11.48	15.14	12.67	15.32	16.52	14.66	14.99	14.98	11.41	12.43	13.05	13.14	10.93	14.46	15.43	13.2	12.62	14.61	14.23	18.25	18.11	18.16	17.12	16.38	17.72
Gm22610	17.07	16.56	15.66	16.03	17.26	16.61	16.21	16.67	17.04	16.54	15.14	16.17	16.98	15.64	17.52	16.48	16.46	16.5	16.24	14.23	17.1	16.81	16.41	14.63	17.55	17.13	15.78	15.34	16.56	16.17	16.14	16.48	16.64	16.23	17.37	16.4
Gm22642	17.07	16.72	17.22	17.4	17.7	17.62	17.39	16.83	17.39	17.41	17.8	18.33	17.95	17.99	18.21	17.66	17.82	18.04	17.86	17.36	18.09	17.99	18.27	17.49	18.16	18.19	17.76	17.95	17.85	18.02	16.35	16.17	15.85	15.94	16.72	15.92
Gm25690	17.05	17.4	17.7	17.44	18.59	18.73	18.08	16.95	18.16	17.97	17.73	18.38	18.48	18.19	19.01	18	18.29	18.07	18.33	15.84	18.39	18.66	18.53	16.78	18.9	19.29	17.99	18.43	18.38	18.47	16.88	17.03	16.88	16.91	17.67	16.83
Gm16580	17.04	17.55	17.53	15.6	17.46	17.5	17.51	17.24	17.42	17.51	11.08	8.83	15.31	11.82	13.29	14.62	12.95	13.97	13.02	10.4	12.5	12.25	12.28	9.88	12.42	13.64	12.68	11.81	13.3	13.33	17.57	17.68	17.5	17.13	17.18	17.66
Gm25240	17.02	17.15	17.81	17.72	18.41	18.6	17.94	17.04	17.92	17.87	17.76	18.63	18.07	18.06	18.8	17.72	18.48	17.81	18.17	16.53	18.02	18	18.25	16.51	18.49	18.79	17.84	18.34	18.1	18.12	16.79	16.65	16.76	16.72	17.25	16.36
Gm25707	17.02	16.11	15.63	17.06	16.58	16.85	15.96	16.25	16.87	16.93	17.56	17.04	18.33	17.97	17.76	18.47	17.93	18	17.91	17.59	18.64	18.13	18.46	17.53	18.57	18.11	17.89	16.89	18.14	17.48	16.14	16.37	16.1	16.02	16.99	16.28
Rpl15-Ps2	17.02	17.72	17.58	15.98	16.67	17.02	16.87	16.83	17.01	17.46	12.11	11.21	15.1	13.51	14.53	15.8	14.37	15.04	14.73	12.71	13.74	13.76	14.29	10.88	14.08	14.39	14.58	13.21	15.3	14.04	18.76	18.9	18.58	17.63	16.47	17.63
Gm10036	17	17.71	17.13	16.35	16.37	16.75	16.77	16.57	16.78	17.08	12.04	10.77	14.55	11.61	13.61	14.67	13.47	13.87	13.51	12	12.66	12.27	12.86	11.05	13.39	13.18	13.34	12.18	13.87	13.27	16.81	17.23	16.92	16.73	16.16	16.8
Gm10240	16.96	17.64	17.14	15.8	16.18	16.44	16.33	16.57	16.68	17.24	10.32	9.13	13.82	11.27	12.45	14.06	12.66	12.72	12.14	10.71	11.53	11.76	11.09	9.9	11.38	11.71	12.12	10.68	12.14	11.07	16.91	17.14	16.98	16.72	15.85	17.07
Gm13370	16.96	17.64	17.14	15.8	16.18	16.44	16.33	16.57	16.68	17.24	10.32	9.13	13.82	11.27	12.45	14.06	12.66	12.72	12.14	10.71	11.53	11.76	11.09	9.9	11.38	11.71	12.12	10.68	12.14	11.07	16.91	17.14	16.98	16.72	15.85	17.07
Gm7336	16.96	17.52	18.29	16.38	17.53	16.57	17.64	17.36	17.96	17.74	14.49	13.57	16.22	14.46	17.06	17.42	14.94	15.79	16.67	12.85	15.88	17.26	16.24	12.17	15.28	14.53	16.22	14.71	16.8	16.23	18.66	18.72	18.67	18.71	18.38	19.02
Gm12671	16.95	17.37	18.31	16.33	17.42	16.74	17.43	17.42	17.99	17.83	14.46	13.77	16.27	15.12	17.15	17.41	15.11	15.93	16.71	13.14	15.76	17.34	16.31	12.22	15.33	14.59	16.41	14.86	16.84	16.05	18.73	18.97	18.74	18.92	18.36	19.02
Gm6863	16.95	17.82	17.55	16.33	16.99	17.4	16.71	17.14	17.29	17.56	14.58	13.49	16.07	14.68	16.48	16.95	16.39	15.64	16.48	13.81	16.31	16.29	16.09	12.73	16.45	16.36	15.85	15.04	16.74	16.16	16.81	17.16	17.27	16.89	16.5	17.11
Rpl27-Ps3	16.94	17.38	17.46	15.9	16.01	17.11	16.38	17.43	17.18	17.57	12.5	10.29	14.79	12.24	15.02	16.18	14.71	14.22	14.58	10.89	11.44	12.31	12.28	9.82	13.98	15.38	13.18	12.24	14.41	14.21	17.74	17.8	17.89	17.06	16.44	17.45
Rpl31-Ps15	16.92	16.8	17.19	16.24	16.45	17.05	16.83	16.5	16.79	17.25	13.03	11.99	15.64	14.48	15.4	15.79	15.02	14.9	15.14	13.14	14.29	13.66	14.59	12.03	15.41	15.89	15.37	13.72	15.56	14.61	16.78	17.05	16.74	16.59	16.2	16.69
Gm10180	16.9	17.32	17.01	15.82	16.12	15.91	15.28	16.27	16.2	16.98	13.92	12.63	14.33	13.56	13.64	14.97	14.19	14.26	13.7	14.27	14.06	13.68	13.69	12.54	14.03	14.37	13.44	13.25	14.24	13.52	17.23	17.33	17.5	16.84	16.13	17.51
Gm10481	16.9	17.4	18.08	16.37	17.46	16.53	17.66	17.3	17.76	17.63	14.36	12.91	15.89	14.31	16.59	17.09	14.73	15.45	16.12	12.9	14.92	16.9	15.91	12.28	14.9	14.4	15.73	14.72	16.55	15.8	18.51	18.68	18.53	18.62	18.32	18.84
Gm14760	16.9	17.5	18.33	16.69	17.54	16.77	17.64	17.41	17.97	17.71	14.78	13.36	16.32	14.41	17.05	17.21	14.65	15.65	16.55	12.67	15.7	17.27	16.21	12.29	15.3	14.41	16.01	14.84	16.74	16.06	18.68	18.68	18.63	18.7	18.44	18.97
Gm23973	16.9	16.72	16.83	16.78	16.85	16.72	16.82	16.78	16.88	16.93	16.49	16.57	16.82	16.77	16.74	17.02	16.63	17.01	16.83	16.57	16.85	16.56	16.69	16.21	16.87	16.93	16.7	16.36	17	16.8	16.74	16.69	16.79	16.73	16.97	16.75
Gm3699	16.9	17.32	17.01	15.82	16.12	15.91	15.28	16.27	16.2	16.98	13.92	12.63	14.33	13.56	13.64	14.97	14.19	14.26	13.7	14.27	14.06	13.68	13.69	12.54	14.03	14.37	13.44	13.25	14.24	13.52	17.23	17.33	17.5	16.84	16.13	17.51
Rpl35A-Ps5	16.89	16.94	17.41	16.46	16.8	17.35	17.13	16.78	17.4	17.6	12.86	13.19	15.94	13.63	15.62	16.23	15.77	15.07	15.66	12.42	13.56	14.86	15.5	12.94	15.62	16.09	15.18	13.84	15.86	14.94	17.08	17.54	17.23	16.98	17.34	17.57
Rpl38-Ps1	16.88	17.47	16.74	15.87	15.47	16.68	16.42	16.81	16.42	17.34	13.24	10.93	15.04	13.26	14.78	16.19	14.97	14.64	14.59	12.5	11.73	13.26	13.36	9.93	13.7	14.49	13.54	12.82	14.67	13.65	17.3	17.8	17.5	16.11	16.19	16.93
Gm10491	16.86	16.81	17.83	17.77	18.41	18.63	17.85	16.88	17.91	17.62	18.22	18.84	18.14	18.55	18.5	17.63	18.33	18.25	18.13	16.84	18.01	17.91	18.37	17.61	18.42	18.9	17.66	18.33	18.08	18.01	16.49	16.28	15.88	16.24	17.01	15.67
Gm11703	16.86	17.61	17.15	15.91	16.21	16.37	16.37	16.42	16.76	17.22	10.44	9.73	13.95	11.31	12.73	14.2	12.83	12.85	12.08	10.88	11.62	11.82	11.22	10.01	11.68	11.74	12.16	11.1	12.23	11.18	16.92	17.1	16.91	16.66	15.84	17.15
Fmo5	16.85	17.24	15.96	17.03	16.75	16.06	16.42	15.73	16.4	16.25	7.88	5.76	12.81	7.46	7.46	11.1	8.06	8.07	7.56	6.52	8.94	5.66	6.38	6.7	9.72	10.64	7.96	7.37	6.54	7.73	5.09	5.47	5.53	5.33	5.89	5.48
Gm10217	16.83	16.04	14.88	16.48	16.72	17.56	15.87	16.31	17.18	16.59	17.75	19	18.24	17.73	18.29	18.01	17.71	17.71	17.49	16.14	18.94	18.9	18.46	17.25	18.61	18.44	17.27	17.79	18.24	18.24	15.19	15.79	15.92	15.77	16.06	16.12
Gm24146	16.82	16.7	16.81	16.77	16.78	16.79	16.81	16.74	16.9	16.88	16.45	16.39	16.74	16.76	16.7	16.89	16.67	16.77	16.77	16.42	16.73	16.59	16.73	16.62	16.86	17.21	16.75	16.69	16.86	16.75	16.71	16.6	16.75	16.61	16.81	16.61
Malat1	16.82	16.03	15.04	16.2	16.59	16.92	16.74	16.76	16.52	16.48	15.86	14.25	16.92	16.24	16.02	16.84	16.31	16.31	16.15	15.84	16.62	16.08	16.09	14.59	16.49	16.64	15.51	14.65	16.01	15.79	16.42	16.26	16.31	16.65	17.18	16.49
Mir3471-1	16.79	16.29	15.78	17.64	16.2	16.46	14.53	15.02	16.1	16	13.4	13.44	15.3	13.71	13.83	15.36	14.21	14.48	12.33	9.64	12.13	10.4	11.47	13.48	14.19	15.87	10.69	13.63	13.56	12.37	13.1	13.62	14.5	13.59	15.13	14.25
Rpl31-Ps1	16.79	16.94	17.05	16.13	16.35	16.56	16.24	15.96	16.78	17.05	12.99	12.49	15.59	14.17	15.32	15.39	14.75	14.92	14.9	12.66	14.82	13.86	14.33	11.42	14.97	15.89	14.83	13.35	15.12	14.33	16.51	16.91	16.6	16.44	16.06	16.75
Gm22875	16.78	16.83	17.42	17.17	18.05	17.99	17.49	16.63	17.59	17.45	17.65	18.37	17.97	17.93	18.83	17.39	18.09	17.6	17.92	16.13	17.65	17.91	18.04	17.06	18.47	18.63	17.51	17.87	17.83	17.82	16.24	15.97	15.95	16.53	16.97	15.73
Gm24357	16.78	15.86	15.43	14.93	17.25	18.22	18.66	18.26	18.22	17.21	15.59	13.33	16.58	14.19	18.63	19.25	17.02	17.44	16.99	13.76	13.21	17.72	17.79	12.93	17.33	15.52	16.08	15.29	18.36	17	19.81	19.9	19.59	17.87	17.81	18.93
Gm10012	16.77	16.94	16.99	16.56	16.95	16.87	16.93	16.68	17.03	17.09	14.44	14.45	16.13	15.05	16.58	16.63	15.99	15.86	16.55	13.34	15.59	15.3	16.34	12.8	16.51	16.22	15.93	14.22	16.56	15.49	16.94	17.15	17.09	16.95	16.9	17.26
Hsp90Ab1	16.77	17.16	17.19	16.27	16.9	17.02	17.19	17.33	17.45	17.27	13.7	11.95	15.95	14.16	14.92	15.96	14.61	14.83	14.89	13.5	13.65	13.24	13.81	11.56	14.33	14.71	14.41	13.62	15.07	14.31	17.21	17.37	17.19	16.75	16.52	17.04
Rps18-Ps1	16.77	16.5	16.29	15.91	15.92	16.71	16.2	16.65	16.59	16.8	14.94	13.08	15.75	15.29	15.45	16.16	14.96	15.14	15.23	14.73	15.14	15.13	14.97	13.25	15.48	15.73	15.18	14.15	15.73	15.06	16.02	16.38	16.23	16.11	15.41	16.12
Sprr2B	16.76	16.62	15.55	16.62	15.59	14.19	14.55	14.23	15.17	15.29	6.87	4.72	11.92	6.5	7.04	10.13	8.89	6.41	6.85	6.46	14.22	4.96	6.37	7.42	14.14	14.31	9.46	7.64	6.25	8.62	4.6	4.62	5.11	8.41	4.32	4.95
Gm10045	16.75	17.52	17.07	15.63	16.15	16.1	16.15	16.28	16.53	17.14	11.08	9.22	14.13	11.92	12.55	13.97	12.51	12.73	12.21	10.61	11.8	11.68	11.31	9.85	11.64	12.3	12.02	10.67	12.3	11.33	16.85	16.99	16.76	16.56	15.74	16.95
Gm2606	16.72	17.22	18.13	16.16	17.2	16.44	17.21	17.21	17.76	17.64	14.23	13.51	15.97	14.64	16.86	17.05	14.79	15.6	16.43	12.9	15.52	16.99	16.03	12.15	14.95	14.29	16.06	14.5	16.5	15.75	18.52	18.88	18.61	18.85	18.43	18.9
Gm10163	16.71	18.42	17.98	16.71	17.26	17.77	17.4	17.45	17.67	17.95	13.64	12.91	15.81	13.33	14.99	15.39	15.03	15.14	15.42	13.11	15.26	15.53	15.14	12.67	15.2	15.52	14.61	14.45	15.51	15.14	17.92	18.03	17.96	17.49	16.84	17.82
Rpl14-Ps1	16.71	18.12	18.18	15.31	17.48	17.8	17.54	17.51	17.82	18.36	12.93	10.87	15.04	13.32	14.09	15.56	13.33	14.36	14.35	11.78	13.88	13.51	13.85	10.91	13.58	14.66	14.09	12.64	14.24	13.79	17.37	17.7	17.47	16.75	15.48	17.05
Rn28S1	16.7	16.08	18.36	17.8	15.74	18.97	17.54	18.74	17.72	18.88	19.01	19.09	19.34	19.11	19.18	19.22	19.13	19.31	19.3	19.13	19.13	19.08	19.54	19.25	19.56	19.22	19.27	19.25	19.61	19.53	19	18.98	18.01	18.89	18.9	18.76
Gm14323	16.69	16.92	16.26	15.57	15.79	15.94	15.69	16.2	15.89	16.51	11.83	9.62	13.83	11.18	13.74	15.32	13.47	13.55	13.16	11.18	12.84	12.34	12.95	9.56	13.08	14.42	13.15	12.13	14.46	13.41	16.38	16.84	16.63	16.33	15.69	16.48
Gm23019	16.68	15.94	14.63	16.21	16.7	16.82	15.57	16.18	16.69	16.28	16.8	18.21	17.75	17	17.91	17.35	17.09	17.06	17.11	15.31	18.48	18.41	18.01	16.52	18.28	18.05	16.83	17.02	17.76	17.69	15.15	15.68	15.86	15.57	16.1	16.03
Gm24026	16.67	15.93	14.78	16.4	16.68	17.03	15.67	16.25	16.7	16.24	18.09	18.48	18.05	17.68	17.84	17.7	17.33	17.25	17.14	16.22	18.44	18.45	17.71	17.32	18.16	18.08	16.86	17.54	17.84	18.01	14.88	15.5	15.77	15.77	15.78	15.68
Gm10557	16.66	16.11	15.56	15.11	16.51	16.29	16.5	16.49	16.7	16.33	12.16	10.59	14.6	12.92	13.51	14.7	13.78	13.45	13.65	12.48	13.01	12.12	11.61	10.58	12.91	13.73	12.82	11.69	13.41	13.07	17.2	17.08	17.16	16.68	16.75	17.06
Gm13340	16.66	16.39	16.79	16.44	16.48	17.55	17.04	16.46	16.8	16.93	15.8	15.07	16.81	15.54	16.4	16.43	16.03	15.96	16.38	15.2	15.43	15.89	15.92	14.97	16.22	16.43	16.01	14.97	15.98	16.16	16.42	16.47	16.39	16.11	16.81	16.39
Rps11	16.64	17.29	16.82	15.79	16.18	15.84	16.27	15.92	16.58	16.46	10.3	9.78	13.58	10.57	12.1	12.93	11.81	11.94	11.81	10.55	10.36	10.68	11.63	10.2	11.27	11.57	12	10.47	11.58	11.07	17.67	18.13	17.56	16.93	14.83	17.45
Gm23726	16.63	16.21	15.64	17.19	16.19	15.85	14.31	14.55	15.87	15.72	12.23	13.73	15.06	13.24	13.69	14.83	13.84	14.18	12.55	10.5	12.45	11.63	12.18	12.52	13.85	15.48	12.46	13.75	13.56	12.55	13.96	13.94	15.01	13.89	14.99	14.54
Gm24245	16.63	15.87	18.87	16.65	17.46	19.04	18.65	18.38	17.64	18.45	17.54	15.42	18.69	17.85	18.17	18.92	18.07	18.89	17.96	18.59	18.68	17.9	17.87	16.19	18.39	18.8	18.12	17.13	19.06	17.66	18.53	18.29	18.09	18.44	18.63	17.94
Gm24270	16.63	15.87	18.87	16.65	17.46	19.04	18.65	18.38	17.64	18.45	17.54	15.42	18.69	17.85	18.17	18.92	18.07	18.89	17.96	18.59	18.68	17.9	17.87	16.19	18.39	18.8	18.12	17.13	19.06	17.66	18.53	18.29	18.09	18.44	18.63	17.94
Rps26	16.63	17.19	17.12	16.12	16.2	16.91	16.17	16.34	16.69	17.22	14.45	13.36	16.15	14.95	16.67	17.2	16.49	16.15	16.75	13.61	16.37	15.77	15.72	12.38	16.46	16.81	15.77	14.56	16.52	15.9	16.91	17.14	17.17	16.35	16.18	17.24
Gm10020	16.62	16.79	17.33	15.71	16.77	17.06	16.83	16.36	17.27	17.53	12.85	12.04	16.1	14.55	15.82	16.71	15.45	14.94	16.09	12.53	15.47	15.7	16.32	12.12	15.22	16.11	15.36	13.34	15.96	15.07	17.81	17.93	17.89	16.66	16.68	17.41
Gm24139	16.61	16.23	16.55	16.28	16.4	16.94	16.65	16.56	16.71	17.06	15.83	15.12	16.44	16.26	16.62	16.79	16.27	16.59	16.65	16.05	16.49	16.02	16.06	14.5	16.62	17.2	16.42	15.35	16.47	16.16	16.14	16.17	16.28	16.21	16.58	16.22
Gm22639	16.6	16.94	17.61	16.92	18.06	18.3	17.59	16.41	17.81	17.66	18.09	18.47	18.53	18.69	18.93	17.88	18.78	18.42	18.73	16.91	18.68	18.58	18.83	17.68	18.93	19.19	17.75	18.07	18.34	18.19	16.25	16.24	16.16	16.41	16.83	15.7
Gm25303	16.6	16.91	16.88	16.88	18	17.93	17.5	16.41	17.53	17.34	17.13	17.81	17.93	17.8	18.15	17.57	17.52	17.43	17.66	15.31	18.01	17.91	17.95	16.07	18.24	18.38	17.37	17.68	17.69	17.79	16.4	16.45	16.2	16.52	17.21	16.51
Gm5940	16.59	16.74	16.23	15.84	15.97	16.41	16.31	16.27	16.34	16.64	11.87	12.39	14.56	12.33	14.57	13.68	13.95	13.48	13.59	11.33	12.62	13.25	13.47	11.26	14.12	14.45	13.32	12.12	13.53	12.79	17.39	17.53	17.64	17.57	16.94	17.56
Gm4202	16.58	16.95	16.45	15.99	15.69	16.15	16.31	17.25	16.76	17.09	12.04	10.07	14.37	11.96	13.35	15.76	13.49	13.88	13.6	11.77	12.26	12.45	12.42	9.71	12.87	13.68	13.14	11.85	13.57	12.99	17.3	16.81	17.59	17.09	17.22	17.41
Gm16415	16.57	17.25	16.71	15.49	15.57	15.56	15.52	15.95	16.1	16.75	11.49	11.2	13.95	12.23	12.81	13.96	13.4	13.35	12.74	11.96	12.6	11.51	11.49	10.24	12.37	13.1	12.37	11.2	12.63	11.95	16.36	16.41	16.41	15.98	15.3	16.59
Gm11966	16.55	17.58	17.25	16.29	16.23	15.87	15.43	15.48	16.52	16.96	15.78	16.45	17.55	15.61	17.7	17.35	17.93	17.77	17.96	14.65	17.14	17.35	16.89	12.88	17.21	17.88	15.81	15.3	17.45	16.72	16.14	16.37	17.02	17.02	16.01	16.76
Gm13835	16.55	17.02	17.34	15.81	17.22	16.3	16.93	16.63	16.81	16.99	8.82	8.18	13.68	10.04	12.09	13.21	11.93	12.69	12.17	10.6	11.28	12.41	12.35	9.92	11.47	11.97	12.99	11.59	12.11	11.8	18.07	18.22	18.18	17.92	16.77	18.11
Gm15795	16.55	16.55	16.68	16.44	16.16	17.02	16.69	17.04	16.59	17.12	11.35	10.47	14.89	12.14	13.57	14.04	13.53	13.25	13.44	11.27	12.36	11.34	12.16	10.63	12.66	14.11	13.32	12.24	12.65	13.1	15.99	16.16	15.86	15.63	15.61	15.9
Gm17132	16.55	15.31	13.65	16.67	15.91	15.9	15.67	15.8	16.64	15.99	14.29	14.49	15.72	15.51	14.05	16.32	14.75	15.77	14.58	17.12	16.04	13.5	14.03	14.33	15	15.09	15.25	15.01	14.77	14.65	14.86	15.15	15.05	14.85	15.76	15.27
Gm24187	16.54	15.81	18.9	16.6	17.5	19.05	18.64	18.32	17.77	18.42	17.31	15.32	18.71	17.88	18.31	18.92	18.26	18.86	18.12	18.61	18.77	17.94	17.87	16.27	18.41	18.88	18.34	17.13	19.1	17.62	18.53	18.29	18.06	18.44	18.61	17.91
Rps2-Ps6	16.53	16.47	16.81	15.86	16.35	16.74	16.51	16.48	16.47	16.67	11.74	10.06	15.24	12.86	14.33	15.17	13.23	13.55	14.09	12.06	12.83	11.46	14.18	10.18	12.36	13.45	14.32	12.03	14.03	12.87	16.6	17.2	16.95	16.75	16.65	16.73
Snord42A	16.53	14.66	17.57	16.72	15.86	18.37	17.14	16.35	18	17.39	18.12	19	18.04	18.66	18.18	18.49	17.93	17.97	17.64	18.96	18.94	18.34	19.29	19.57	18.74	18.71	19.71	18.73	19.17	18.78	15.63	15.48	13.83	15.05	16.2	14.24
Mir1195	16.52	15.59	15.16	16.46	16.09	16.09	16.05	16.02	16.36	16.27	16.19	15.46	17.25	16.38	17.07	17.66	16.97	17.07	16.81	16.04	18.22	17.15	17.74	16.19	17.74	17.17	16.6	15.25	17.5	16.2	14.91	14.71	14.52	14.43	15.58	15.07
Rpl14	16.52	17.61	17.6	15.57	16.94	17.15	16.87	16.89	17.24	17.47	12.79	11.39	14.98	12.84	14.25	15.43	13.41	14.2	14.2	12.24	13.96	13.72	14.23	11.55	13.46	14.44	14.46	12.94	14.49	13.8	16.76	17.08	16.81	16.4	15.16	16.59
Rpl32	16.52	17.19	16.48	15.61	15.83	15.8	15.32	15.75	16.05	16.48	13.96	13.05	14.99	14.17	14.68	15.76	14.72	14.78	14.86	12.84	14.74	15.09	13.99	12.48	14.42	14.91	14.26	13.55	15.23	14.29	15.74	16.13	16.09	15.45	14.86	15.84
Gm10358	16.51	16.9	17.78	16	16.99	16.15	17.05	16.99	17.48	17.39	14.02	12.85	15.65	14.34	16.54	16.94	14.69	15.33	16.19	12.89	15.16	16.76	15.78	12.05	14.65	14.24	15.82	14.45	16.32	15.52	18.22	18.32	18.18	18.31	18.01	18.44
Gm9892	16.51	16.21	17	15.88	16.3	16.49	16.12	17	16.69	16.88	13.6	11.05	15.75	14.19	16.04	16.87	15.2	15.17	15.92	13.25	13.43	14.42	14.15	11.15	15.01	15.11	15.33	12.76	15.89	14.69	17.07	17	16.98	16.94	16.75	17.38
Gm24795	16.49	16.21	14.86	15.93	16.56	16.08	15.6	15.86	16.2	16.11	11.36	11.96	14.3	11.49	13.73	13.97	13.11	13.14	12.66	10.38	11.51	11.77	11.75	10.61	12.76	13.01	12.15	12.06	12.09	12.38	15.31	15.56	16	15.37	16.19	16.1
Gm25110	16.49	16.21	14.86	15.93	16.56	16.08	15.6	15.86	16.2	16.11	11.36	11.96	14.3	11.49	13.73	13.97	13.11	13.14	12.66	10.38	11.51	11.77	11.75	10.61	12.76	13.01	12.15	12.06	12.09	12.38	15.31	15.56	16	15.37	16.19	16.1
Gm25171	16.49	16.21	14.86	15.93	16.56	16.08	15.6	15.86	16.2	16.11	11.36	11.96	14.3	11.49	13.73	13.97	13.11	13.14	12.66	10.38	11.51	11.77	11.75	10.61	12.76	13.01	12.15	12.06	12.09	12.38	15.31	15.56	16	15.37	16.19	16.1
Gm25775	16.49	16.21	14.86	15.93	16.56	16.08	15.6	15.86	16.2	16.11	11.36	11.96	14.3	11.49	13.73	13.97	13.11	13.14	12.66	10.38	11.51	11.77	11.75	10.61	12.76	13.01	12.15	12.06	12.09	12.38	15.31	15.56	16	15.37	16.19	16.1
Mir692-2	16.48	16.94	17.12	15.46	16.65	16.25	16.09	16.13	16.61	16.85	8.79	6.91	13.81	10.17	12.92	13.78	12	12.07	12.61	7.84	8.7	10.25	10.78	7.18	11.41	12.79	11.4	9.4	12.12	11.08	15.27	16.03	15.66	15.23	16.07	15.99
Gm27805	16.47	15.86	14.65	16.53	16.72	16.79	16.11	15.88	16.49	16.34	16.88	18.34	17.17	17.26	17.16	17.07	17.19	17.25	16.81	16.77	17.62	17.01	17.48	17.05	17.75	17.79	17.05	17.22	17.22	17.16	14.59	14.62	14.5	14.4	15.21	14.55
Rpl35A-Ps2	16.47	16.83	16.78	15.87	16.37	16.88	16.61	16.44	16.84	17	13.13	13.66	15.69	14	15.14	15.31	15.03	14.84	15.2	12.62	13.79	14.25	14.76	13.13	15.1	15.2	14.89	13.69	15.19	14.5	17.09	17.54	16.95	16.81	16.74	17.27
Gm26237	16.46	16.61	17.44	17.19	17.9	18.13	17.52	16.37	17.5	17.38	17.48	18.39	17.92	17.75	18.65	17.35	18.06	17.56	17.93	15.94	17.75	17.65	18.13	16.25	18.28	18.54	17.52	18.03	17.75	17.9	16.2	15.93	15.97	16.14	16.66	15.64
Gm22103	16.45	16.24	14.74	15.75	16.5	15.9	15.57	16.04	16.22	16.13	11.54	11.33	14.18	11.48	13.49	13.89	12.94	13.08	12.46	10.11	10.76	11.85	11.55	10.5	12.24	12.72	11.51	11.79	12.11	12.09	15.85	15.92	16.37	16.05	16.6	16.51
Gm22992	16.45	16.24	14.74	15.75	16.5	15.9	15.57	16.04	16.22	16.13	11.54	11.33	14.18	11.48	13.49	13.89	12.94	13.08	12.46	10.11	10.76	11.85	11.55	10.5	12.24	12.72	11.51	11.79	12.11	12.09	15.85	15.92	16.37	16.05	16.6	16.51
Gm23620	16.45	16.24	14.74	15.75	16.5	15.9	15.57	16.04	16.22	16.13	11.54	11.33	14.18	11.48	13.49	13.89	12.94	13.08	12.46	10.11	10.76	11.85	11.55	10.5	12.24	12.72	11.51	11.79	12.11	12.09	15.85	15.92	16.37	16.05	16.6	16.51
Gm24092	16.45	16.24	14.74	15.75	16.5	15.9	15.57	16.04	16.22	16.13	11.54	11.33	14.18	11.48	13.49	13.89	12.94	13.08	12.46	10.11	10.76	11.85	11.55	10.5	12.24	12.72	11.51	11.79	12.11	12.09	15.85	15.92	16.37	16.05	16.6	16.51
Gm25000	16.45	15.77	14.26	15.94	16.24	16.34	15.22	15.79	16.32	15.96	16.44	17.84	17.51	16.53	17.52	17.08	16.96	16.78	16.76	14.67	18.21	18.21	17.64	15.86	17.92	18	16.13	16.33	17.29	17.12	14.4	15.33	15.53	14.99	15.75	15.59
Gm25123	16.45	16.24	14.74	15.75	16.5	15.9	15.57	16.04	16.22	16.13	11.54	11.33	14.18	11.48	13.49	13.89	12.94	13.08	12.46	10.11	10.76	11.85	11.55	10.5	12.24	12.72	11.51	11.79	12.11	12.09	15.85	15.92	16.37	16.05	16.6	16.51
Gm25353	16.45	16.24	14.74	15.75	16.5	15.9	15.57	16.04	16.22	16.13	11.54	11.33	14.18	11.48	13.49	13.89	12.94	13.08	12.46	10.11	10.76	11.85	11.55	10.5	12.24	12.72	11.51	11.79	12.11	12.09	15.85	15.92	16.37	16.05	16.6	16.51
Gm25892	16.45	16.24	14.74	15.75	16.5	15.9	15.57	16.04	16.22	16.13	11.54	11.33	14.18	11.48	13.49	13.89	12.94	13.08	12.46	10.11	10.76	11.85	11.55	10.5	12.24	12.72	11.51	11.79	12.11	12.09	15.85	15.92	16.37	16.05	16.6	16.51
Gm5239	16.43	17.66	17.34	15.34	16.32	16.31	16.19	16.34	16.55	17.21	11.58	10.85	13.88	12.02	12.78	14.71	12.44	13.02	13.08	11.3	13.02	12.33	11.99	10.46	13.04	13.41	13.36	12.3	13.5	13.09	16.8	16.93	16.56	15.97	14.86	16.7
Gm16265	16.42	17.44	18.26	16.22	17.06	16.52	17.44	17.44	17.82	18.06	12.56	10.28	16.11	13.39	17.61	16.63	16.48	15.52	17.18	9.89	11.18	16.47	16.23	10.25	16.31	16.13	14.8	12.72	16.05	14.75	18.98	19.15	18.81	19.28	17.77	18.86
Drr1	16.41	16.6	15.76	16.4	16.78	16.61	16.49	16.78	16.87	16.69	13.29	13.03	15.28	13.18	14.88	14.62	14.16	13.95	13.55	11.29	12.94	13.2	13.64	11.96	14.44	14.28	13.15	14.01	13.47	13.8	16.06	15.83	16.4	16.05	16.54	16.17
Gm10566	16.41	16.81	17.55	15.55	16.82	15.88	16.86	16.83	17.24	17.12	13.99	13.2	15.51	14.59	16.35	16.76	14.69	15.49	16.07	13.21	15.05	16.66	15.73	12.49	14.71	14.32	15.82	14.47	16.25	15.49	18.1	18.36	18.07	18.18	17.77	18.54
Gm27690	16.41	16.44	16.56	16.69	17.76	18.34	17.07	16.22	17.4	17	17.72	18.48	18.33	18.26	18.79	17.57	18.08	18	18.12	16.2	18.29	18.19	18.43	16.65	18.71	18.98	17.71	18.06	18.2	18.12	15.69	15.91	15.77	15.79	16.63	15.73
Laptm4A	16.41	16.81	16.86	15.87	16.3	16.55	17.5	16.93	17.07	16.91	10.35	9.01	14.67	10.34	13.24	13.56	12.44	12.17	12.3	9.92	10.79	10.76	11.02	9.78	11.25	11.82	11.69	10.57	11.43	10.94	17.43	17.42	16.79	17.66	16.82	17.15
Myl6	16.4	16.71	16.57	15.79	16.21	15.67	16.27	16.23	16.38	16.38	12.02	10.17	14.35	11.73	13.68	14.7	13.62	13.73	13.78	11.43	11.86	12.11	12.24	10.75	12.78	14.29	12.45	11.66	13.4	12.86	16.41	16.34	16.35	16.43	16.19	16.31
Rps24-Ps3	16.4	16.16	16.57	15.37	15.54	16.63	16.33	16.63	16.56	16.88	13.41	11.32	15.68	13.78	15.79	16.44	15.64	15.63	15.33	13.59	13.59	14.38	14.56	11.16	14.5	14.67	14.04	12.96	15.48	14.51	17.44	17.57	17.35	16.69	16.73	16.79
Gm24135	16.39	16.29	15.75	17.21	15.97	15.88	14.51	15.02	15.87	15.83	13.14	14.44	14.93	13.65	13.75	14.84	14.25	14.4	12.96	11.55	13.11	12.26	12.68	13.17	14.29	15.06	12.69	14.05	13.47	13.07	13.44	13.56	14.44	13.52	14.61	13.82
Gm24710	16.39	16.29	15.75	17.21	15.97	15.88	14.51	15.02	15.87	15.83	13.14	14.44	14.93	13.65	13.75	14.84	14.25	14.4	12.96	11.55	13.11	12.26	12.68	13.17	14.29	15.06	12.69	14.05	13.47	13.07	13.44	13.56	14.44	13.52	14.61	13.82
Rps8-Ps1	16.39	16.53	16.14	15.44	15.04	15.63	14.99	15.64	15.87	16.26	12.15	12.06	14.3	11.94	14.06	15.36	13.57	14.2	13.35	11.92	15.1	13.2	13.81	10.91	13.73	14.29	14.04	12.8	14.93	13.88	15.86	16.23	16.32	15.65	15.28	16.2
Rpl21-Ps8	16.37	17.37	16.84	15.57	15.87	16.01	15.96	16.08	16.42	16.93	10.87	9.94	13.81	11.76	12.52	14.11	12.47	12.94	12.09	10.61	11.51	11.58	11.01	9.68	11.77	11.84	11.9	11.37	12.12	11.13	16.65	16.76	16.59	16.48	15.57	16.88
Gm6311	16.36	16.29	16.86	15.7	16.3	16.58	16.35	16.23	16.37	16.7	12.14	10.01	15.36	13.07	14.55	15.69	14.15	14.24	14.98	12.29	13.18	13.04	14.22	10.51	13.25	14.77	14.81	12.78	15.24	14.27	16.58	17.09	16.73	16.49	16.6	16.66
Gm10221	16.34	16.22	16.85	15.74	16.37	16.59	16.08	16.4	16.64	16.7	14.19	12.87	15.25	15.06	15.7	15.85	15	15.1	15.51	12.43	13.43	15.32	14.71	11.59	15.59	16.03	14.77	13.17	15.51	15.25	16.25	16.16	16.36	16.22	16.01	16.25
Gm23550	16.34	16.13	14.66	15.67	16.37	15.85	15.56	16.08	16.13	16.09	11.21	11.31	14.13	11.47	13.39	13.88	12.92	13.12	12.46	10.09	10.71	11.68	11.47	10.44	12.25	12.62	11.62	11.7	12.05	11.99	15.83	15.87	16.28	16.12	16.5	16.46
Gm26053	16.33	15.82	14.44	15.48	16.48	16.26	15.61	15.91	16.5	15.98	15.38	16.36	17.05	15.51	17.21	16.59	16.07	16.15	16.22	13.88	17.35	17.1	16.76	14.43	17.43	17.19	15.7	15.17	16.8	16.22	15.14	15.59	15.86	15.69	16.3	15.94
Gm13680	16.3	18.02	16.96	15.91	16.31	16.96	16.41	16.48	16.33	17.18	10.09	8.91	13.98	10.48	11.11	12.96	11.63	10.96	11.92	9.08	10.81	11.1	11.8	9.69	11.15	12.54	12.28	10.27	11.71	11.69	16.54	17.27	17.05	16.61	16.04	17.31
Gm24809	16.29	16.1	16.38	16.68	16.71	16.88	16.5	16.25	16.7	16.55	16.97	17.74	16.87	17.13	17.05	16.6	16.96	17.02	16.79	16.17	16.85	16.84	17.49	16.73	17.19	17.26	16.71	17.35	17.07	17.12	15.96	15.77	15.65	15.62	16.22	15.73
Gm25467	16.29	16.08	16.02	16.47	16.42	16.49	16.1	16.06	16.5	16.46	16.54	17.11	16.86	16.69	16.77	16.74	16.87	16.78	16.74	16.06	17.35	17	17.36	16.59	17.16	17.13	16.71	16.89	16.97	16.97	15.62	15.47	15.56	15.47	15.72	15.55
Gm5138	16.28	16.91	17.66	15.85	16.88	15.92	16.74	16.95	17.33	17.18	13.87	12.92	15.63	14.51	16.5	16.88	14.37	15.22	16.13	12.43	15.25	16.55	15.71	12.07	14.77	14.35	16.03	14.4	16.26	15.42	18.23	18.2	18.19	18.36	17.81	18.43
Gm5915	16.28	17.58	16.92	16.07	15.44	14.68	15.7	15.67	15.87	16.02	10.28	9.83	13.22	10.1	11.21	13.24	12.03	11.27	11.51	10.72	9.88	10.31	11.05	10.27	10.8	11.88	11.98	10.76	11.48	11.36	16.62	16.84	16.48	17.31	16.32	16.55
Gm8054	16.28	17.15	16.42	15.15	15.35	15.62	15.55	15.67	15.94	16.44	10.82	8.7	13.77	11.48	12.26	13.74	11.7	12.47	11.76	10.09	10.97	11.23	10.64	9.27	11.97	12.81	11.86	10.57	12.29	10.82	16.17	16.27	16.05	15.86	15.06	16.24
Gm26870	16.26	16.08	15.16	17.53	15.7	17.38	16.38	13.33	16.35	14.62	17.66	18.6	17.77	18.3	14.54	17.39	16.82	16.8	16.97	18.66	16.12	15.42	15.31	17.81	14.07	15.79	16.8	17.66	16.82	17.02	16.45	12.98	13.92	16.48	14.97	16.17
Rps6-Ps1	16.26	16.97	16.82	16.02	16.2	16.01	16.34	15.92	16.35	16.56	11.35	10.38	14.77	11.39	12.91	14.25	12.62	12.2	12.88	10.35	10.94	12.58	12.81	9.88	12.17	13.64	13.22	11.64	12.56	12.78	15.77	16.12	16.06	15.63	15.53	15.83
Gm23992	16.24	15.72	15.31	16.97	16.08	15.89	14.54	14.96	15.78	15.69	12.7	14.95	14.98	13.55	13.99	14.97	14.35	14.62	12.91	11.52	12.71	12.11	12.66	12.64	14.22	15.33	12.77	14.62	13.88	13.42	13.98	14.05	14.75	13.93	15.08	14.56
Rpl38-Ps2	16.24	17.27	16.66	15.8	15.49	16.55	16.16	16.29	16.44	16.94	14.39	13.44	15.49	14.23	15.15	16.47	15.51	15.28	15.35	14.06	13.37	13.69	14.07	13.04	13.85	15.08	14.77	14.35	15.12	14.66	17.61	17.97	17.77	16.24	16.13	17.2
Gm12174	16.23	16.9	16.27	15.75	15.45	16.08	15.45	15.57	15.69	16.35	9.36	7.71	13.19	8.68	10.78	12.28	9.69	9.86	10.04	9.2	9.39	10.02	10.1	8.82	9.91	9.7	11.29	8.95	9.56	9.71	16.31	16.41	16.29	15.87	15.52	16.2
Bcap31	16.22	17.33	16.94	15.88	16.96	15.08	17.07	15.54	16.54	16.38	8.65	8.21	13.22	9.73	9.62	12.02	10.73	10.11	10.07	8.59	9.26	9.06	9.7	7.94	9.02	9.61	9.94	9.26	9.61	9.56	14.92	15.27	15.14	14.8	13.89	15.63
Gm24996	16.22	14.63	11.95	14.9	15.46	15.03	14.93	14.62	15.2	14.28	8.81	10.84	13.93	12.9	12.16	13.04	13.78	12.96	11.73	8.46	11.05	12.72	13.08	8.6	14.39	15.05	10.71	10.57	11.67	10.75	9.83	10.52	10.84	8.63	10.49	10.18
Gm10335	16.21	15.94	16.14	15.29	15.41	15.65	14.95	15.67	15.98	16.59	12.86	13.51	14.81	13.71	15.32	15.94	14.98	14.99	15.27	12.64	15.43	15.42	15.37	11.53	15.07	14.67	15.17	13.65	15.47	15.25	16.43	16.54	16.59	15.78	15.33	16.54
Gm11263	16.2	17.18	16.83	15.9	15.8	15.72	15.56	15.51	16.24	16.61	11.47	10.6	14.43	10.76	12.57	13.52	11.93	12.06	12.17	10.46	11.62	11.76	11.62	9.61	11.65	12.57	12.31	11.03	11.9	11.94	15.89	16.21	16.19	15.4	15.16	15.8
Gm22582	16.2	16.39	16.86	14.9	16.02	15.39	15.77	15.93	16.58	17.36	10.03	10.43	13.88	12.03	14.48	13.26	13.68	13.16	13.85	9.21	13.12	12.47	12.19	8.87	13.66	14.27	12.8	10.58	12.88	12.71	15.23	15.75	15.66	15.33	14.75	15.93
Gm25042	16.2	16.19	14.83	15.76	16.56	15.76	15.32	15.96	16.14	16.1	11.82	11.32	14.25	11.76	13.57	14.05	12.79	13.1	12.61	10.22	10.75	11.64	11.45	10.42	12.2	12.43	11.84	11.92	12.2	12.03	15.74	15.8	16.29	16.1	16.63	16.47
Rpl28-Ps1	16.19	15.98	16.58	15.63	15.78	16.76	16.48	16.4	16.5	17.02	13.56	12.22	15.4	14.9	15.68	16.14	14.92	14.85	15.83	13.42	15.17	16.1	16.07	12.35	15.87	15.57	15.81	13.85	15.67	14.85	16.41	16.27	15.87	15.95	15.31	15.82
Rpl34-Ps1	16.18	16.8	16.89	15.94	16.68	17.09	16.99	16.08	16.66	17.17	14.92	15.36	16.21	16.19	15.81	16.55	16.1	16.01	16.17	14.72	15.7	16.18	16.05	14.94	16.04	16.01	15.14	15.44	16.19	15.47	17.14	17.31	17.22	16.75	16.91	17.22
Gm12088	16.17	16.04	16.07	16.2	16.25	16.2	16.2	16.18	16.32	16.29	15.97	16.19	16.05	16.17	16.21	16.22	16.03	16.25	16.33	15.8	16.15	16.23	16.22	16.29	16.33	16.23	16.09	16.04	16.23	16.15	16.29	16.19	16.15	16.19	16.31	16.18
Gm22993	16.17	16.23	16.24	16.33	16.36	16.28	16.22	16.16	16.33	16.29	15.96	16.17	16.46	16.38	16.34	16.22	16.22	16.33	16.55	15.79	16.21	16.61	16.96	16.38	17.06	17.04	16.63	16.5	16.67	16.33	15.77	16.08	15.73	15.8	16.16	15.91
Mal	16.17	16.45	15.42	15.98	15.23	14.98	15.32	14.7	15.42	15.22	7.21	5.27	11.72	6.72	6.68	9.31	7.08	6.67	6.24	5.95	8.23	4.63	5.67	5.79	8.38	9.13	7.17	6.35	5.78	6.88	4.69	4.84	4.78	4.37	5.21	4.91
Mir1195	16.17	15.06	14.92	16.44	15.76	16.22	15.52	15.28	16.27	15.95	16.81	16.32	17.36	16.88	16.8	17.5	16.78	16.79	16.84	16.69	17.95	16.95	17.43	16.69	18.2	17.3	17.09	15.83	17.36	16.61	15.97	15.95	15.78	15.3	16.37	16.03
Tmem64	16.17	16.85	16.72	15.84	16.78	16.32	16.67	16.42	16.65	16.5	8.21	5.63	12.98	8.54	8.76	11.11	7.85	9.04	8.58	6.88	7.19	6.8	7.21	6.12	8.24	9.38	8.1	7	7.07	8.1	9.02	8.76	9.25	9.73	9.28	8
Gm10243	16.15	16.2	16.5	15.81	16.18	16.33	16.32	16.17	16.39	16.89	12.87	14.01	15.35	13.72	15.05	14.92	14.94	14.89	15	12.63	14.12	14.09	15.05	13.49	14.96	15.39	14.7	13.86	15.22	14.3	16.35	16.86	16.48	15.93	16.17	16.75
Gm22234	16.15	15.7	15.13	16.98	16.12	16.09	14.69	14.96	15.95	15.64	13.26	15.23	15.05	14.02	13.89	15.14	14.38	14.7	13.05	11.55	12.81	12.54	12.9	13.31	14.32	15.45	12.52	14.58	13.96	13.52	14.29	14.29	15.12	14.23	15.36	14.7
Gm26231	16.15	15.7	15.13	16.98	16.12	16.09	14.69	14.96	15.95	15.64	13.26	15.23	15.05	14.02	13.89	15.14	14.38	14.7	13.05	11.55	12.81	12.54	12.9	13.31	14.32	15.45	12.52	14.58	13.96	13.52	14.29	14.29	15.12	14.23	15.36	14.7
Gm23415	16.14	15.17	14.08	15.9	16.08	16.84	15.15	15.69	16.29	15.75	16.75	17.99	17.23	16.86	17.31	17.04	17.14	16.88	16.63	15.97	17.94	17.92	17.43	16.92	17.61	17.55	16.45	17.03	17.29	17.25	14.58	15.09	15.26	14.99	15.17	15.27
Rny3	16.14	15.6	17.95	15.05	14.65	19.09	17.83	18.41	17.47	17.72	18.91	19.07	19.41	19.43	19.75	19.2	19.07	19.19	19.38	18.8	19.06	18.95	19.57	19.14	19.57	19.11	19.62	19	19.64	19.83	18.9	18.97	17.6	18.81	18.82	18.34
Rny3	16.14	15.6	17.95	15.05	14.65	19.09	17.83	18.41	17.47	17.72	18.91	19.07	19.41	19.43	19.75	19.2	19.07	19.19	19.38	18.8	19.06	18.95	19.57	19.14	19.57	19.11	19.62	19	19.64	19.83	18.9	18.97	17.6	18.81	18.82	18.34
Gm22132	16.13	15.91	15.11	16.76	15.59	15.47	14.06	14.03	14.96	15.27	13.05	13.68	14.73	13.24	13.63	14.66	13.83	13.96	12.53	10.86	12.63	11.94	12.09	12.94	13.86	15.17	12.15	13.69	13.43	12.72	12.97	12.94	14.02	12.94	14.22	13.6
Mir1954	16.12	16.27	17.26	17.38	18.14	18.64	17.51	16.13	17.24	16.88	17.43	18.19	17.17	17.71	17.89	16.37	17.71	17.29	17.32	15.88	17.06	16.75	17.29	15.23	17.52	18.25	16.88	17.64	17.13	17.09	10.99	11.05	11.2	10.51	11.48	11.05
Gm22414	16.1	15.84	15.05	16.78	15.53	15.57	14.01	14.29	15.44	15.18	12.99	13.69	14.54	13.24	13.43	14.65	13.82	13.97	12.45	10.81	12.33	11.57	12.08	12.93	13.82	14.96	11.8	13.57	13.27	12.62	13.22	13.13	14.04	13.2	14.36	13.63
Gm22463	16.1	15.84	15.05	16.78	15.53	15.57	14.01	14.29	15.44	15.18	12.99	13.69	14.54	13.24	13.43	14.65	13.82	13.97	12.45	10.81	12.33	11.57	12.08	12.93	13.82	14.96	11.8	13.57	13.27	12.62	13.22	13.13	14.04	13.2	14.36	13.63
Gm22547	16.1	15.84	15.05	16.78	15.53	15.57	14.01	14.29	15.44	15.18	12.99	13.69	14.54	13.24	13.43	14.65	13.82	13.97	12.45	10.81	12.33	11.57	12.08	12.93	13.82	14.96	11.8	13.57	13.27	12.62	13.22	13.13	14.04	13.2	14.36	13.63
Gm22825	16.1	15.84	15.05	16.78	15.53	15.57	14.01	14.29	15.44	15.18	12.99	13.69	14.54	13.24	13.43	14.65	13.82	13.97	12.45	10.81	12.33	11.57	12.08	12.93	13.82	14.96	11.8	13.57	13.27	12.62	13.22	13.13	14.04	13.2	14.36	13.63
Gm22913	16.1	15.84	15.05	16.78	15.53	15.57	14.01	14.29	15.44	15.18	12.99	13.69	14.54	13.24	13.43	14.65	13.82	13.97	12.45	10.81	12.33	11.57	12.08	12.93	13.82	14.96	11.8	13.57	13.27	12.62	13.22	13.13	14.04	13.2	14.36	13.63
Gm23282	16.1	15.84	15.05	16.78	15.53	15.57	14.01	14.29	15.44	15.18	12.99	13.69	14.54	13.24	13.43	14.65	13.82	13.97	12.45	10.81	12.33	11.57	12.08	12.93	13.82	14.96	11.8	13.57	13.27	12.62	13.22	13.13	14.04	13.2	14.36	13.63
Gm23292	16.1	15.84	15.05	16.78	15.53	15.57	14.01	14.29	15.44	15.18	12.99	13.69	14.54	13.24	13.43	14.65	13.82	13.97	12.45	10.81	12.33	11.57	12.08	12.93	13.82	14.96	11.8	13.57	13.27	12.62	13.22	13.13	14.04	13.2	14.36	13.63
Gm23646	16.1	15.84	15.05	16.78	15.53	15.57	14.01	14.29	15.44	15.18	12.99	13.69	14.54	13.24	13.43	14.65	13.82	13.97	12.45	10.81	12.33	11.57	12.08	12.93	13.82	14.96	11.8	13.57	13.27	12.62	13.22	13.13	14.04	13.2	14.36	13.63
Gm23976	16.1	15.84	15.05	16.78	15.53	15.57	14.01	14.29	15.44	15.18	12.99	13.69	14.54	13.24	13.43	14.65	13.82	13.97	12.45	10.81	12.33	11.57	12.08	12.93	13.82	14.96	11.8	13.57	13.27	12.62	13.22	13.13	14.04	13.2	14.36	13.63
Gm24302	16.1	15.84	15.05	16.78	15.53	15.57	14.01	14.29	15.44	15.18	12.99	13.69	14.54	13.24	13.43	14.65	13.82	13.97	12.45	10.81	12.33	11.57	12.08	12.93	13.82	14.96	11.8	13.57	13.27	12.62	13.22	13.13	14.04	13.2	14.36	13.63
Gm24643	16.1	15.84	15.05	16.78	15.53	15.57	14.01	14.29	15.44	15.18	12.99	13.69	14.54	13.24	13.43	14.65	13.82	13.97	12.45	10.81	12.33	11.57	12.08	12.93	13.82	14.96	11.8	13.57	13.27	12.62	13.22	13.13	14.04	13.2	14.36	13.63
Gm24973	16.1	15.84	15.05	16.78	15.53	15.57	14.01	14.29	15.44	15.18	12.99	13.69	14.54	13.24	13.43	14.65	13.82	13.97	12.45	10.81	12.33	11.57	12.08	12.93	13.82	14.96	11.8	13.57	13.27	12.62	13.22	13.13	14.04	13.2	14.36	13.63
Gm25084	16.1	15.84	15.05	16.78	15.53	15.57	14.01	14.29	15.44	15.18	12.99	13.69	14.54	13.24	13.43	14.65	13.82	13.97	12.45	10.81	12.33	11.57	12.08	12.93	13.82	14.96	11.8	13.57	13.27	12.62	13.22	13.13	14.04	13.2	14.36	13.63
Gm25458	16.1	15.84	15.05	16.78	15.53	15.57	14.01	14.29	15.44	15.18	12.99	13.69	14.54	13.24	13.43	14.65	13.82	13.97	12.45	10.81	12.33	11.57	12.08	12.93	13.82	14.96	11.8	13.57	13.27	12.62	13.22	13.13	14.04	13.2	14.36	13.63
Gm25972	16.1	15.84	15.05	16.78	15.53	15.57	14.01	14.29	15.44	15.18	12.99	13.69	14.54	13.24	13.43	14.65	13.82	13.97	12.45	10.81	12.33	11.57	12.08	12.93	13.82	14.96	11.8	13.57	13.27	12.62	13.22	13.13	14.04	13.2	14.36	13.63
Gm26235	16.1	15.84	15.05	16.78	15.53	15.57	14.01	14.29	15.44	15.18	12.99	13.69	14.54	13.24	13.43	14.65	13.82	13.97	12.45	10.81	12.33	11.57	12.08	12.93	13.82	14.96	11.8	13.57	13.27	12.62	13.22	13.13	14.04	13.2	14.36	13.63
Gm26241	16.1	15.84	15.05	16.78	15.53	15.57	14.01	14.29	15.44	15.18	12.99	13.69	14.54	13.24	13.43	14.65	13.82	13.97	12.45	10.81	12.33	11.57	12.08	12.93	13.82	14.96	11.8	13.57	13.27	12.62	13.22	13.13	14.04	13.2	14.36	13.63
Gm26386	16.1	15.84	15.05	16.78	15.53	15.57	14.01	14.29	15.44	15.18	12.99	13.69	14.54	13.24	13.43	14.65	13.82	13.97	12.45	10.81	12.33	11.57	12.08	12.93	13.82	14.96	11.8	13.57	13.27	12.62	13.22	13.13	14.04	13.2	14.36	13.63
Gm10154	16.09	16.82	16.27	15.13	15.77	16.55	16.28	16.41	16.09	16.66	10.67	9.25	14.17	11.1	13.68	14.27	13.83	13.32	13.41	10.42	10.47	11.89	12.01	9.97	12.68	12.65	11.95	10.82	12.61	12.35	16.99	17.41	16.94	16.85	16.15	17.12
Gm11249	16.09	17.1	16.53	15.59	16.11	16.24	16.33	16.22	16.33	16.72	10.53	9.64	13.71	11.24	12.24	13.14	11.86	11.97	12.09	10.82	11.25	11.26	12.49	9.5	11.02	11.49	12.46	11.16	12.17	11.35	17.51	17.77	17.39	16.96	16.16	17.2
Gm12966	16.09	15.88	15.74	15.02	16.35	16.2	16.46	16.3	15.98	16.14	10.71	8.36	13.46	11.49	10.59	12.86	11.67	11.67	10.76	11.82	10.25	9.5	10.01	9.97	10.9	10.92	10.42	9.98	10.7	10.58	15.21	15.04	15.13	15.99	16.12	15.56
Gm14539	16.07	16.81	17.76	15.69	16.64	17.1	17.32	17.27	16.99	17.51	8.11	6.34	14.42	9.58	13.9	13.57	13.97	13.67	14.62	8.83	8.41	10.49	11.06	8.22	12.18	12.44	12.1	8.88	11.79	11.35	17.54	17.99	17.41	18.15	17.14	17.87
Gm15682	16.07	16.97	16.71	15.06	15.44	15.71	15.54	15.54	16.02	16.66	10.61	9.2	13.55	11.44	12.42	13.94	12.62	12.36	11.69	10.78	11.21	11.54	11.08	9.45	11.56	11.55	11.73	11.09	11.92	10.89	16.19	16.66	16.31	16.05	15.17	16.46
Gm19579	16.06	16.45	17.07	15.7	16.72	16.65	16.67	16.12	17.04	17.4	11.52	10.57	15.18	12.45	15.55	14.71	14.89	13.89	15.01	9.02	13.8	15.76	14.8	10.32	14.85	15.73	13.72	12.36	15.09	13.95	17.09	17.97	17.9	17.34	17.04	17.27
Gm22616	16.05	15.82	15.17	16.9	15.47	15.37	14.03	14.42	15.2	15.15	12.41	12.91	14.56	13.04	13.2	14.76	13.52	13.8	12.17	9.96	11.96	10.44	11.86	12.65	13.75	14.93	11.4	13.15	13.18	11.95	13.07	13.07	14.06	13.2	14.35	13.82
Gm5558	16.05	16.41	16.67	15.06	15.82	15.78	16.16	16.01	16.07	16.58	10.95	9.47	14.23	11.29	13.75	14.59	13.37	13.14	13.48	11.11	11.38	12.74	13.07	10.01	13.4	14.04	13.67	11.74	13.57	13.14	17.08	16.98	16.86	16.51	15.89	16.76
Gm5786	16.05	17.41	16.75	15.21	16.12	16.39	16.58	16.23	16.29	16.72	9.57	8.31	13.75	10.34	11.98	13.25	11.73	12	11.96	9.92	10.17	10.37	11.94	9.17	11.05	11.55	12.18	10.65	12.45	11.49	17.47	17.31	17.15	16.95	16.17	16.96
Gm10080	16.04	16.41	16.62	15.32	15.7	15.33	15.6	15.51	15.74	16.02	11.99	9.56	14.1	12.14	14.49	15.64	14.16	14.73	15.07	11.95	12.64	13.58	12.92	9.84	13.79	15.78	13.77	12.33	15.14	13.84	16.41	16.43	16.57	16.65	15.83	16.2
Gm24576	16.04	15.97	15.97	16.09	16.23	16.24	16.17	15.82	16.2	16.21	16.21	16.4	16.38	16.53	16.5	16.21	16.3	16.32	16.42	16.14	16.64	16.62	16.69	16.34	16.66	16.55	16.36	16.44	16.42	16.34	15.6	15.45	15.56	15.65	15.95	15.75
Snord14E	16.04	15.9	12.71	14.82	14.13	13.95	12.7	16.15	15.3	13.33	15.45	14	16.48	15.2	15.75	15.89	15.15	15.28	15.6	15.88	15.65	15.7	16	14.22	18.07	16.57	15.25	13.38	15.18	14.07	10.62	12.25	9.99	10.19	10.31	10.51
Traj55	16.04	15.16	15.92	16.12	15.2	15.78	15.01	14.83	15.04	15.22	16.68	17.15	16.7	16.9	16.76	16.63	16.81	16.84	16.63	16.83	16.71	16.89	17.18	17.1	16.97	16.82	16.7	16.87	16.9	16.92	13.15	12.98	12.79	13.43	15.06	13.91
Gm23064	16.03	15.8	15.27	16.83	15.41	15.45	13.93	14.33	15.07	15.08	12.45	12.88	14.55	13.01	13.33	14.73	13.66	13.89	12.24	10.03	12.02	10.47	12	12.63	13.77	14.88	11.29	13.1	13.23	11.9	13.14	13.04	13.8	13.17	14.29	13.69
Gm25355	16.03	15.8	15.27	16.83	15.41	15.45	13.93	14.33	15.07	15.08	12.45	12.88	14.55	13.01	13.33	14.73	13.66	13.89	12.24	10.03	12.02	10.47	12	12.63	13.77	14.88	11.29	13.1	13.23	11.9	13.14	13.04	13.8	13.17	14.29	13.69
Rnf128	16.03	17.21	16.42	16.35	16.17	13.35	16.21	14.32	16.07	15.07	7.87	5.42	13.26	7.74	7.3	11.37	8.09	7.95	7.4	6.71	7.99	6.03	6.21	6.33	8.24	8.65	8.08	7.45	6.6	7.62	5.53	5.94	5.83	8.29	7.7	6.38
Gm10132	16.02	15.86	16.05	15.24	15.34	15.7	14.83	15.71	15.95	16.56	12.84	13.21	14.81	13.62	15.33	15.86	14.97	14.97	15.25	12.74	15.23	15.44	15.26	11.56	15.01	14.7	15.14	13.85	15.39	15.17	16.43	16.54	16.58	15.79	15.29	16.5
Gm13464	16.02	16.42	16.64	15.66	16.63	15.88	16.3	16.19	16.39	16.55	15.49	14.02	15.68	15.26	15.96	16.36	14.7	14.37	15.07	13.95	15.82	16.12	15.46	12.05	15	14.79	15.79	15.47	15.82	15.58	16.93	16.82	16.97	16.88	16.58	17.33
Rps12-Ps1	16.02	16.17	15.69	15.43	15.05	15.46	14.97	15.45	15.56	15.73	9.96	10.2	13.92	11.07	12.11	14.33	11.84	12.21	11.54	9.75	9.81	10.99	11.56	8.81	11.42	12.06	13.05	10.74	12.51	11.56	15.49	15.68	15.65	15.04	14.66	15.57
Gm2225	16.01	16.63	16.38	14.86	15.08	15.24	14.99	15.07	15.39	16.31	10.66	10.44	13.82	12.66	12.85	14.39	12.45	12.91	12.37	10.13	11.61	12.28	12.33	9.67	11.82	11.96	12.78	10.98	12.76	11.32	15.83	16.13	15.95	15.34	14.87	16.24
Gm3222	16	16.77	17.53	15.42	16.75	15.65	16.85	16.69	16.84	16.94	14.15	12.11	15.55	14.31	15.71	16.55	14.35	15.1	15.14	13.5	15.06	15.64	14.95	11.54	13.8	14.35	15.32	14.64	15.94	14.86	18.03	18.09	17.87	18.35	17.78	18.51
Gm6988	16	16.89	16.47	14.9	15.04	15.29	15.02	15.09	15.62	16.32	10.54	10.13	13.51	12.45	12.37	14.06	12.53	12.67	12.19	9.92	11.51	11.64	11.97	9.34	11.73	12.32	12.32	10.88	12.72	11.2	15.83	16.14	16.17	15.57	14.75	16.15
Gm23566	15.99	15.18	14.02	15.76	15.94	16.66	14.99	15.53	16.15	15.67	17.08	18.28	17.36	17.02	17.23	17	16.83	16.62	16.53	15.36	17.85	17.84	17.35	16.85	17.58	17.37	16.26	16.98	17.31	17.35	14.43	14.86	14.98	14.85	15.2	15.19
Gm6758	15.99	16.08	16.14	15.78	15.6	15.82	15.78	16.17	16.23	16.63	14.5	15.59	15.35	14.86	14.59	14.84	15.12	14.78	14.52	14.88	15.95	15.54	15.58	15.07	15.53	15.41	15.39	15.44	15.52	15.26	17.43	17.43	17.71	17.33	17.19	17.7
Mir297-1	15.99	15.23	13.68	15.69	15.79	14.96	15.07	15.12	15.49	15.51	14.79	17.29	15.98	14.85	15.52	15.91	15.24	15.29	14.94	12.35	16.21	16.6	16.04	14.73	16.46	16.25	15.05	15.44	15.69	16.41	13.59	14.87	15.05	14.16	15.32	15.39
Gm15920	15.98	16.26	16.14	14.71	15.38	15.34	15.42	15.32	15.98	16.25	10.74	9.55	13.65	12.32	13.29	14.3	13.35	13.59	13.67	11.26	11.76	13.54	12.21	8.92	13.06	13.68	13.11	11.45	13.59	13	16.97	17.19	17.22	16.67	15.34	16.97
Gm24586	15.98	15.3	13.93	15.71	15.97	16.34	14.93	15.5	15.99	15.57	16.96	18.7	17.26	16.95	17.42	16.9	16.89	16.61	16.6	15.1	18.01	18.15	17.7	16.42	17.9	17.71	16.35	17.09	17.35	17.43	14.25	14.88	15.11	14.85	15.03	15.23
Tspan6	15.98	16.91	17.21	16.48	16.04	13.67	15.76	15.13	15.67	15.36	8.11	6.8	13.52	8.79	8.98	11.93	9.47	9.28	9.22	7.22	8.15	7.1	7.52	7.08	8.25	8.42	9.21	8.08	8.15	8.23	10.54	11	11	10.7	8.84	8.28
Gm5879	15.97	15.76	16.23	15.68	16.1	16.08	15.96	16.04	16.37	16.31	14.23	13.83	15.75	15.26	15.74	16.19	15.33	15.36	15.82	12.79	15.65	16.16	15.94	12.48	15.94	16.28	15.48	14.44	16.07	15.69	16.01	16.11	16.31	16.03	15.93	16.26
Gm6576	15.97	17.03	16.39	15.14	15.81	16.3	16.13	16.2	16.02	16.38	9.5	8.27	13.51	10.65	11.74	13.46	11.93	11.7	12.1	10.23	9.09	9.17	10.95	8.49	10.39	11.26	11.7	10	11.16	10.81	16.84	17.54	17.11	16.55	15.99	16.7
Mir684-1	15.97	16.93	17.25	15.9	16.43	16.56	16.39	16.75	16.85	17.26	14.78	14.62	16.78	15.57	17.21	17.47	16.59	16.58	17.1	13.48	15.19	17.33	16.92	13.12	16.79	17.05	16.66	15.74	17.14	16.51	19.26	19.37	19.37	19.31	19.33	19.41
Ptma	15.96	16.57	15.9	15.15	15.34	15.86	15.61	16.15	16.18	16.4	15.39	15.27	16.54	16.01	16.41	16.97	16.7	16.61	16.78	16.02	17.22	16.86	16.72	14.77	16.92	17.15	16.82	16.07	17.02	16.56	16.92	16.93	17.1	16.99	16.97	17.06
Aqp3	15.94	15.69	14.44	14.79	14.93	15.47	16.21	15.56	15.87	15.37	6.69	5.08	11.07	6.44	6.78	8.79	6.45	7.46	6.08	5.54	8.02	5.16	5.55	5.57	9.47	10.1	6.73	6.2	5.74	6.77	4.39	4.75	4.94	6.77	4.46	5.33
Rps27Rt	15.93	15.78	16.08	15.31	15.15	16.73	15.48	15.54	15.93	16.29	15.15	13.8	15.92	15.66	15.8	16.07	15.45	15.3	15.8	14.12	15.85	15.77	15.7	13.78	16.06	16.08	15.44	14.23	15.91	15.36	15.05	15.23	15	15.22	14.86	15.34
Gm8129	15.92	17.19	16.41	15.59	15.48	16.15	15.79	15.81	16.05	16.43	14.58	14.44	15.46	14.79	15.42	15.8	15.55	15.32	15.37	14.03	15.98	14.9	15.58	12.93	15.26	15.26	14.6	14.67	15.58	14.6	16.59	17.15	17.05	15.66	15.69	16.48
Gm13690	15.91	16.77	16.71	15.55	15.59	15.45	15.6	16.13	16.11	16.67	15.76	15.42	16.82	15.9	17.2	17.51	17.04	17.04	17.39	16.19	16.66	17.9	17.11	13.46	17.03	17.23	17.06	16.26	17.52	17.02	17.44	17.96	18.02	17.51	17.56	18
Gm14165	15.91	17.01	16.3	15.31	15.77	16.47	16.39	16.46	16.42	17.24	10.24	9.81	14.17	10.49	12.19	14.24	11.73	12.36	11.82	10.38	11.15	11.04	11.77	9.45	10.9	11.28	12.45	10.92	12.11	11.62	16.36	16.46	16.41	16.45	16.22	16.47
Gm24924	15.91	13.21	17.11	17.06	13.42	17.41	13.93	15.65	13.8	16.4	17.4	17.7	17.56	17.7	17.95	17.74	17.27	17.74	17.47	17.88	17.67	17.67	18.37	18.44	18.37	18.07	18.26	17.53	18.37	17.97	14.75	14.3	14	14.13	17.65	14.9
Rpl34-Ps2	15.91	16.38	16.14	15.11	15.67	16.69	16.07	16.28	16.03	16.56	10.43	9.78	13.75	10.94	13.5	13.91	14.1	13.47	13.85	10.48	10.14	11.91	11.82	9.74	12.74	12.58	11.95	10.61	12.69	12.25	16.68	17.09	16.45	16.63	15.99	16.67
Slc35G1	15.91	16.65	15.04	15.02	16.45	15.3	16.7	15.53	16.35	16.01	8.97	7.65	12.97	8.32	9.55	11.2	8.61	8.94	8.35	7.45	8.96	7.77	7.99	7.61	9.71	10.49	8.86	8.19	7.51	8.77	7.93	7.89	8.04	8.12	7.84	8.69
Anapc13	15.9	17.18	16.95	15.41	15.9	16.24	16.33	17.18	16.97	17.17	11.79	10.07	14.48	12.43	13.67	13.74	12.94	12.93	13.24	11.22	11.35	12.29	11.85	10.56	13.33	13.44	13.06	11.74	12.62	12.44	15.8	16.23	15.78	16.34	15.6	15.46
Gm10025	15.9	16.31	15.45	16.2	16.29	16.64	16.4	16.34	16.32	16.28	15.2	16.67	16.47	15.49	16.24	15.97	16.4	16.19	15.98	14.89	15.71	15.73	16.13	16.05	16.39	16.86	15.83	16.66	16.12	16.11	15.87	15.82	15.96	15.67	16.35	16.09
Gm22068	15.89	13.25	17.26	17.17	13.49	17.6	13.95	15.65	13.85	16.43	17.45	17.74	17.64	17.76	18.01	17.78	17.37	17.72	17.54	17.96	17.71	17.75	18.47	18.55	18.4	18.2	18.39	17.62	18.43	18.04	14.71	14.34	14.07	14.22	17.98	14.94
Gm22317	15.89	13.25	17.26	17.17	13.49	17.6	13.95	15.65	13.85	16.43	17.45	17.74	17.64	17.76	18.01	17.78	17.37	17.72	17.54	17.96	17.71	17.75	18.47	18.55	18.4	18.2	18.39	17.62	18.43	18.04	14.71	14.34	14.07	14.22	17.98	14.94
Gm22634	15.89	13.25	17.26	17.17	13.49	17.6	13.95	15.65	13.85	16.43	17.45	17.74	17.64	17.76	18.01	17.78	17.37	17.72	17.54	17.96	17.71	17.75	18.47	18.55	18.4	18.2	18.39	17.62	18.43	18.04	14.71	14.34	14.07	14.22	17.98	14.94
Gm23804	15.89	13.25	17.26	17.17	13.49	17.6	13.95	15.65	13.85	16.43	17.45	17.74	17.64	17.76	18.01	17.78	17.37	17.72	17.54	17.96	17.71	17.75	18.47	18.55	18.4	18.2	18.39	17.62	18.43	18.04	14.71	14.34	14.07	14.22	17.98	14.94
Gm25679	15.89	13.25	17.26	17.17	13.49	17.6	13.95	15.65	13.85	16.43	17.45	17.74	17.64	17.76	18.01	17.78	17.37	17.72	17.54	17.96	17.71	17.75	18.47	18.55	18.4	18.2	18.39	17.62	18.43	18.04	14.71	14.34	14.07	14.22	17.98	14.94
Gm26444	15.89	13.25	17.26	17.17	13.49	17.6	13.95	15.65	13.85	16.43	17.45	17.74	17.64	17.76	18.01	17.78	17.37	17.72	17.54	17.96	17.71	17.75	18.47	18.55	18.4	18.2	18.39	17.62	18.43	18.04	14.71	14.34	14.07	14.22	17.98	14.94
Gm4853	15.89	15.45	16.39	15.7	16.14	15.75	15.87	15.73	16.18	16.32	14.66	12.93	15.79	15.55	15.96	16.45	15.26	15.23	15.88	12.14	15.13	16.27	15.91	11.66	15.96	16.25	14.97	13.77	15.99	15.63	15.75	15.48	15.79	15.61	15.68	15.83
Rnu1A1	15.89	13.25	17.26	17.17	13.49	17.6	13.95	15.65	13.85	16.43	17.45	17.74	17.64	17.76	18.01	17.78	17.37	17.72	17.54	17.96	17.71	17.75	18.47	18.55	18.4	18.2	18.39	17.62	18.43	18.04	14.71	14.34	14.07	14.22	17.98	14.94
Gm10293	15.88	16.67	16.9	15.4	16.31	15.42	16.23	16.24	16.32	16.36	13.64	11.77	15.28	14.16	14.73	15.57	14.15	14.07	14.35	12.78	14.57	14.92	14.13	11.42	13.45	13.6	14.64	14.06	15.24	14.19	17.35	17.2	17.19	17.38	17.02	17.71
Mir692-3	15.88	16.71	16.71	14.63	16.2	15.63	15.69	15.76	16.13	16.46	9.38	7.06	13.33	10.33	12.41	13.33	12.27	11.88	12.53	8.88	8.75	9.88	10.7	7.55	11.34	13.01	11.14	9.6	11.85	11.29	14.8	15.42	14.88	14.94	15.51	15.52
Gm11367	15.87	16.64	17.16	15.24	16.24	14.98	16.59	16.18	16.63	16.4	8.98	6.92	13.02	9.77	12.87	12.61	12.68	11.91	12.45	9.06	9.13	9.98	11.11	7.51	11.71	11.95	11.54	9.79	11.88	11.25	15.18	16.12	14.75	17.11	15.82	16.23
Gm25736	15.87	15.69	14.88	16.48	15.38	15.14	14.06	14.19	14.88	15.04	13.08	13.87	14.48	13.42	13.6	14.52	13.97	13.99	12.54	11.42	12.75	11.91	12.17	13.52	13.84	15	12.29	13.79	13.39	12.65	12.72	12.89	13.58	12.56	13.91	13.27
Gm26141	15.87	16.11	16.79	16.31	17.26	17.54	17.1	15.93	17.08	16.9	17.15	17.72	17.73	17.5	18.39	17.19	17.67	17.46	17.63	15.55	17.94	17.67	18.04	16.79	18.13	18.21	17.03	17.79	17.7	17.48	16.06	15.8	15.74	16.08	16.77	15.58
Gm4705	15.87	16.66	16.18	15.21	15.64	16.27	15.98	16.12	15.93	16.45	10.43	9.58	13.77	10.89	13.53	14.35	13.82	13.39	13.92	10.4	10.37	11.59	12.01	9.89	12.76	13.15	12.3	10.76	12.84	12.32	16.75	17.23	16.59	16.56	15.85	16.71
Rpl36A-Ps3	15.87	17.29	16.49	15.46	15.37	15.33	15.01	15.56	15.74	16.41	11.69	10.99	13.73	11.05	13.24	14.49	12.66	13.58	13.05	10.82	10.83	11.5	11.96	9.99	12.18	13.05	12.26	11.58	13.09	12.25	16.43	17.13	16.79	16.43	15.6	16.66
Rps27Rt	15.86	15.67	16.38	15.17	14.96	16.6	15.52	16.42	15.91	17.03	13.26	9.77	15.05	13.96	15.25	15.65	14.5	13.79	15.04	11.18	14.32	15.29	15.34	11.16	15.41	15.89	14.26	12.73	15.46	13.91	14.83	15.6	15.06	15.24	14.64	15.21
Gm26323	15.85	15.49	15.86	15.81	15.46	16.24	15.69	15.75	15.84	15.9	15.42	15.49	15.7	15.75	15.9	16.14	15.67	16.01	15.81	15.56	15.9	15.28	15.49	15.46	16.09	16.36	15.94	15.51	15.97	15.64	15.26	15.29	15.29	15.23	15.69	15.29
Gm5451	15.84	17.15	16.47	15.35	15.68	16.32	15.68	15.75	15.65	16.51	9.72	8.94	13.55	10.55	11.85	12.51	11.73	11.81	12.11	10.21	10.83	10.18	11.16	9.62	10.66	11.36	11.69	9.97	11.29	10.42	15.79	16.55	16.09	15.82	15.39	15.97
Gm8730	15.84	16.75	16.2	15.24	15.22	17.01	16.88	16.68	16.93	17.07	11.77	11.01	14.33	11.81	13.1	14.86	12.11	12.9	12.8	11.28	12.83	12.47	13.03	10.8	12.43	12.25	13.53	11.75	13.67	12.34	16.56	16.65	16.79	16.77	16.14	16.45
Rnu1A1	15.83	13.23	17.17	17.1	13.47	17.5	14	15.63	13.93	16.43	17.42	17.76	17.57	17.73	17.98	17.79	17.36	17.67	17.51	17.92	17.71	17.7	18.43	18.51	18.34	18.1	18.36	17.57	18.41	17.97	14.81	14.34	14.28	14.39	17.95	14.95
Smt3H2-Ps4	15.83	16.69	16.69	15.47	15.62	16.01	15.58	16.3	16.17	16.7	15.56	14.53	16.8	15.91	17.23	17.56	17.14	16.76	17.41	15.93	16.73	17.8	17.12	13.32	16.93	17.38	17.2	16.17	17.6	16.92	17.66	18.06	18.28	17.79	17.66	18.08
Gm16200	15.82	16.56	16.41	15.36	15.65	16.19	15.94	15.96	16.06	17.01	12.39	11.15	15.01	12.74	14.62	15.11	14.57	14.55	14.83	11.68	13.38	14.19	14.32	10.26	14.77	15.04	14.02	13.07	14.8	14.12	16.02	17.05	16.43	15.95	15.92	16.69
Gm25593	15.82	15.37	15.79	15.21	15.48	16.21	15.65	15.68	15.79	16.13	12.87	10.32	15.13	14.49	14.55	15.11	14.71	14.31	14.83	11.71	12.93	13.48	14.04	10.57	14.8	15.68	13.98	12.71	14.97	14.23	15.19	15.33	15.21	14.97	15.05	15.48
Rps15A-Ps7	15.82	16.4	16.11	15.03	15.26	16.12	15.65	15.89	15.72	16.65	10.21	9.44	13.74	11.26	14.1	14.33	13.69	13.25	14	10.09	11.43	12.1	12.06	8.81	12.95	13.97	13.01	11.16	13.2	12.24	16.58	17.02	16.69	15.63	15.36	16.63
Krt8	15.81	17.05	16.42	15.96	16.06	15.47	16.12	15.91	16.04	16.18	7.43	5.23	11.92	7.8	6.99	10.21	6.87	6.79	6.58	6.33	8.44	4.92	5.63	6.28	9.01	9.84	8.47	7.14	5.68	7.1	4.63	4.28	4.46	5.62	5.3	6.71
Gm13226	15.8	16.47	15.76	15.1	15	15.62	15.04	15.55	15.48	15.99	12.04	11.46	13.87	12.42	13.64	15.07	13.01	13.6	13.41	11.34	14.12	12.26	13.65	9.95	14.04	14.25	13.88	12.4	14.44	13.18	15.03	15.51	15.22	15.11	14.59	15.21
Bc1	15.79	15.48	16.58	15.9	15.58	16.27	15.66	16.36	16.87	16.76	17.1	16.32	18.57	18.14	17.56	19.21	17.33	18.17	17.96	17.85	17.36	17.9	18.07	16.25	17.03	17.29	18.88	17.53	18.79	17.59	12.97	12.97	12.92	12.83	12.95	12.9
Gm12411	15.79	16.62	16.07	14.59	14.82	15.36	14.7	15.21	15.4	16.12	8.7	8.23	12.56	9.71	10.88	12.64	11.57	11.58	10.84	9.43	9.98	9.89	9.55	8.6	9.81	10.86	10.8	9.38	10.8	9.86	15.46	16.03	15.83	15.38	14.26	15.86
Gm8290	15.79	15.65	15.76	14.97	15.13	15.43	14.73	15.46	15.72	16.21	12.69	13.32	14.67	13.63	15.02	15.77	14.82	14.85	15.15	12.57	15.36	15.22	15.36	11.34	14.97	14.4	14.97	13.67	15.2	15.02	16.07	16.29	16.26	15.52	15.05	16.2
Gm3617	15.78	16.28	15.9	15.32	15.28	15.89	15.24	15.08	15.32	16.03	9.97	9.37	13.37	10.17	12.15	13.29	12	11.7	12.05	10.08	9.93	9.88	10.9	9.22	11.24	11.48	11.97	10.29	11.52	11.27	15.63	15.23	14.87	14.72	14.81	15.02
Gm24756	15.76	15.31	15	15.7	15.4	15.48	15.3	15.36	15.63	15.66	15.94	15.54	16.44	16.12	16.23	16.76	15.95	16.32	16.09	15.84	17.1	16.21	16.87	15.89	16.93	16.44	16.22	15.42	16.69	15.8	15.04	15.39	15.12	14.64	15.36	15.11
Gm25128	15.76	13.35	13.81	15.53	15.01	17.45	16.2	15.94	16.17	15.59	15.4	17.01	16.57	16.62	16.29	16.15	15.69	15.74	15.98	16.11	17.85	17.54	18.03	16.47	18.59	17.88	17.52	15.63	17.22	16.69	10.95	11.06	9.99	10.49	12.5	10.49
Nd2	15.76	14.13	16.49	16.37	14.92	17.46	16.09	16.03	16.57	16.96	15.88	17.21	16.39	16.16	17.34	16	16.88	16.76	17.1	16.54	17.07	16.76	17.37	14.9	17.52	17.57	16.56	15.36	17.16	16.17	15.63	14.13	14.32	13.65	15.07	13.32
Krt5	15.75	15.73	13.17	12.99	13.39	14.16	14.06	14.56	14.6	15.01	6.55	6.05	10.62	7.48	7.04	9.52	7.25	6.81	6.65	6.69	9.73	5.58	6.55	6.92	12.37	12.21	10.11	6.99	6.5	7.4	5.24	4.87	5.51	12.24	5.46	6.97
Gm10051	15.72	15.65	16.23	14.94	15.45	16.4	15.62	15.97	16.29	16.61	12.5	10.74	14.99	14.49	15.1	15.84	14.14	14.49	15.46	11.75	15.1	16.13	15.86	11.13	15.68	15.79	15.54	13.48	15.74	14.66	15.7	15.89	15.66	15.52	14.92	15.58
Gm21897	15.72	14.45	12.85	15.88	15.36	14.66	15.18	15.33	15.55	15.45	13.26	14.74	14.94	14.82	14.12	15.68	14.6	14.99	13.81	15.86	15.37	12.9	13.48	12.96	14.28	14.36	14.73	15.12	13.89	13.99	14.63	14.66	15.06	14.49	15.06	15.17
Gm7536	15.72	15.87	15.48	14.8	14.78	15.29	14.74	15.01	15.37	15.61	12.08	12.76	13.81	12.33	14.18	14.8	13.78	13.91	14.08	11.97	14.41	13.82	13.39	11.09	14.14	14.45	14.13	12.66	14.36	13.89	15.02	15.27	15.38	14.4	13.77	15.33
Gm23728	15.71	15.58	13.99	14.64	15.74	15.19	15.25	15.44	15.99	15.48	13.83	15.21	15.34	13.85	15.96	15.27	14.84	14.75	14.61	12.56	16.07	15.86	15.77	13.57	16.04	15.97	14.35	13.84	15.22	14.52	14.98	15.31	15.6	15.17	15.65	15.46
Gm24811	15.71	14.93	13.73	15.43	15.66	16.24	14.8	15.28	15.95	15.35	16.92	18.02	17.14	16.8	17.03	16.68	16.62	16.37	16.34	15.16	17.79	17.46	17.18	16.61	17.41	17.21	16.04	16.69	17.05	17.09	14.07	14.61	14.77	14.78	15.05	14.9
Gm25734	15.71	15.52	16.1	16.15	16.22	16.19	16.09	15.97	16.07	16.06	15.96	16.32	16.19	16.33	16.36	16.12	16.34	16.43	16.62	15.96	16.19	16.01	16.35	16.22	16.34	16.46	16.31	16.41	16.35	16.33	15.25	15.47	15.5	15.89	15.83	15.44
Psap	15.71	15.12	15.63	15.26	16.05	15.9	16.65	15.87	16.1	15.85	12.24	11.09	14.68	13.39	13.46	15.12	13.85	13.5	13.89	11.43	11.85	13.14	12.85	10.72	13.21	13.81	13.47	12.25	14.08	14.05	16.43	16.45	16.1	15.96	16.9	16.62
Gm14336	15.7	16.23	16.06	15.01	15.01	15.59	15.23	15.58	15.56	16.08	11.93	10.82	13.88	12.55	13.1	13.51	13.07	13.06	12.46	12.19	12.05	11.65	11.47	10.75	12.33	12.78	12.34	11.75	12.92	11.75	15.34	15.56	15.38	15.18	14.89	15.63
Gm22513	15.7	13.37	16.96	17.2	13.35	17.28	13.78	15.29	13.45	16.22	17.56	17.83	17.74	17.64	17.97	17.69	17.14	17.75	17.65	18.06	17.84	17.96	18.44	18.5	18.39	18.1	18.42	17.4	18.42	17.93	14.6	14.11	13.88	13.92	17.81	14.73
Gm4184	15.7	15.89	16.61	15.23	15.91	15.27	15.91	16.09	16.23	16.24	15.49	13.56	16.62	16.44	16.52	17.23	16.45	16.16	16.98	14.64	16.2	17.23	16.84	13.3	16.78	16.41	16.23	15.07	16.87	16.35	17.29	17.48	17.18	16.71	16.8	16.86
Gm11450	15.69	16.05	16.06	14.98	15.44	15.71	15.74	15.58	15.51	16.1	10.42	9.23	13.83	11.11	12.43	13.46	12.55	11.89	12.19	10.3	10.67	10.04	11.41	9.91	11.55	11.08	11.68	10.5	11.4	11.57	16.12	16.15	15.68	15.73	15.81	15.98
Gm13653	15.69	16.88	16.34	14.91	15.07	15.26	15.4	15.42	15.79	16.45	10.02	9.05	13.08	10.57	11.56	13.07	11.56	11.84	11.23	10.17	10.78	10.29	10.29	9	10.34	10.64	11.16	10.57	11.36	10.58	16.18	16.45	16.12	15.89	15.07	16.42
Gm22852	15.69	15.67	15.13	16.52	15.3	15.21	13.87	14.25	15.04	15.05	12.92	14.39	14.38	13.28	13.47	14.38	13.93	14.05	12.75	11.61	13.36	12.43	12.67	13.5	13.86	14.56	12.69	13.85	13.26	12.95	12.88	12.91	13.69	12.61	13.8	13.11
Gm10039	15.68	16.46	16.93	14.98	16.15	15.26	16.15	16.52	16.37	16.36	11.85	10.33	15.06	13.17	15.19	15.39	14.73	15.26	15.56	11.03	12.05	13.92	13.15	10.09	14.4	14.42	13.4	11.73	14.72	13.52	17.4	17.21	17.32	16.04	15.42	16.35
Gm15621	15.68	16	16.39	15.25	15.79	15.57	15.9	15.78	16.25	16.4	11.97	10.9	14.9	12.42	14.75	15.33	13.96	13.48	14.11	11.1	12.22	13.02	14.27	11.58	14.11	14.31	14.42	13.03	14.68	13.94	16.72	16.65	16.32	15.96	15.81	16.27
Pgrmc1	15.67	16.57	16.2	15.81	15.15	15.26	16.71	16.25	16.23	16.15	9.24	7.75	12.69	8.64	10.12	11.19	10.68	9.78	9.97	9	8.94	8.59	8.79	8.18	9.62	10.73	9.23	9.13	9.06	9.01	11.1	11.22	10.95	10.43	10.06	11.2
Rpl8	15.67	16.59	16.07	14.8	15.64	16.14	15.76	15.89	15.7	16.46	11.25	8.46	13.31	10.58	12.47	13.92	12.01	12.37	12.67	10.34	10.19	11.28	11.42	9.14	11.85	12.25	11.47	10.42	12.22	12	17.11	17.2	16.99	16.44	15.76	16.67
Gm8991	15.66	16.04	15.27	14.97	15.17	15.38	15.69	15.94	15.82	15.99	12.14	12.93	13.94	12.96	12.7	13.37	13.31	12.94	12.45	12.72	12.86	13.28	13.07	12.49	13.22	13.01	13.24	13.04	12.91	12.67	16.86	17.04	17.37	17.06	16.69	17
Gm25063	15.65	15.68	13.61	14.77	15.62	15.55	14.45	15.03	15.72	15.18	14.57	16.83	16.11	15.06	16.34	16.08	15.74	15.54	15.8	13.28	17.12	16.92	16.66	14.47	16.95	16.8	15.57	15.09	16.31	16.07	13.88	14.62	14.8	14.26	15.19	14.91
Gm25297	15.65	15.37	14.42	16.11	15.86	15.23	14.53	14.5	15.65	15.03	12.77	14.67	14.35	12.97	13.55	14.31	13.63	13.95	12.43	10.66	12.7	11.9	12.38	12.87	13.6	14.9	12.08	13.84	13.35	13.32	14.1	14.21	14.9	14	15.01	14.77
Rpl17-Ps4	15.65	16.48	15.47	15.04	14.88	15.22	14.83	15.12	15.18	15.46	10.36	10.84	13.22	10.96	12.31	14.05	12	11.86	12.16	10.11	10.13	10.73	11.93	9.27	11.96	12.87	13.38	11.15	12.44	11.97	14.99	15.19	15.11	14.46	14.51	14.9
Wfdc15B	15.64	16.4	15.71	16.95	14.18	13.99	14.32	14.3	14.62	14.75	6.74	4.74	10.77	5.55	5.77	8.56	6.64	6.23	5.97	5.64	7.4	4.56	4.88	5.33	8.6	10.71	6.71	6.15	5.15	6.22	3.67	3.52	3.87	3.6	3.56	3.87
Gm26205	15.63	12.22	14.34	16.42	13.48	17.55	14.94	16.83	14.98	18.1	16.68	17.43	17.84	17.63	17.86	17.5	16.86	17.9	17.55	17.54	17.39	17.38	18.12	18.15	18.16	17.51	17.99	16.13	18.3	17.62	13.05	12.22	11.8	11.35	16.26	12.59
Gm6341	15.62	16.41	16.44	14.79	14.8	16.09	15.45	16.34	15.96	16.65	11.36	9.71	13.98	11.36	13.99	15.3	13.73	13.34	13.64	9.92	9.99	11.16	11.88	9.37	13.36	14.17	12.14	11.4	13.23	12.93	16.98	16.99	16.94	15.83	15.35	16.64
Rpl21-Ps7	15.62	16.44	16.26	14.52	15.04	15.35	14.87	15.04	15.64	16.15	10.48	7.93	13.18	10.64	11.91	13.48	11.42	12.3	11.78	10.25	10.73	10.77	10.53	8.83	11.23	11.46	11.28	10.13	11.47	10.84	15.85	16.09	15.55	15.56	14.85	15.94
Tecr	15.61	15.5	15.16	14.74	15.38	14.35	15.58	14.91	15.56	15.34	9.93	8.97	12.63	10.31	11.64	12.09	10.99	11.52	11.24	9.78	10.59	11.57	11.17	8.6	11.31	11.7	10.84	10.06	11.38	10.92	14.55	14.41	14.38	13.96	12.53	13.9
Gm12944	15.6	16.6	16.22	14.68	15.12	15.32	15.06	15.3	15.54	16.12	9.81	9.25	13.08	10.78	11.66	13.42	12.08	11.88	11.11	9.7	10.86	10.88	9.99	9.56	10.71	10.46	11.01	10.59	11.3	10.68	15.84	16	15.85	15.52	14.81	16.06
Usmg5	15.6	16.39	16.88	15.31	16.29	16.31	16.57	16.58	16.59	16.89	10.43	9	14.49	11.26	14.16	13.29	13.58	13.37	14.03	9.87	9.54	12.55	11.77	9.17	12.54	12.64	12.18	10.57	12.07	11.89	16.78	17.11	16.88	17.31	16.53	17.06
Nd3	15.59	15.16	17	17.11	14.27	16.75	15.15	15.35	15.16	16.49	14.37	14.96	14.93	14.35	15.61	13.53	14.98	15.12	15.73	13.75	13.51	15.15	14.74	13.49	15.31	15.57	14.4	14.35	15.17	14.64	12.42	11.83	12.2	11.42	13.82	11.47
Scd2	15.59	15.89	15.49	14.35	16.14	14.9	16.99	15.62	16.18	15.8	9.14	7.51	12.65	9.82	10.9	11.87	10.52	10.8	10.58	8.61	10.33	9.5	9.73	7.63	10.89	11.32	10.09	8.88	9.96	9.98	14.19	13.6	13.6	14.94	13.6	13.58
Dstn	15.58	15.78	16.65	15.36	15.79	15.7	15.4	15.96	15.72	16.15	10.58	7.52	14.04	10.65	12.75	13.56	12.74	11.91	13.14	9.12	12.54	11.31	11.6	8.38	13.36	14.35	12.34	10.5	12.87	12.67	13.58	13.55	13.49	13.96	13.36	13.42
Gm3531	15.58	16.24	16.39	14.89	15.38	15.69	15.57	15.84	15.93	16.57	10.3	8.84	13.28	11.32	13.16	14.49	12.37	13.16	12.52	10.14	11.12	11.61	12.31	9.25	11.89	13.11	12.72	11.59	13.06	12.07	15.79	16.52	16.1	16.15	14.47	16.51
Gm4617	15.58	16.15	15.31	14.9	14.8	15.45	15	15.58	15.7	15.99	15.66	15.62	16.2	16.01	15.84	16.56	16.01	16.19	16.01	16.05	16.56	16.47	16.3	14.66	16.4	16.57	16.31	15.78	16.54	16.15	16.5	16.54	16.73	16.63	16.36	16.68
Rpl21-Ps12	15.58	16.99	16.38	14.77	14.72	15.21	15.19	15.21	15.7	16.33	10.5	9.43	13.29	10.73	11.82	13.11	12.3	11.95	11.56	10.61	11.17	10.76	10.66	9.64	11.27	11.47	11.31	10.67	11.44	10.78	15.99	16.44	16.17	15.8	14.64	16.17
Gm17541	15.57	16.74	16.14	14.95	14.88	15.53	15.43	15.31	15.39	16.34	11.5	12.83	13.6	12.59	12.09	14.14	12.26	12.33	12.38	11.14	13.52	11.68	12.97	10.91	12.27	12.19	13.56	12.61	13.29	13.05	16.49	16.37	16.39	15.48	15.08	16.24
Rpl31-Ps9	15.57	15.44	15.51	15.3	15.13	15.35	15.08	14.83	15.54	15.65	14.15	14.3	15.05	14.35	14.92	14.74	14.84	14.67	14.66	13.98	15.3	15.01	14.78	13.73	14.93	15.06	14.71	14.09	15.18	14.91	14.92	15.32	15.29	15.2	14.89	15.09
Gm13573	15.56	16.07	15.61	14.71	15.16	15.49	14.91	15.14	15.2	16	11.64	11	13.77	12.02	13.99	14.39	14.02	13.73	13.87	11.73	13.46	12.13	12.59	9.86	13.35	13.34	12.76	11.68	13.73	12.97	15.39	15.38	15.56	14.96	14.47	15.52
Gm10268	15.55	16.01	15.44	14.72	14.82	15.56	15.04	15.04	15.18	15.66	9.3	8.61	13.03	10.29	11.9	13.85	11.75	11.64	11.88	9.4	8.96	10.03	11.12	8.48	11.41	11.9	12.36	10.16	11.77	11.16	15.04	15.13	14.91	14.55	14.71	14.93
Gm4691	15.55	15.97	16.24	14.51	16.13	14.87	16.14	15.97	15.73	15.81	13.08	10.82	14.75	13.62	14.93	15.39	13.34	14.24	14.49	11.88	13.9	14.65	13.76	10.46	13.52	13.53	14.04	13.05	14.89	13.99	16.95	16.99	16.74	17.19	16.83	17.38
Gm19491	15.54	16.7	16.73	15.76	15.32	14.75	15.65	15.39	15.71	15.77	9.11	8.81	13.28	9.44	12.3	12.75	12.85	12.23	12.65	9.84	10	11.09	10.6	8.6	12.35	13.1	11.66	9.94	11.09	11.02	13.33	13.94	13.44	13.59	13.47	13.47
Gm7331	15.54	15.93	16.09	14.81	15.85	16.78	16.05	15.48	16.07	16.45	13.95	13.05	15.1	14.56	15.02	16.06	14.14	14.79	15.04	12.43	14.72	13.63	14.1	11.23	14.45	14.6	14.3	13.69	15.19	14.63	16.54	16.19	16.44	15.85	14.75	16.7
Cox7A2	15.53	16.36	16.19	14.74	15.6	15.24	15.69	15.41	15.62	15.73	10.35	8.92	13.22	11.4	11.96	13.1	12.22	11.84	12.18	10.75	11.08	11.86	12.34	9.59	12.12	12.32	12.54	10.74	12.36	11.66	16.31	16.22	16.07	16.34	15.4	15.99
Rpl21-Ps13	15.53	16.28	16.19	14.99	15.15	15.24	15.07	14.81	15.31	16.04	11.41	10.73	13.88	11.99	13.19	13.8	13.27	13.16	12.19	12.05	12.9	11.84	11.91	10.74	12.51	12.65	12.68	12.65	12.61	12.1	15.66	15.95	15.41	15.18	14.65	15.75
Gm15483	15.52	16.46	16.01	15.09	15.31	15.33	15.55	15.41	15.55	16.12	9.48	9.12	12.91	9.69	12.36	12.69	12.28	11.34	11.8	8.74	10.12	10.95	11.21	8.65	11.18	11.8	11.13	9.7	10.98	10.73	15.43	15.52	15.42	15.21	13.88	15.32
Gm16416	15.52	16.69	16.36	15	15.26	15.28	15.47	15.5	15.77	16.36	10.36	8.93	13.27	10.71	12.12	13.57	12.34	12.53	12.22	10.45	11.01	11.08	10.33	9.15	11.17	11.33	11.44	10.83	11.73	11.03	15.72	16.17	15.87	15.49	15.05	16.07
Gm10224	15.5	15.55	16.8	14.62	15.82	16.22	16.24	15.6	16.41	17	11.7	11.57	15.27	13.85	15.08	16.21	14.56	14.77	15.3	11.82	14.46	15.08	15.47	11.41	14.71	15.3	14.68	12.78	15.15	14.6	17.23	17.98	17.45	15.84	15.82	16.68
Gm21811	15.5	15.23	14.11	14.15	15.43	15.04	15.58	15.07	15.53	15.24	11.45	10.15	13.52	11.79	12.02	13.37	12.09	12.4	12.11	11.18	11.43	11.17	10.81	9.78	11.71	12.33	11.38	10.58	12.27	11.62	15.81	15.65	15.87	15.51	15.44	15.59
Gm10327	15.49	15.53	16.43	14.81	15.92	14.83	15.86	15.96	16.1	16.29	13.67	11.02	14.74	13.97	14.92	16.15	13.81	13.68	14.55	12.1	14.38	15.29	14.44	10.4	13.72	13.88	14.87	13.74	15.43	14.53	16.68	16.84	16.72	16.79	16.51	17.08
Rn4.5S	15.48	13.98	13.34	14.22	14.57	14.58	14.69	15.57	15.99	15.39	15.79	12.97	15.97	15.17	17.26	17.7	16.57	16.96	17.15	16.06	15.95	15.72	16.18	13.18	17.34	16.1	14.18	13.1	16.5	14.82	14.52	15.3	14.56	14.6	13.42	13.74
Gm15432	15.47	17.17	16.49	15.26	15.34	15.53	15.57	16.37	15.96	16.32	6.99	7.03	12.14	8.39	8.14	11.14	9.25	8.23	8.97	8.07	6.3	5.58	7.32	7.44	8.22	8.69	10.3	7.8	6.98	7.58	14.83	15.69	14.86	16.75	16.3	16.11
Gm3625	15.47	15.77	16.15	15.22	15.72	15.98	15.96	15.42	16.23	16.48	12.16	11.14	14.71	12.44	15.09	14.29	14.24	13.38	14.54	10.48	13.64	15.23	15.1	10.92	14.66	15.18	14.28	12.54	14.68	13.98	16.33	17.01	17.13	16.64	16.21	16.25
Gm8226	15.46	15.7	15.93	14.79	15.41	15.81	15.43	15.44	15.76	16.05	12.19	11.08	14.21	12.51	14.85	14.37	13.82	13.89	14.75	11.55	13.22	14.74	14.14	10.38	14.32	14.76	14	12.4	14.27	13.67	15.92	15.93	15.81	15.64	15.5	16.01
Gm11826	15.45	15.47	15.38	14.22	14.78	14.58	14.18	14.3	14.99	15.4	10.9	11.4	12.9	12.34	12.9	14.08	12.72	12.93	12.64	11.17	12.79	11.45	12.2	9.96	12.57	13.03	12.79	11.52	13.11	12.35	15.62	15.31	15.61	13.87	13.31	15.22
Gm7808	15.45	17.01	16.67	14.24	15.59	15.58	15.75	15.72	15.97	16.46	10.32	9.75	12.77	10.82	12	13.55	11.7	12.19	12.34	10.04	12.24	11.39	11.77	8.97	11.98	12.82	12.3	11.3	12.47	12.35	16.27	16.23	15.98	15.36	13.85	16.21
Gm13192	15.42	15.72	15.63	14.4	14.44	15.37	15.02	15.59	15.46	15.9	13.44	12.08	15.11	14.97	15.36	15.94	15.16	15.34	15.22	13.54	15.2	14.84	14.7	11.85	15.43	15.75	14.91	13.85	15.58	14.52	15.33	15.67	15.8	15.13	15.07	15.59
Rps16	15.42	15.3	15.36	14.96	15.24	15.11	15.02	14.98	15.35	15.39	10.93	11.54	13.98	11.12	14.07	14.14	13.32	12.9	13.49	10.18	12.41	13.47	13.26	10.6	13.71	13.91	13.33	11.44	13.49	12.94	15.04	15.01	15.21	14.93	14.65	15.2
Bsg	15.41	15.33	15.24	14.86	15	14.35	15.61	15.03	15.49	15.3	11.41	10.25	13.35	11.4	12.25	13.15	12.16	11.77	11.8	10.86	11.89	12.08	11.55	10.3	12.07	12.12	11.65	11.28	11.87	11.68	14.95	15.09	14.83	15.32	15.04	15.48
Cdh1	15.41	15.44	14.92	15.47	15.53	14.27	15.14	14.14	15.19	15.09	7.7	6.14	11.52	7.06	7.2	9.01	7.15	6.88	6.89	6.12	9.18	5.93	6.58	6.78	10	9.8	8.06	7.07	6.47	7.85	5.94	6.36	6.41	9.07	6.2	6.54
Gm10177	15.41	15.81	16.77	15.51	15.73	15.24	15.84	16.43	16.05	16.43	16.44	16.25	17.74	17.48	17.8	18.27	17.81	17.79	18.15	14.84	16.44	18.43	17.75	13.17	17.58	17.46	16.47	16.19	18.18	17.78	18.2	18.49	18.57	17.38	17.38	17.8
Gm11531	15.41	15.78	15.56	14.57	14.74	15.34	15.02	15.11	15.08	15.68	8.85	8.17	12.96	10.05	12.02	13.2	11.81	11.74	12.09	9.31	9	10.59	10.65	8.29	10.85	12.24	12.37	9.89	11.59	11.18	15.07	15.17	14.97	14.76	14.63	14.85
Gm19743	15.41	15.77	16.57	15.38	15.94	15.71	16.03	15.74	15.86	15.96	11.01	9.44	15.03	12.3	15.44	14.57	15.11	14.1	15.1	8.91	10.44	14.59	13.76	10.05	14.57	15.19	13.47	12.34	14.97	13.72	16.34	16.9	16.46	17.03	16.79	17.32
Hnrnpa3	15.41	15.34	15.06	14.66	15.06	15.43	15.5	15.38	15.43	15.75	12.33	12.36	14.16	12.97	13.75	13.37	13.61	13.33	13.09	11.94	13.15	13.35	13.29	12.37	13.88	14.02	13.14	12.9	13.47	13.05	16.22	16.26	16.41	16.35	16.22	16.3
Rpl30-Ps2	15.41	15.55	16.25	15.01	15.59	16.67	15.93	15.87	15.74	16.5	9.7	8.21	14.16	10.74	13.32	13.75	13.56	13.36	13.86	9.92	10.33	12.32	11.94	9.62	12.53	13.35	12.33	10.93	12.13	12.68	16.3	16.53	16.16	15.36	15.24	16.06
Gm15459	15.4	16.45	16.76	14.65	15.56	15.58	16.01	16.05	16.4	15.88	13.26	12.75	15.17	13.86	14.79	15.6	14.1	15.21	14.59	13.11	14.86	14.09	14.06	11.32	14.19	14.52	14.75	13.69	15.15	14.45	16.87	16.93	17	16.24	15.33	16.53
Mir669M-2	15.4	14.88	13.29	15.42	15.24	15.52	14.23	14.73	15.47	15.2	15.82	17.97	16.37	15.64	16.22	15.99	15.93	15.68	15.52	14.13	17.48	17.21	16.73	15.72	17.06	16.67	15.34	15.93	16.19	16.25	6.82	7.11	7.03	6.66	6.67	7.33
Rpl3	15.4	15.66	15.76	14.68	15.39	15.75	15.12	15.47	15.4	15.7	12.14	11.58	14.21	12.29	13.18	13.96	12.72	13.03	12.92	11.46	13.24	12.99	12.83	10.99	12.75	12.97	13.11	12.32	13.31	13.58	15.75	15.97	15.8	15.35	14.93	15.59
Rps10-Ps2	15.4	15.75	15.38	14.93	14.67	15.23	15.19	15.4	15.36	15.77	13.4	12.7	14.71	13.35	14.83	15.35	14.49	13.82	14.48	12.41	14.12	15.2	14.85	12.4	15.08	14.98	14.39	13.51	14.94	14.28	15.25	15.71	15.46	15.2	14.84	15.36
Gm3940	15.39	15.44	15.41	14.91	15.12	15.17	14.96	15.07	15.37	16.09	12.12	12.74	14.06	12.66	14.66	15.11	14.08	14.67	14.82	11.99	14.37	13.84	13.61	10.77	14.29	14.23	14.39	12.99	14.87	14.51	15.76	16.21	16.04	15.17	14.76	15.98
Gm12366	15.38	16.16	16.33	15.22	15.84	16.06	15.76	15.69	15.9	16.21	13.28	11.21	15.1	12.95	14.37	15.03	12.92	13.67	14.3	12.44	13.77	12.94	14.46	11.2	12.96	14.26	14.63	12.93	14.9	14.06	16.15	16.54	16.25	15.94	16.05	16.12
Gm8662	15.38	16.75	16.18	14.92	15.14	15.57	14.73	14.95	15.18	16.18	10.03	9.52	13.09	10.55	11.78	12.06	10.85	11.54	11.31	9.88	10.91	10.98	11.21	8.76	10.88	11.45	11.54	10.16	11.34	10.59	15.09	15.51	15.25	14.63	14.58	15.21
Gm15590	15.37	16.88	16.45	14.68	15.48	15.12	14.82	14.9	15.43	15.79	8.41	7.67	11.95	8.85	9.95	11.45	10.13	9.78	10.18	8.34	7.85	8.21	8.96	7.43	8.99	9.26	9.73	8.56	9.68	9.36	13.99	14.85	14.05	13.95	14.61	14.68
Gm6644	15.36	15.67	15.55	13.65	14.86	16.28	15.7	15.35	15.87	16.24	8.96	8	13.51	11.5	10.6	11.98	11.67	11.2	11.03	7.97	11.41	8.08	10.45	7.74	13.59	14.28	10.12	8.5	10.4	9.88	12.24	12.39	12.66	14.33	13.68	13.46
Gm23238	15.34	12.88	16.47	16.62	13.18	16.98	13.57	15.48	13.43	15.67	16.93	17.38	17.22	17.34	17.51	17.4	17.06	17.68	17.18	17.56	17.33	17.34	18.08	18.15	18.07	17.71	17.84	17.28	18.1	17.6	14.32	13.83	13.35	13.58	17.18	14.37
Gm3788	15.33	17.19	17.54	14.9	15.21	15.86	15.87	16.54	16.17	16.46	18.26	13.36	18.78	17.97	18.61	19.45	18.54	18.54	19.35	17.09	16.14	18.37	17.53	13.85	17.74	18.1	16.78	16.55	19.01	17.09	18.81	18.79	18.22	18.95	19.04	18.69
Gm6139	15.33	16.07	16.33	14.7	15.44	15.9	15.49	15.42	15.8	16.19	11.79	10.8	14.06	12.6	13.37	14.14	12.96	12.81	13.46	11.91	12.52	12.71	13.66	10.91	12.48	13.3	13.88	12.29	13.8	12.97	16.05	16.75	16.31	15.75	15.72	16.21
Rps16-Ps2	15.32	16.21	15.88	14.68	15.33	15.87	15.44	15.11	15.93	16.12	11.07	11.67	13.53	11.46	13.28	13.41	12.84	12.06	12.97	9.95	12.79	13.08	12.96	10.05	12.9	13.53	13.11	11.78	13.32	12.8	15.62	16.27	16.13	15.63	14.7	16.03
Gm20900	15.31	15.08	15.28	14.37	14.42	14.71	14.05	14.86	15.15	15.86	11.6	12.33	13.87	12.68	14.46	14.99	14.08	14.32	14.54	11.97	14.22	14.26	13.9	10.76	14.25	13.85	14.41	12.61	14.43	14.23	15.78	16	15.84	15.14	14.5	15.79
Rpl15-Ps3	15.31	15.68	15.95	14.67	15.74	15.72	15.71	15.43	15.78	15.95	12.29	13.06	14.47	13.62	14.35	15.57	14.64	14.34	14.9	12.16	14.05	13.79	14.63	11.9	14.6	13.84	14.01	13.25	14.93	14.23	18.2	17.85	18	16.93	15.59	16.93
Gm11687	15.3	16.1	15.92	14.47	15.16	15.59	15.61	15.42	15.42	16.07	11.15	9.32	13.65	11.53	12.71	13.67	12.49	13.03	13.21	11.18	11.42	11.43	12.33	9.04	11.75	12.71	12.33	11.07	13.28	12.61	15.92	16.11	15.95	15.68	15.18	15.93
Gm26475	15.3	15.11	14.17	14.79	15.63	14.94	14.55	14.99	15.22	15.33	10.91	10.8	13.56	11.42	13.01	13.19	12.58	12.2	12.32	9.45	10.01	10.93	10.71	9.81	11.6	12.21	11.44	11.06	11.57	11.69	14.98	15.13	15.44	15.32	15.79	15.63
Gm12469	15.29	15.58	15.59	14.82	14.96	15.5	15.23	15.12	15.32	15.68	10.34	10.11	13.29	10.43	12.55	12.75	11.89	11.83	12.17	9.89	10.25	10.44	10.59	9.81	11.08	11.86	11.78	10.16	11.31	11.55	15.47	15.22	14.89	14.66	14.6	14.76
Gm14853	15.28	16.26	15.76	14.35	14.81	15.37	14.84	15.3	15.35	16.2	9.68	10.11	13.08	10.71	12.39	12.31	12.7	11.72	12.3	9.5	10.45	11.99	11.41	9.51	11.59	12.22	11.63	10.28	11.82	11.25	15.93	16.56	16.3	15.59	14.98	16.01
Gm16470	15.28	16.02	16.27	14.67	15.84	14.66	15.67	15.46	15.71	15.81	13.51	12.19	14.54	13.63	14.53	15.25	13.51	13.72	13.95	12.53	13.75	14.45	13.99	11.2	13.29	13.34	14.31	13.74	14.69	14	16.6	16.69	16.54	16.79	16.45	17.09
Gm17402	15.28	14.54	15.14	15.62	14.27	15.03	13.86	14.32	13.85	14.63	16.61	17.2	16.26	16.42	16.26	16.22	16.5	16.31	15.96	17.07	16.44	16.68	16.64	17.59	16.55	16.4	16.52	16.93	16.41	16.74	12.41	12.08	12.41	12.34	14.25	12.68
Gm6344	15.28	16.16	14.74	13.49	13.8	13.87	13.77	13.8	14.13	14.94	8.51	7.65	11.32	8.78	9.53	11.48	9.39	9.8	9.17	8.13	9.12	8.26	8.95	7.73	9.31	9.51	9.54	8.4	9.82	9.48	15.12	15.42	14.83	14.54	13.1	14.95
Rpl21-Ps6	15.28	16.03	15.69	14.41	14.53	14.91	14.67	14.87	15.1	15.55	9.76	8.43	12.79	10.37	11.3	12.74	11.63	11.76	10.92	9.89	9.84	10.42	10.1	8.88	10.47	11.09	10.74	10.2	11.1	10.41	15.21	15.52	15.19	15.03	14.53	15.36
Rpsa-Ps9	15.28	16.2	15.9	13.49	14.8	15.87	15.42	15.57	15.4	16.14	10.05	7.67	12.13	9.93	11.22	13.41	11.43	11.51	11.22	9.44	9.58	10.02	10.35	7.63	10.58	11.02	10.86	9.6	12.14	11.31	16.82	16.84	16.7	16.6	15.85	16.29
Gm15745	15.27	15.56	15.2	14.59	13.99	15.42	14.86	15.53	15.28	15.84	11.63	10.28	13.31	11.77	13.56	14.08	13.08	13.02	12.87	11.52	11.44	12.55	12.63	11.33	13.65	13.54	12.6	11.38	13.28	12.16	15.3	15.47	15.33	14.75	14.07	15.22
Hba-A2	15.26	16.12	16.94	13.28	13.76	17.1	13.97	14.19	16.57	16.38	9.89	5.94	13.41	8.5	13.1	13.58	10.4	10.98	10.86	8.19	7.79	10.21	7.74	7.39	10.9	13.15	10.86	10.56	11.48	11.39	13.15	12.55	12.34	12.61	13.24	10.1
Mir5111	15.26	15.25	17.29	15.26	16.29	15.85	16.16	16.67	17.04	16.68	16.11	13.36	17.95	17.45	18.16	19.05	17.33	18.13	18.76	17.31	16.56	17.97	17.78	13.88	16.66	16.89	18.57	15.88	18.44	16.95	17.91	17.77	17.48	17.82	18.37	18.01
Cst3	15.25	15.01	15.04	14.56	14.61	14.42	14.83	14.39	14.98	14.91	13.41	14.27	14.81	14.44	14.22	15.39	14.76	14.75	14.67	13.68	14.89	15.63	15.06	12.34	14.47	14.51	14.57	13.69	15.23	15.06	16.51	16.45	16.72	15.86	16.15	16.32
Gm25189	15.25	13.07	15.72	16.64	12.75	16.56	13.1	14.81	13.23	15.83	17.02	17.76	17.09	17.21	17.36	17.62	17.3	17.35	17.31	17.89	17.7	17.79	18.34	18.26	18.34	17.93	18.15	17.11	18.35	17.51	13.62	13.21	13.33	13.35	17.21	13.68
Loc432823	15.25	15.16	13.71	15.07	14.86	12.28	13.24	13.72	13.39	14.58	10.28	11.45	12.61	10.34	11.15	11.45	10.23	10.36	9.97	11	10.46	8.55	9.49	10.21	9.8	9.56	10.4	9.54	9.5	10	9.44	9.76	10.1	10.68	11.58	10.16
Mir3472	15.25	15.08	14.03	15.37	15.36	15.09	13.82	14.81	14.98	15.2	14.34	16.82	15.34	14.6	14.37	14.69	15.13	15.44	14.09	15.12	15.22	14.18	13.77	14.69	14.55	14.5	14.26	15.49	14.14	15.52	13.46	13.98	14.53	13.43	13.92	14.61
Mir3472	15.25	15.08	14.03	15.37	15.36	15.09	13.82	14.81	14.98	15.2	14.34	16.82	15.34	14.6	14.37	14.69	15.13	15.44	14.09	15.12	15.22	14.18	13.77	14.69	14.55	14.5	14.26	15.49	14.14	15.52	13.46	13.98	14.53	13.43	13.92	14.61
Gm13641	15.24	16.26	15.71	14.07	14.39	14.58	14.14	14.52	14.97	15.68	9.44	9.98	12.39	10.09	11.34	13.09	11.61	12.17	11.57	10.02	10.37	9.75	10.21	9.17	10.96	10.98	11.15	9.54	11.24	10.64	15.27	15.95	15.21	14.88	13.88	15.46
Gm23686	15.23	13.08	16.53	17.17	12.94	17.56	13.56	14.86	13.06	16.08	17.67	17.96	17.71	17.67	17.86	17.98	17.53	17.87	17.7	18.2	17.91	17.9	18.62	18.69	18.58	18.02	18.34	17.78	18.64	18.13	13.66	13.87	13.67	13.66	17.75	14.14
Gsdmc2	15.23	16.9	9.47	11.71	14.61	13.52	15.38	13.77	16.18	14.25	7.91	5.79	12.8	7.06	7.23	8.73	7.03	7.92	6.65	6.11	15.25	4.69	6.74	7.99	16.18	16.58	7.94	6.84	6	7.78	4.29	4.06	4.63	4.88	4.12	4.84
Tmprss2	15.23	15.59	15.32	15.05	15.77	13.95	15.33	14.45	14.99	14.79	7.28	5.44	11.04	7.09	6.62	8.47	6.85	6.58	6.31	5.71	7.89	5.36	5.52	6.13	8.04	8.96	6.9	6.65	5.55	6.91	4.15	4.39	4.31	4.2	4.23	4.3
Gm23215	15.22	15.29	14.02	14.96	15.23	14.98	14.12	14.88	14.87	15.14	11.2	11.77	13.89	11.77	13.52	13.25	13.36	13.63	13.25	11.2	12.97	12.14	12.98	10.88	13.5	13.31	12.63	12.68	12.61	12.48	14.07	14.45	14.83	13.86	14.74	14.35
Gm26116	15.22	15.57	15.26	15.52	16.66	16.69	16.1	15.13	16.03	15.95	15.84	16.99	16.36	16.05	17.13	15.79	16.19	16.11	16.23	14.1	16.78	16.57	16.63	14.82	17	17.41	16.05	16.43	16.34	16.47	14.73	14.97	14.96	14.4	15.24	15.07
Tomm7	15.22	16.43	16.59	14.76	15.72	15.15	15.91	16.3	16.14	16.43	10.31	9.8	13.32	10.68	13.54	12.85	11.8	12.59	12.57	8.92	9.8	12	11.6	8.44	11.45	11.73	11.35	10.32	11.47	11.44	16	16.54	16.15	14.92	14.78	15.78
Gm11518	15.21	16.24	16.09	14.29	14.78	14.83	15.2	16.09	15.6	15.96	10.05	8.77	12.21	9.83	12.34	12.51	11.82	11.68	11.84	8.95	9.22	10	10.03	7.99	11.41	11.84	10.03	9.49	11.12	10.77	17.04	16.95	16.83	15.62	14.71	16.29
Gm16053	15.21	15.67	15.67	14.49	14.87	15.85	15.45	15.34	15.04	15.85	8.55	5.84	12.93	10.35	12.01	12.36	12.64	11.42	12.76	8.09	9.86	10.05	10.77	8.14	12.34	12.65	11.12	9.34	11.46	10.45	15.27	15.93	14.74	15.33	14.72	15.46
Arl6Ip1	15.2	14.98	16.01	15.34	14.82	14.51	16.17	15.41	15.98	15.4	9.32	7.9	12.93	9.32	11.48	11.97	11.21	11.04	11.02	8.63	10.29	10.71	10.43	8.46	10.86	11.4	10.31	9.25	10.82	10.14	12.88	13.51	13.01	13.05	12.82	13.22
Gm24305	15.2	13.29	15.95	16.41	13.22	16.6	13.42	15.05	13.32	15.29	16.48	16.93	16.9	16.88	16.9	16.96	16.59	17.22	16.83	17.14	16.97	16.98	17.59	17.68	17.44	17.3	17.4	16.89	17.53	17.12	14.14	13.66	13.57	13.54	16.73	14.13
Rpsa-Ps10	15.2	16.71	16.26	13.96	15.25	16.38	15.64	15.99	15.79	16.52	10.99	9.04	12.94	11.35	11.7	14.19	12.32	12.34	12.27	10.05	9.91	11.07	11.35	9.16	11.76	11.72	11.5	10.66	12.72	11.8	17.18	17.4	17	16.85	16.01	16.74
Gm24766	15.19	15.12	13.78	14.63	15.38	14.59	14.31	14.98	14.92	15.08	9.89	10.08	13.1	10.2	12.35	13.01	11.98	12.3	11.59	9.21	8.81	10.36	9.71	8.41	10.7	10.99	10.44	10.5	10.5	10.81	14.67	15.05	15.33	15.02	15.61	15.48
Gm25817	15.19	15.12	13.78	14.63	15.38	14.59	14.31	14.98	14.92	15.08	9.89	10.08	13.1	10.2	12.35	13.01	11.98	12.3	11.59	9.21	8.81	10.36	9.71	8.41	10.7	10.99	10.44	10.5	10.5	10.81	14.67	15.05	15.33	15.02	15.61	15.48
Ndufa1	15.19	15.34	15.75	14.91	14.8	14.47	15.44	15.3	15.5	15.55	7.66	7.67	12.85	8.71	11.79	11.62	11.99	11.63	12.27	8.89	9.46	9.8	9.81	7.55	10.37	10.97	10.92	8.29	9.76	10.13	14.54	14.81	14.83	14.44	14.7	15.04
Rpl21-Ps5	15.19	16.21	15.84	14.79	14.55	14.9	14.96	14.9	15.25	15.89	12.04	11.27	13.4	11.54	12.39	13.21	11.93	12.63	11.93	10.61	12.54	10.87	11.75	10.2	11.68	12.02	11.28	11.27	12.3	11.62	15.32	15.84	15.33	15.19	14.52	15.58
Rps2-Ps13	15.19	15.61	15.91	14.73	15.39	15.47	15.73	15.57	15.81	15.98	14.47	15.64	15.48	14.69	15.03	15.26	14.93	15.18	15.5	14.36	15.63	14.1	15.69	13.25	15.06	15.42	15.32	14.6	15.7	15.47	15.02	15.8	15.62	15	16.03	15.81
Gm5620	15.18	15.02	15.15	14.5	14.81	14.94	15.26	14.78	15.36	15.59	13.24	10.47	15.1	13.57	14.95	16.1	14.42	14.44	15.22	11.43	11.69	16.13	15.34	10.15	15.34	15.7	14.54	13.15	15.56	14.86	16.87	17.31	17.38	16.97	16.51	17.05
Gm7589	15.18	15.77	15.62	14.56	14.72	15.13	15.22	15.04	15.23	15.68	11.18	9.85	13.27	11.16	12.81	13.32	12.76	12.28	12.56	10.42	11.62	12.38	12.2	9.95	12.41	12.53	11.88	10.94	12.43	12.02	15.02	15.49	15.2	14.85	14.46	15.34
Krt19	15.18	16.23	14.33	12.81	14.97	15.39	15.08	14.67	15.63	16.04	7.39	6.25	11.52	7.76	7.63	8.96	7.35	7.01	7.16	7	10.59	6.36	7.18	7.58	10.04	9.85	9.55	7.49	6.82	7.96	5.37	5.25	5.87	11.35	11.5	7.09
Nabp1	15.18	16.64	16.93	15.81	17.05	14.76	16.03	15.4	16.16	15.87	9.67	7.67	12.76	9.29	10.13	10.72	9.18	9.35	9.5	7.92	10.56	8.44	8.62	8.29	10.29	10.76	9.51	9.21	8.71	9.25	10.12	10.54	10.03	9.54	9.42	10.79
Cd63-Ps	15.16	15.43	15.5	15.22	15.08	14.83	15.57	14.96	15.48	15.11	14.46	13.84	14.8	14.66	14.21	14.88	14.18	14.54	14.6	13.88	14.31	14.97	14.82	13.78	14.37	14.07	14.11	13.65	14.8	14.18	15.23	15.39	15.38	15.05	14.94	15.07
Rps4X	15.16	15.4	15.4	14.48	15.15	15.4	15.2	14.98	15.13	15.43	10.62	9.32	13.26	11	12.87	13.3	12.5	12.12	12.27	9.51	11.42	11.43	12.29	9.32	11.93	12.13	11.53	10.69	12.16	11.78	15.2	15.34	15.24	15.15	14.86	15.33
Gm23943	15.14	14.61	13.76	14.43	15.34	14.32	14.33	14.75	15.06	15.05	9.43	9.3	12.96	10.26	12.22	12.76	11.99	12.29	11.72	9.15	8.91	9.53	9.6	8.78	10.56	11.26	10.12	9.59	10.21	10.29	14.92	14.98	15.19	14.83	15.58	15.18
Sar1B	15.14	15.85	15.33	14.77	15.02	13.73	15.39	14.88	15.03	15.03	8.76	8.75	12.03	9.11	9.57	10.97	9.38	9.95	9.13	8.76	8.52	9.4	8.75	8.3	9.09	9.14	9.52	8.79	8.53	9.12	13.44	13.31	13.94	12.13	12.55	12.61
Gm13450	15.13	17.11	16.84	15.47	15.85	15.31	15.61	15.79	15.97	16.77	9.85	10.07	12.97	9.49	10.97	11.5	9.14	10.68	10.48	8.84	10.44	8.7	9.45	8.84	9.15	9.07	10.56	9.32	9.32	8.86	16.18	16.59	15.95	14.76	13.8	15.65
Gm10086	15.1	16.13	15.36	14.12	14.79	15.89	15.16	15.25	15.18	15.92	10.11	8.88	13.4	10.86	12.82	13.58	12.61	12.51	12.87	9.53	10.15	11.23	11.58	9.54	12.2	12.07	11.75	10.31	12.38	11.78	15.99	16.3	15.92	15.97	15.17	16.16
Mir467F	15.1	14.27	13.81	15.38	15.71	16.34	14.66	14.94	15.93	15.68	16.21	18.29	16.03	16.81	16.96	16.4	16.82	16.24	16.66	14.66	18.39	18.39	17.52	16.1	17.92	17.92	16.22	16.42	16.95	16.91	9.59	10.19	10.21	9.81	10.1	10.19
Rpl32-Ps	15.1	15.78	15.27	14.51	14.36	14.67	14.48	14.38	14.82	15.31	12.2	11.64	13.72	12.71	13.46	13.92	13.6	13.42	13.72	11.66	13.33	13.93	12.96	11.17	13.46	14.15	13.22	12.29	13.93	12.89	14.77	14.72	14.76	14.1	13.79	14.73
Gm12396	15.09	15.13	15.66	14.24	14.6	14.25	15.96	15.46	15.82	15.76	7.29	6.79	11.84	8.32	11.23	11.42	9.45	9.52	9.86	6.46	7.58	9.07	9.22	6.83	9.69	9.94	10.05	7.86	9.23	9.06	14.49	14.76	14.73	13.98	13.62	14.28
Gm23551	15.09	15.02	13.84	14.81	15.32	14.75	14.03	14.49	14.88	14.99	10.84	11.75	13.48	11.22	12.92	12.98	12.7	12.4	12.02	10.02	10.69	10.57	11.01	9.97	12.08	12.32	11.52	11.62	11.6	11.65	14.09	14.54	14.84	14.18	15.09	14.73
Rps15A-Ps3	15.09	15.76	15.45	14.59	14.51	15.6	14.77	14.98	15.13	15.89	10.23	9.81	13.17	10.88	13.2	13.81	13.03	12.6	13.18	9.71	11.35	12.26	12.05	9.78	12.96	12.83	12.41	10.84	12.97	11.91	15.92	16.21	15.86	14.93	14.37	15.8
Rps15-Ps2	15.09	15.61	14.95	13.75	14.3	14.84	14.59	14.57	15.16	15.56	11.44	9.17	13.46	11.99	13.65	14.61	13.94	13.69	13.67	10.9	11.86	11.54	12.45	9.06	13.62	14.28	11.6	11.22	13.61	12.45	14.35	15.05	14.49	14.3	14.15	14.76
Gm13577	15.08	14.62	15.03	15.48	13.89	15.83	14.32	15.18	14.64	15.34	17.15	16.98	17.4	17.06	16.76	17.1	16.59	17.35	16.81	17.55	16.88	17.32	17.07	16.98	16.89	16.71	16.88	16.32	17.52	16.44	15.54	15.18	15.36	14.78	16.32	15.82
Higd2A	15.08	16.19	15.64	13.99	15.13	14.07	15.04	14.54	15.5	15.68	9.4	8.51	12.61	10.18	11.44	12.1	11.55	10.63	11.16	8.31	11.52	10.75	10.79	7.23	11.52	12.57	10.85	9.2	11.29	11.11	13.54	14.03	13.6	14.37	12.77	14
Gm12918	15.07	15.53	15.09	14.88	14.26	15.82	15.12	14.8	15.61	15.61	15.92	16.25	15.54	15.86	15.41	16.34	15.38	15.32	15.33	15.57	16.28	15.87	16.04	15.54	16.02	16.1	16.2	16.02	16.16	15.91	15.01	15	15.58	14.36	14.39	15.29
Gm13394	15.06	15.59	15.39	13.52	15.72	14.51	15.87	15.9	15.7	15.68	12.28	10.52	14.03	12.52	14.76	15.31	13.32	13.94	13.91	10.76	13.69	14.64	13.16	9.96	13.34	13.57	13.2	12.6	14.46	13.88	16.82	17.03	16.99	17.13	16.47	17.41
Gm13841	15.06	15.84	15.3	13.64	13.94	14.66	14.04	14.07	14.78	15.49	10.53	9.97	12.75	10.82	12.76	13.32	10.81	11.02	11.93	9.2	12.52	14.08	13.33	9.23	12.81	12.55	13.68	10.9	12.95	12.29	15.12	15.77	15.31	14.42	13.82	15.1
Gm19774	15.06	16.6	17.07	14.26	15.63	15.37	15.41	15.96	15.94	16.27	11.3	9.48	14.69	13.04	14.65	14.92	15.24	15.51	15.83	12.4	11.98	13.61	12.76	9.1	13.46	14.55	12.98	11.69	13.97	13.12	16.04	15.98	15.72	16.47	15.7	15.73
Rpl31-Ps22	15.06	15.4	15.44	14.49	14.33	15.02	14.65	14.35	15	15.57	10.95	10.34	13.68	12.5	12.95	13.18	13.21	12.63	12.75	12.11	12.71	11.29	12.15	10.56	12.85	13.74	13.33	12.17	13.14	12.15	14.83	15.15	14.73	14.72	14.43	14.89
Gm14586	15.05	15.6	15.43	14.42	14.8	15.16	15.08	15.17	15.38	15.53	11.9	10.03	13.64	11.4	14.12	14.58	13.36	13.41	13.8	10.57	11.93	13.11	12.85	9.69	13.83	14.43	12.99	12.2	14.16	13.28	15.24	15.79	15.66	14.83	14.36	15.33
Gm26300	15.05	14.61	15.34	14.44	14.68	15.18	14.96	14.98	15.18	15.91	12.03	9.33	14.26	12.84	13.79	14.36	13.79	12.93	14	11.03	12.21	12.26	12.94	9.17	13.84	14.67	12.95	11.48	13.49	13.29	14.49	14.63	14.47	14.38	14.45	14.48
Rps19-Ps5	15.05	15.45	15.05	14.06	14.21	14.81	14.6	14.54	14.83	15.26	10.65	10.2	12.59	11.33	11.8	13.06	12.05	11.71	11.53	10.45	11.07	11.35	11.7	10.22	11.57	12.06	11.68	10.91	11.8	11.58	14.85	15.02	14.91	14.14	13.41	14.88
Gm11425	15.04	16.24	15.67	14.43	14.54	15.65	15.26	15.62	15.44	16.4	10.66	9	12.77	11.14	11.65	13.48	11.99	11.35	11.58	10.19	10.24	10.56	11.46	9.09	11.07	11.1	11.46	10.66	11.79	10.79	15.8	16.41	15.85	15.4	14.59	15.62
Gm6736	15.03	15.97	15.13	13.35	14.48	16.54	15.57	15.37	15.41	16.37	7.94	6.14	11.91	8.26	7.31	9.58	8.1	7.17	7.11	7.47	8.05	5.98	8.01	5.67	8.32	8.84	7.92	6.79	6.35	7.64	11.41	11.71	11.78	14.53	13.08	12.54
Gm8724	15.02	16.19	15.99	14.24	14.48	14.5	14.51	14.92	15.22	15.92	11.02	9.79	13.23	11.18	12.86	13.67	12.2	12.67	12.55	10.53	11.32	10.96	11.08	9.6	12.16	12.23	11.38	10.26	11.74	11.04	15.45	15.75	15.53	14.94	14.27	15.4
Gm9719	15.02	15.16	15.38	14.63	14.61	15.47	14.74	14.47	14.92	15.35	9.37	9.74	13.27	11.04	12.37	12.97	12.45	11.71	12.23	9.69	10.01	10.79	11.57	9.23	11.29	12.17	12.34	10.54	11.41	11.25	15	14.87	14.77	14.35	14.56	14.59
Psenen	15.02	15.37	15.41	14.14	14.4	14.14	15.45	15.14	15.39	15.48	8.35	7.46	11.86	8.99	10.44	11.38	9.45	10.22	9.91	8.07	8.84	8.71	8.87	7.4	9.61	9.9	9.92	8.57	9.5	9.23	14.15	14.62	14.35	13.69	13.22	13.99
Tmem50A	15.02	15.8	15.94	13.96	14.72	14.13	15.88	15.44	15.55	15.25	9.99	8.87	12.56	10.57	11.08	11.81	10.51	11.4	10.72	9.74	9.45	10.32	9.8	8.19	9.79	10.32	10.56	9.94	10.33	10.47	15.12	15.41	14.88	15.17	14.58	15.44
Cyp4F15	15.01	15.25	15.61	16.22	15.92	14.2	15.72	14.59	15.28	14.43	6.86	4.77	11.17	6.6	6.35	8.94	6.64	6.61	6.2	5.65	5.56	5.22	5.06	5.21	6.77	7.46	6.69	6.49	5.42	6.54	4.32	4.59	4.35	4.38	4.34	4.47
Gm11539	15.01	15.85	15.12	13.79	14.05	14.88	14.25	14.78	14.71	15.3	9.16	8.81	11.37	9.43	11.18	11.38	10.39	11.12	10.28	9.15	10.46	10.13	10.54	8.13	10.53	11.58	10.48	9.78	11.77	10.42	14.82	15.2	14.95	13.85	12.88	14.83
Psmb1	15.01	16.35	16.42	14.18	15.21	15.31	15.3	15.69	15.44	15.85	9.71	8.65	12.84	11.07	11.13	12.23	11.33	10.93	11.32	9.27	10.22	10.3	10.91	9.34	10.98	10.47	11.56	10.1	11.23	11.02	16.79	16.75	16.67	16.1	15.29	16.57
Slc14A1	15.01	15.04	14.77	13.79	14.59	14.12	14.76	14.1	14.99	14.63	7.48	6.76	11.35	7.84	7.95	9.03	7.44	7.68	7.15	6.69	8.06	6.69	7.15	6.75	9.2	9.2	8.45	7.36	6.82	8.12	5.25	5.53	5.75	5.39	5.47	6.27
Gm13604	15	15.98	15.58	14.17	14.23	14.39	14.54	14.58	14.75	15.49	9.89	9.39	12.64	10.41	11.23	12.7	11.19	11.47	10.45	10	10.15	10.2	10.42	8.85	10.2	11.04	11.09	10.61	11.06	10.56	14.8	15.26	15.12	14.71	13.98	15.15
Adipor2	14.99	14.86	15.16	14.39	14.98	15.25	15.73	15.25	15.45	15.2	9.48	8.06	12.6	9.99	10.29	11.18	10.29	10.45	10.34	8.8	9.61	9.46	9.54	8.29	9.94	10.89	9.93	9.05	9.87	10.34	10.54	10.62	10.57	10.59	10.6	10.7
Txnip	14.99	15.34	14.06	13.07	14.23	13.71	14.58	14.6	14.33	14.17	8.75	7.47	12.14	10.2	10	10.67	11.64	10.6	10.74	9.77	11.49	8.78	8.79	8.33	11.88	12.16	9.61	8.46	9.96	10.39	14.03	14.57	14.47	15.38	16.58	15.32
Gm25594	14.98	16.2	15.71	14.03	14.71	13.85	14.41	14.93	15.65	16.24	10.8	11.87	13.08	11.58	13.5	12.54	13.23	12.96	13.37	10.84	13.68	12.21	12.2	9.8	12.98	13.6	12.62	10.92	12.73	12.3	14.25	14.8	14.68	14.33	14.2	14.84
Gm15500	14.97	15.8	16.42	14.85	15.5	16.88	16.37	16.63	16.76	16.76	13.36	13.72	15.12	13.99	15.63	15.84	14.67	14.95	15.66	12.27	13.87	14.39	14.91	11.68	14.98	15.61	15.01	13.67	15.2	14.97	15.37	16.77	16.47	15.52	16.08	15.93
Gm15921	14.97	15.81	15.6	14.52	14.41	14.58	14.74	14.29	15.03	15.6	11.68	10.66	13.07	11.26	13.04	13.51	12.16	12.9	12.4	11.4	11.87	11.1	10.69	9.56	12.33	12.19	11.6	11.29	12.08	11.34	15.08	15.45	15.24	14.58	14.34	15.24
Gm5908	14.97	15.16	14.83	14.24	14.31	14.73	13.98	14.19	14.72	14.88	11.9	11.88	13.28	11.93	13.78	13.9	13.26	13.08	13.28	11.35	14.11	12.72	13.08	10.7	13.61	13.74	13.39	12.12	13.79	13.21	14.6	14.49	14.66	13.92	13.54	14.63
Npm1	14.96	15.26	15.52	14.7	15.22	15.78	15.43	15.67	15.61	15.78	13.82	13.12	14.72	13.83	15.34	15.52	14.72	14.8	15.23	12.9	13.78	15.26	14.87	12.11	14.61	14.49	14.8	14.43	15.51	15.18	17.04	17.05	17.17	15.96	16.27	16.85
Gm14044	14.94	15.13	14.65	14.42	14.23	14.48	14.1	14.24	14.64	14.98	11.76	11.81	13.63	11.59	13.8	13.98	13.4	13.27	13.38	11.74	14.41	12.94	12.91	10.53	13.71	13.64	13.61	12.17	13.95	13.45	14.37	14.58	14.68	13.94	13.41	14.61
Rpl17-Ps9	14.94	14.33	15.48	15.1	14.68	15.36	15.04	14.48	15.35	15.32	14.74	14.91	15.26	15.29	15.12	15.53	14.98	14.79	15.06	13.58	15.55	15.4	15.74	15.04	15.34	15.47	15.13	14.93	15.61	15.46	14.59	14.75	14.46	14.46	15	14.69
Rpl21-Ps15	14.94	16.47	15.65	14.49	15.15	15.42	15.11	15.73	15.48	15.76	12.69	12.2	13.82	12.19	13.26	13.84	13.06	13.42	13	11.8	13.66	14.03	13.79	11.8	13.83	13.64	12.44	12.83	13.67	13.28	15.85	16.13	16.12	15.84	14.67	16
A930039A15Rik	14.93	14.87	14.97	14.94	15.03	14.96	15	14.92	15.08	15.03	14.67	14.96	14.76	14.91	14.88	14.94	14.74	14.79	14.95	14.5	14.85	15.08	14.97	15.04	15.01	15.02	14.91	14.88	14.99	14.96	14.85	14.88	14.93	14.85	14.95	14.99
Gm13413	14.93	15.7	15.69	14.06	14.57	15.26	15.15	15.26	15.22	15.98	10.73	9.47	13.66	11.45	12.99	13.65	13.04	12.23	12.66	10.76	12.26	12	12.92	9.5	12.37	12.35	12.6	11.23	13.09	12.07	16.75	17.11	16.89	16.02	14.81	15.83
Gm2214	14.93	15.5	15.24	14.52	14.59	14.78	14.74	14.36	15.06	15.56	11.51	11.61	14.28	11.85	13.52	14.39	13.57	13.7	13.91	10.89	13.13	13.43	13.53	9.92	13.61	14.17	13.42	12.03	13.67	13.39	14.84	15.36	15.23	14.59	14.52	15.28
Gm12338	14.92	15.07	16.12	14.29	15.18	15.41	15.65	16.11	15.77	16.22	9.73	9.6	13.73	11.6	13.03	13.28	13.54	12.76	13.73	9.85	9.72	11.86	12.18	9.59	12.89	12.96	12.28	10.22	12.05	12.44	7.2	6.75	6.98	7.25	6.82	7.27
Gm17420	14.92	14.44	13.99	14.69	15.22	15.17	15.21	14.75	15.03	14.9	13.97	13.23	14.89	14.11	14.95	14.92	14.25	14.48	14.4	12.5	14.78	14.62	14.63	13.38	15.03	15.07	13.68	13.47	14.72	14.13	14.55	14.66	14.69	14.5	14.8	14.78
Gm10705	14.91	15.89	16.02	14.36	15.07	15	15.14	15.23	15.53	15.65	11.85	11.89	14.75	13.12	14.51	14.72	14.88	14.88	15.29	13.06	13.15	13.17	12.92	10.24	13.49	13.82	14.2	13.21	14.36	13.94	15.35	16.03	15.76	15.93	15.83	16.17
Reep4	14.91	14.43	13.44	13.85	14.14	14.58	15.42	14.75	15.5	15.05	9.25	7.38	12.06	9.1	10.51	10.66	9.62	10.41	9.47	8.94	10.8	9.34	8.97	8.38	10.59	10.75	9.53	9.01	10.22	9.88	9.85	10.19	9.92	11.12	10.11	10.34
Gm14036	14.9	15.99	14.59	13.3	13.34	13.61	13.6	13.62	13.97	14.79	8.9	7.71	10.89	8.52	9.42	11.14	8.88	9.24	8.94	7.75	8.73	8.01	8.73	7.72	9.17	9.21	9.17	8.27	9.66	9.25	14.94	15.28	14.72	14.5	12.89	14.81
Gm14681	14.9	15.27	15.9	14.09	15.06	15.94	15.56	15.64	15.29	16.61	12.33	9.8	14.46	13.41	14.44	15.6	14.99	13.61	14.82	13.13	11.91	13.11	13.54	10.25	13.32	14.28	14.13	13.78	14.79	14.06	16.94	17.28	16.98	15.95	16.87	17.03
Gm24557	14.9	15.19	12.41	14.9	14.61	14.53	13.83	14.12	14.35	14.48	14.28	16.39	14.46	14.06	14.4	14.11	13.75	13.54	13.37	12.69	14.97	15.21	14.6	14.69	15.1	14.97	14.17	15.48	14.55	14.67	12.96	13.48	13.58	13.02	13.55	13.64
Gm3851	14.9	14.8	14.72	14.37	13.8	15.04	14.17	15.11	14.44	14.84	13.91	13.06	14.84	14.9	13.77	15.42	14.09	14.95	13.96	15.12	14.12	14.56	13.65	11.95	13.71	13.57	14.73	13.84	15.13	13.81	15.79	15.69	15.31	15.69	15.85	16.14
Gm10563	14.89	13.79	14.56	15.44	13.34	15.21	12.75	13.6	13.81	14.11	17.32	17.34	16.7	16.44	16.87	16.54	16.3	16.58	15.94	18.15	17.57	17.29	16.97	18.68	16.79	16.49	17.15	17.52	17.16	17.02	12.2	12.34	12.34	12.88	14.39	13.21
Rps26-Ps1	14.89	15.63	15.23	14.07	14.01	14.87	13.91	14.27	14.85	15.3	12.08	11.52	13.76	13.05	14.64	15.24	14.88	14.24	14.94	11.79	14.01	14.26	13.84	10.66	14.56	15.14	13.93	12.5	14.68	13.63	14.98	15.34	15	14.38	13.62	15.34
Ugdh	14.89	15.42	13.76	13.74	15.65	15.26	15.21	15.14	15.1	15.05	9.14	6.98	12.22	9.76	9.96	11.59	9.22	10.36	10.02	8.62	8.72	9.9	9.84	7.85	10.69	11.09	10.59	9.26	9.91	9.88	10.27	10.79	10.55	12	11.1	11.69
Gm12050	14.88	14.43	14.44	14.88	14.39	14.86	13.8	14.1	14.41	14.69	14.95	14.72	15.45	14.96	15.21	15.04	14.86	15.26	14.87	14.48	14.97	14.95	14.97	14.51	15.39	15.22	14.6	14.78	15.1	14.89	13.48	13.66	13.52	13.47	13.79	13.45
Gm27023	14.88	15.57	15.81	13.75	15.37	14.32	15.39	15.61	15.57	15.72	15.41	13.47	15.86	15.81	16.11	17.39	14.93	15.74	15.86	13.94	15.87	16.58	15.71	11.9	15.04	15.4	16.08	15.53	16.75	16.01	16.55	16.69	16.62	16.65	16.28	17.39
Myof	14.88	14.62	14.59	13.9	15.22	14.97	15.27	14.86	14.87	14.88	9.65	8.68	12.54	11.1	10.77	11.93	10.98	11.34	10.97	10.16	11.43	9.97	10.32	9.49	11.35	11.86	11.27	10.07	10.86	11.19	12.6	12.12	12.65	13.57	13.06	13.03
Gm26469	14.87	14.5	12.51	14.45	14.57	14.47	13.65	14.06	14.4	14.29	14.31	16.16	15.31	14.13	15.65	14.84	14.96	14.73	14.79	12.67	16.02	15.97	15.56	13.79	16.08	16.02	14.12	14.12	15.14	14.74	12.8	13.81	13.97	13.28	13.94	14.05
Gm27704	14.87	15.01	12.68	14.04	15.24	15.1	15.42	16.07	15.47	14.89	12.23	12.43	13.51	12.4	14.06	13.58	13.32	13.17	12.93	11.45	13.29	12.35	12.68	12.12	13.92	14.26	12.29	12.08	13.12	12.48	16.57	15.88	16.89	16.34	16.47	16.32
Gm9104	14.87	16.05	15.64	14.12	14.32	14.63	14.65	14.63	15.05	15.76	10.58	9.06	12.87	10.65	11.48	12.97	11.56	11.82	10.84	10.02	10.54	10.68	10.8	9.2	10.38	10.68	10.59	10.72	11.01	10.66	15.38	15.71	15.43	15.29	14.4	15.57
Gm13864	14.86	15.82	15.35	13.62	14.3	14.65	14.43	14.7	14.65	15.42	9.28	10.08	12.43	10.29	11.8	12.18	12.07	11.75	11.67	9.61	10.8	11.16	11.2	8.99	11.78	11.83	11.58	10.14	11.8	11.1	15.53	16.09	15.71	15.38	13.99	15.42
Gm15616	14.86	16.85	16.31	14.84	15.54	16.61	16.1	16.01	15.86	16.41	10.05	8.82	13.65	10.46	10.66	12.16	9.77	10.51	10.48	9.29	8.62	9.93	10.56	9.09	9.28	9.14	11.78	10.65	10.76	10.02	16.68	16.83	16.53	16.28	15.35	16.38
Gm4654	14.86	15.8	16.24	14.6	15.65	14.73	15.73	15.2	15.43	15.74	12.85	11.76	14.32	13.09	14.19	15.06	13.06	13.88	13.85	12.44	13.89	14.21	13.88	11.38	13.13	13.05	14.38	13.83	14.39	13.79	16.69	16.7	16.62	16.82	16.38	17.26
Gm10250	14.85	16.12	16.1	14.16	14.76	15.06	14.88	15.17	15.5	15.87	10.51	9.05	13.06	10.57	12.92	12.9	12.81	12.49	12.92	9.89	10.88	12.08	11.92	9.77	13.12	13.29	11.42	10.43	12.17	11.91	15.44	15.9	15.83	15.27	14.69	14.85
Gm23882	14.85	14.81	12.52	13.63	14.75	14.01	13.74	13.88	14.48	14.22	13.38	15.14	14.77	13.51	15.4	14.61	14.21	14.12	14.3	11.59	15.67	15.44	14.98	12.64	15.74	15.86	13.87	13.48	14.73	14.41	13.09	13.69	14.13	13.16	13.89	14.04
Gm7665	14.85	14.65	14.5	14	13.46	13.43	12.66	13.14	13.63	14.24	12.18	10.28	14.4	13.72	14.06	14.87	13.77	14.55	13.95	12.17	14.43	13.94	14.02	9.73	14.44	15.3	13.89	12.77	14.37	13.18	12.45	12.73	12.91	13.7	13.1	13.81
Hist1H2Aj	14.85	15.76	15.34	13.83	15.06	13.61	15.99	14.71	15.45	15.49	8.01	6.84	10.75	7.66	9.43	10.72	9.25	9.76	9.3	7.8	7.72	8.41	9.88	7.25	8.55	8.35	8.86	7.86	9.62	9.56	17.66	17.7	17.46	17.69	15.91	17.29
Snord13	14.85	13.8	13.87	14.64	15.61	16.69	15.29	15.37	15.33	16.22	14.43	17.4	14.4	14.64	16.37	15.48	15.71	15.33	15.35	12.53	17.19	16.18	16.87	14.69	18.66	16.72	15.48	13.76	16.96	16.05	12.06	12.56	12.65	11.27	13.69	10.87
Gm24834	14.84	14.97	12.42	14.93	14.44	14.36	13.58	13.98	14.2	14.15	13.75	16.63	14.46	13.98	14.44	14.3	14.1	14.28	13.74	13.23	15.25	15.29	14.55	14.98	15.08	15.03	14.54	15.68	14.72	14.81	12.69	13.23	13.5	12.8	13.33	13.43
Gm5528	14.84	15.89	15.63	14.04	14.04	14.61	14.33	14.64	14.91	15.48	10.71	9.49	13.06	11.17	11.55	12.8	11.7	11.78	11.51	10.65	12.09	10.63	11.07	10.07	11.33	11.74	11.71	10.97	11.59	11.27	15.14	15.43	15.13	14.78	14.13	15.32
Rps29	14.84	14.77	15.01	14.81	14.81	14.7	14.65	14.73	15.05	15.06	12.83	12.31	14.26	13.53	14.49	14.69	13.81	13.87	14.19	11.82	14.37	14.74	14.14	10.54	14.18	14.2	14	13.18	14.35	13.78	14.82	14.71	14.93	14.56	14.36	14.99
2010107E04Rik	14.83	15.92	16.47	14.53	15.43	14.81	15.27	15.49	15.87	15.92	9.65	8.52	13.44	12.17	12.92	12.48	12.5	12.9	12.74	9.14	9.94	13.33	11.95	8.37	12.64	13.2	12.25	10.72	12.71	11.08	15.89	15.72	16.01	15.68	14.59	15.41
Gm16477	14.83	15.87	15.29	13.52	14.02	14.61	14.31	14.66	14.75	15.5	9.85	10.11	12.22	10.75	11.36	12.41	11.21	11.52	11.49	9.96	11.04	11.17	11.27	9.01	11.43	11.39	11.77	10.12	11.81	11.05	15.47	16.18	15.79	15.29	13.73	15.47
Gm10222	14.82	14.44	16.77	16.18	15.24	17.32	15.92	15.72	16.08	16.89	12.89	13.13	14.89	13.55	15.15	13.9	13.82	13.99	14.22	11.85	12.33	13.62	13.78	13.41	14.27	15.01	14.15	14.5	14.02	13.75	14.34	13.36	14.01	13	14.7	12.93
Gm19425	14.82	14.85	14.5	14.94	14.77	14.15	14.22	13.65	14.24	14.79	13.65	13.5	14.68	13.21	14.4	12.68	13.41	13.13	13.83	12.53	14.52	13.91	14.7	13.82	14.31	14.62	13.63	12.83	13.84	13.73	13.84	14.49	13.77	13.75	14.27	14.05
Rpl17	14.82	15.02	15.04	14.7	14.44	15.2	14.5	14.32	14.96	14.92	14.07	13.36	14.65	13.47	14.21	15.15	13.51	13.81	14.26	12.58	13.37	14.27	14.81	12.19	14.17	14.18	14.46	13.51	14.85	14.56	14.78	14.82	14.77	14.31	14.12	14.56
Gm22614	14.8	13.34	14.07	15.72	12.77	15.3	13.03	14.06	13.2	14.81	16.38	17.54	16	15.79	16.94	16.76	15.85	16.58	16.36	17.35	17.41	17.48	17.62	17.51	17.17	17.32	17.7	16.5	17.36	16.81	13.79	13.46	13.67	13.24	16.49	13.98
Gm25890	14.8	13.34	14.07	15.72	12.77	15.3	13.03	14.06	13.2	14.81	16.38	17.54	16	15.79	16.94	16.76	15.85	16.58	16.36	17.35	17.41	17.48	17.62	17.51	17.17	17.32	17.7	16.5	17.36	16.81	13.79	13.46	13.67	13.24	16.49	13.98
Gm29376	14.79	15.8	14.99	13.79	13.53	14.29	13.88	13.88	14.43	15.1	9.64	9.07	11.97	9.45	10.99	12.28	10.08	10.47	10.57	8.58	11	8.97	10.57	8.63	10.76	10.67	10.99	9.76	10.8	10.41	15.2	15.64	15.04	14.61	13.28	14.88
Gm6134	14.79	15.62	15.3	14.1	13.7	13.88	14.45	14.56	14.84	15.49	8.15	7.59	11.65	8.62	11.67	11.29	11.78	11.73	11.52	8.77	9.39	9.86	9.74	7.26	10.66	11.49	9.69	8.94	10.5	9.77	14.76	15.15	14.92	14.61	13.41	14.62
Cstb	14.78	14.89	16	13.75	14.59	14.78	14.66	14.98	14.99	15.75	12.01	11.11	13.96	13.09	13.7	14.28	13.25	12.7	13.03	10.43	12.29	13.21	12.84	10.65	13.53	13.63	12.97	12.18	13.12	13.14	15.83	15.63	15.98	15.57	14.72	16.08
Emp2	14.78	14.7	14.72	14.87	14.94	14.64	15.12	15.13	15.15	15.17	9.87	8.42	11.53	8.29	10.7	11.92	9.6	10.92	11.15	8.82	10.91	10.34	10.4	9.15	11.35	11.24	10.46	9.38	10.67	10.61	11.36	11.65	11.87	12.35	11.76	12.13
Gm23872	14.78	14.22	14.06	14.96	15.8	15.96	15.29	14.5	15.55	15.36	15.02	15.72	16.26	15.75	16.72	15.89	16.1	15.92	16.02	13.47	16.69	16.7	16.73	14.09	17.12	17.55	15.76	15.89	16.39	16.27	14.67	14.64	14.54	14.14	15.08	14.62
Gm20568	14.77	15.53	14.97	13.84	14.22	14.84	14.41	14.78	14.87	15.35	13.15	12.21	14.52	13.99	14.93	14.99	14.5	14.81	14.7	13.09	14.72	14.45	14.17	11.52	14.71	14.81	14.09	13.44	14.79	14.05	14.64	14.88	14.79	14.32	14.53	14.89
Rnu1B6	14.77	13.3	15.14	16	12.66	15.08	12.92	14.04	12.96	14.9	16.66	17.84	16.23	16.22	17.2	16.84	16.04	16.65	16.53	17.48	17.42	17.77	17.78	17.85	17.21	17.15	18.02	16.88	17.62	17.05	13.67	13.39	13.37	12.99	16.5	13.76
Tmem45B	14.77	15.44	15.67	14.92	15.3	13.18	14.94	14.14	14.98	14.52	6.86	5.03	11.07	6.57	6.35	8.22	6.22	6.69	5.83	5.34	8.01	4.65	5	5.52	7.56	8.15	6.36	6.4	5.32	6.54	4.04	4.02	4.08	4.75	4.1	4.28
Gm13202	14.76	16.44	16.22	14.12	14.59	13.7	15.07	15.07	15.54	15.49	8.87	9.69	12.05	9.35	10.63	11.09	10.19	10.28	10.26	8.31	10.09	8.82	9.2	9.3	9.51	9.33	10.05	9.31	9.76	9.56	15.21	15.96	15.51	15.65	14.33	15.51
Gm24715	14.76	13.97	13.62	15.4	15.05	14.99	13.45	14.45	15.1	15.11	15.24	16.43	15.73	16.4	15.43	16.65	15.81	16.12	15.49	16.27	16.58	15.43	15.75	15.46	15.76	15.03	16.05	16.33	15.56	15.82	12.88	13.2	14.24	13.32	13.67	14.72
Gm3355	14.76	15.93	15.3	14.07	14.32	14.47	14.42	14.9	14.89	15.53	10.2	10.02	12.85	10.67	11.34	13.04	11.99	11.8	11.42	10.57	10.34	10.83	10.24	9.15	11.04	10.1	11.19	10.72	11.2	10.92	15.16	15.51	15.09	14.57	14.2	15.12
Loc100862387	14.76	15.11	13.86	15.28	12.19	9.95	10.39	11.13	12.3	12.32	6.89	6.4	9.09	6.82	6.79	8.65	7.25	7.83	7.3	6.6	12.22	5.82	7.03	7.46	13.73	13.54	8.02	7.04	6.47	6.75	4.78	4.95	5.27	6.19	5.21	5.68
Gm12728	14.75	15.18	15.32	14.23	14.79	14.74	14.91	14.51	14.85	15.3	10.39	10.12	13.3	10.95	12.69	13.31	12.48	12.63	12.7	10.49	10.65	11.77	12.21	9.9	11.87	12.5	12.93	11.4	12.47	12.32	15.54	15.9	15.62	15.23	14.47	15.37
Lamp2	14.75	14.23	14.86	14.08	14.96	14.5	15.41	14.55	15.12	14.79	9.71	8.47	13.29	11.19	12.22	12.74	12.27	11.91	12.11	10.02	10.8	11.75	11.09	9.08	11.63	11.79	11.77	10.3	11.51	11.53	15.08	14.98	14.84	15.29	15.28	15.34
Gm17068	14.74	14.79	14.69	14.09	14.99	14.04	14.4	14.02	14.49	14.56	11.57	11.41	13.35	12.17	13.17	13.71	12.41	12.9	13.07	12.19	13.42	12.25	12.35	10	12.06	11.94	13.16	12.23	13.26	12.62	14.83	14.82	14.72	14.81	15.08	15.21
Pabpc1	14.74	15.5	15.58	14.02	15.6	15.43	15.32	15.21	15.51	15.54	11.21	10.57	14.02	11.62	13.36	13.64	13.23	12.62	13.37	10.53	12.63	12.3	12.12	10.04	12.23	12.5	12.58	11.42	12.59	12.74	15.53	15.62	15.59	15.06	14.76	15.56
Rps13-Ps4	14.74	15.73	15.45	14.34	14.62	14.7	14.69	14.72	14.87	15.25	8.82	8.53	12.29	9.27	11.6	11.77	11.42	10.57	11.13	8.47	9.83	10.41	10.07	8.14	10.46	10.64	10.8	9.25	10.3	10.11	14.66	14.89	14.73	14.54	13.45	14.66
Atp1A1	14.73	14.28	14.54	13.75	14.85	14.83	15.95	14.65	15.21	14.6	9.83	8.49	12.46	10.35	11.39	11.79	10.85	11.14	11.05	9.21	10.23	10	10.18	8.78	11.32	11.67	10.66	9.67	10.99	10.98	13.55	13.28	13.47	13.81	12.52	12.91
Gm16199	14.73	15.41	15.46	14.01	14.69	14.96	14.57	15.43	14.93	15.3	11.24	10.01	13.81	12.28	13.81	13.86	13.72	13.07	13.7	11.31	12	11.29	13.07	10.05	13.35	14.81	12.66	11.49	13.23	12.36	15.19	15.02	15.13	15.24	16.15	15.05
Gm24830	14.73	13.26	15.07	15.96	12.61	15.01	12.89	14.02	12.93	14.8	16.48	17.81	16.18	16.16	17.14	16.78	16.05	16.63	16.48	17.5	17.4	17.74	17.73	17.8	17.15	17.12	18.02	16.84	17.55	16.98	13.64	13.41	13.31	12.91	16.45	13.83
Gm26232	14.73	13.26	15.07	15.96	12.61	15.01	12.89	14.02	12.93	14.8	16.48	17.81	16.18	16.16	17.14	16.78	16.05	16.63	16.48	17.5	17.4	17.74	17.73	17.8	17.15	17.12	18.02	16.84	17.55	16.98	13.64	13.41	13.31	12.91	16.45	13.83
Rnu1B6	14.73	13.26	15.07	15.96	12.61	15.01	12.89	14.02	12.93	14.8	16.48	17.81	16.18	16.16	17.14	16.78	16.05	16.63	16.48	17.5	17.4	17.74	17.73	17.8	17.15	17.12	18.02	16.84	17.55	16.98	13.64	13.41	13.31	12.91	16.45	13.83
Gm9013	14.72	14.83	14.58	13.99	14.54	14.69	14.65	14.54	14.57	14.7	12.13	10.74	13.4	12.22	12.95	13.2	12.45	11.69	12.51	11.72	10.8	11.18	12.39	9.24	11.86	12.83	12.46	11.32	12.85	12.29	14.63	14.79	14.85	14.64	14.59	15.06
Mt-Tg	14.72	13.62	16.8	15.86	14.92	17.2	16.62	15.94	16.32	16.9	15.21	17.98	15.51	16.51	16.92	15.54	16.26	16.53	16.78	17.26	17.4	16.79	17.17	18.1	17.34	17.6	17.49	17.46	16.67	16.9	14.24	13.62	13.35	12.92	15.11	12.92
Rpl21-Ps3	14.72	16.15	15.68	14.42	14.53	14.52	14.61	14.4	15.02	15.43	11.65	10.65	13.22	11.43	11.75	12.8	12.33	11.58	12.05	10.94	12.15	10.88	11.89	10.16	12.31	12.73	11.74	11.8	11.52	11.78	14.37	14.51	14.38	14.31	14.29	14.88
Rps25	14.72	14.34	14.83	14.19	14.58	14.84	14.54	14.36	14.85	14.91	13.54	11.15	14.35	14	14.21	14.89	13.67	13.7	14.4	11.81	13.51	14.7	14.6	11.58	14.6	14.46	13.8	12.64	14.65	14.15	14.81	14.96	14.93	14.82	14.56	14.88
Gm11975	14.71	15.77	15.5	13.84	14.11	14.17	14.28	14.25	14.75	15.34	10.41	9.54	12.71	10.61	11.31	12.59	11.37	12.01	11.61	9.79	11.14	11.22	10.73	9.85	11.4	12.27	11.02	10.2	11.41	11.12	14.62	14.97	14.8	14.37	13.78	14.92
Tpt1-Ps6	14.71	15.59	14.89	13.72	13.88	14.4	14.23	14.58	14.49	15.25	11.22	10.5	13.14	11.42	12.16	14.05	11.89	12.78	11.85	10.58	12.31	12.34	12.44	10.48	12.66	13.12	13.06	12.28	13.33	12.83	14.25	14.83	14.52	14.99	14.56	15.27
Gm24604	14.7	13.82	12.62	14.22	14.45	14.51	13.62	14.02	14.4	14.14	14.8	17.2	15.55	15.14	15.82	14.92	15.04	14.82	14.86	13.38	16.39	16.31	16	14.63	16.32	15.95	14.99	15.08	15.36	15.73	12.94	13.55	13.68	13.21	13.44	13.86
Fam25C	14.69	16.39	16.11	16.41	15.59	14.51	15.92	15.41	16.13	15.86	9.24	7.85	12.41	8.62	8.36	10.98	9.25	8.99	9.21	8.2	9.5	7.45	8.03	8.74	9.81	10.01	9.07	9.02	7.96	8.63	6.38	6.04	6.44	7.53	6.31	6.5
Gm15151	14.69	15.65	16.77	14.57	15.31	15.49	15.74	15.64	15.66	16.16	7.59	7.33	13.29	8.81	12.98	12.09	13.02	12.76	13.46	7.94	7.71	9.75	10.09	7.71	11.31	11.34	10.9	8.28	10.74	10.56	15.97	16.47	16.07	16.63	15.75	16.58
Gm26904	14.69	14.39	13.01	14.11	14.57	14.77	13.88	14.39	14.89	14.44	14.31	15.36	15.32	14.18	15.48	14.9	14.76	14.81	14.7	12.99	16.12	16.23	15.54	14.03	15.95	16.04	14.23	14.06	15.28	14.61	13.45	13.95	14.22	13.52	14.15	14.28
Rpl21-Ps4	14.69	15.59	15.61	13.88	14.26	14.35	14.24	13.98	14.62	15.26	9.56	8.86	12.41	10.51	11.38	12.49	11.36	11.93	10.93	9.91	11.06	9.55	10.22	8.78	10.57	10.87	10.85	10.39	11	10.25	15.09	15.2	14.9	14.72	13.91	15.17
Rps15	14.68	14.98	14.86	13.52	13.86	14.45	14.05	14.23	14.31	15.02	11.44	10.2	12.5	12.01	13.02	13.63	12.81	12.49	12.37	10.97	13.13	12.03	12.65	10.01	12.94	13.24	11.56	11.3	13.05	11.76	14.34	14.39	14.38	13.8	13.17	14.34
Gm25738	14.66	13.86	12.71	14.27	14.66	14.99	13.55	14.09	14.7	14.31	15.63	17.45	16.02	15.51	16.55	15.67	15.74	15.29	15.55	13.69	16.63	17.39	16.58	15.09	16.78	16.51	15.12	15.53	15.99	16.36	12.98	13.59	13.61	13.28	13.43	13.99
Gm13862	14.65	15.09	14.83	13.86	14.11	14.68	14.54	14.81	14.67	15.38	12.2	9.69	14.03	12.26	14.35	13.92	13.64	13.63	14.31	11.52	12.48	12.49	13.46	10.04	13.77	13.93	12.66	11.22	13.5	13.14	14.39	14.9	14.43	13.81	14.2	14.73
Gm4468	14.64	14	12.72	13.15	13.43	13.06	12.86	13.49	13.67	13.56	9.77	7.52	11.74	10.5	10.73	11.5	10.83	11.13	10.66	9.32	10.4	10.83	10.45	7.86	11.01	11.38	9.79	8.89	11.13	10.04	12.85	13.19	12.64	12.33	12.68	13.24
Hsp90B1	14.64	14.45	15.18	14.13	14.96	14.32	15.47	14.67	15.31	14.91	12.29	11.68	14.04	12.83	13.78	13.95	13.47	13.14	13.51	12.22	12.92	13.32	13.04	11.04	12.47	12.56	13.31	12.44	13.81	13.21	16.09	16.27	16.04	16.27	16.57	16.35
Ndufa2	14.64	15.33	15.37	13.94	14.37	14.14	14.27	14.95	15	15.08	10.46	9.01	13.44	11.93	13.07	13.16	12.53	13.2	13.21	10.52	11.32	13.26	12.51	8.04	12.54	13.3	12.57	10.67	12.89	11.56	15.26	15.2	15.01	15.37	15.14	15.39
Gm6548	14.61	14.42	14.59	13.93	14.36	14.58	14.3	14.25	14.46	14.55	12.16	11.28	13.81	11.94	13.66	14.58	13.88	13.01	13.34	11.66	13.14	11.5	12.87	10.12	13.47	13.94	13.13	12.15	13.89	13.77	14.5	14.44	14.49	14.32	14.67	14.7
Actb	14.6	14.5	14.64	13.87	14.71	14.65	14.84	14.95	14.78	14.73	13.11	11.9	14.07	13.58	14.42	14.89	14.11	13.98	14.45	12.07	13.07	13.64	14.05	11.21	13.93	14.56	13.59	12.81	14.53	13.92	15.54	16.08	15.1	14.85	15.91	15.42
Gm20094	14.6	14.48	15.95	13.84	14.59	13.86	14.69	14.78	14.93	15.22	10.32	8.72	13.74	11.33	13.75	14.68	13.77	13.23	13.5	8.88	9.67	12.88	11.73	9.25	12.47	13.04	11.86	10.69	13.02	12.78	17.02	17.36	17.14	15.91	15.93	16.3
Gm23116	14.6	13.92	13.5	14.72	13.25	13.89	12.76	13.16	13.5	13.99	16.57	17.7	15.23	16.38	15.44	17.41	15.65	15.66	15.46	17.6	17.61	17.33	17.61	18.13	17.25	17.12	17.47	16.48	17.51	16	12.51	12.26	12.66	12.03	14.44	13
Nutf2-Ps2	14.6	15.41	15.64	13.79	14.89	15.85	14.53	15.36	15.67	15.81	14.64	11.87	16.32	15.5	17.53	17.81	16.29	15.94	16.83	12.1	15.8	15.97	16.31	10.16	16.45	17.59	15.85	15.04	17.18	16.16	16.74	17.08	17.07	16.27	16.67	17.49
Gm23937	14.59	14.06	12.42	14.06	14.68	14.69	13.48	13.85	14.48	14.08	15.2	17.75	15.96	15.28	16.86	15.09	15.24	15.05	15.13	13.32	16.4	16.89	16.32	14.82	16.41	16.06	15.11	15.52	15.72	15.94	12.85	13.59	13.63	13.17	13.5	13.85
Gm7551	14.59	14.94	14.87	14.78	14.35	14.59	14.96	15.21	15.06	15.49	13.21	14.51	13.99	13.76	12.97	13.26	13.73	13.43	13.07	12.96	13.98	13.7	13.72	14.55	13.54	13.72	13.48	14.04	13.49	13.64	16.85	17.16	17.33	16.95	16.49	17.17
Hmgb1-Rs15	14.59	14.88	14.39	13.91	13.37	14.68	13.71	14.59	14.19	14.48	13.44	12.58	14.66	13.86	13.67	15.41	14.43	14.99	14.45	14.84	13.92	15.28	14.16	12.3	13.92	14.17	14.58	13.61	15.15	14.15	15.48	15.36	15.22	15.09	15.47	15.81
Gm10780	14.58	12.98	11.6	14.49	13.61	13.82	13.58	13.42	14.29	13.58	12.88	12.09	13.55	13.98	12.22	14.21	13.07	13.74	12.81	15.95	14.64	11.67	12.76	14.04	12.93	13.45	13.29	13.01	12.84	12.69	12.54	12.63	12.97	13.1	14.06	12.88
Gm12960	14.58	15.16	14.6	14.49	13.92	13.96	14.37	14.28	14.49	14.84	11.58	11.88	13	11.71	11.72	12.17	12.3	11.67	11.39	11.6	11.87	12.11	11.7	11.43	11.79	12.04	11.81	12.17	11.65	11.55	15.45	15.57	15.82	15.56	15.32	15.63
Gm6747	14.57	16.03	16.57	14.1	15.63	15.07	15.23	15.59	15.28	15.9	11.63	10.32	13.16	11.53	12.29	12.94	11.73	11.5	12.13	10.84	12.08	11.95	11.45	9.98	12.01	11.89	12.85	11.28	12.68	11.72	16.47	16.77	16.83	16.68	16.15	16.59
Gm12033	14.56	14.69	15.01	13.71	15.4	14.47	14.98	15.12	15.19	15.37	11.47	10.47	13.44	12.08	14.13	14.66	12.69	13.31	13.77	10.47	13.11	13.98	13.08	10.02	12.62	12.47	13.22	11.98	13.59	13.32	16.47	16.6	16.46	16.79	15.99	16.79
Gm2308	14.56	15.57	15.6	13.74	15.32	13.68	15.31	15.37	15.5	15.4	12.18	10.86	13.82	12.79	13.9	14.83	12.64	13.8	13.47	12.04	13.53	13.62	13.26	9.86	12.35	12.59	13.74	13.08	14.5	13.22	16.5	16.69	16.27	16.74	16.5	17.13
Mt-Tv	14.56	13.08	17.83	15.22	15.53	18.7	17.94	17.49	17.09	18.08	17.83	18.84	18.75	19.05	19.34	18.29	18.26	18.75	19.4	18.76	18.86	18.79	19.3	19.07	19.16	18.82	19.79	18.54	19.2	19.46	17.05	15.55	15.1	15.23	16.74	15
Rnaset2A	14.56	14.64	14.51	13.88	14.18	13.5	14.59	13.84	14.71	14.42	8.46	8.11	12.11	9.16	10.44	11.24	10.55	9.9	10.57	8.32	11.13	10.28	9.32	7.94	10.71	10.39	10.07	8.56	10.19	9.99	12.43	13.44	12.94	12.2	12.56	12.61
Serinc3	14.56	14.1	14.81	13.39	14.48	14.06	15.61	14.1	14.91	14.65	9.94	9.43	13.29	11.3	12.94	13.33	13.36	12.75	13.44	9.59	11.47	13.13	12.64	9.54	12.69	13.42	12.31	10.65	12.69	13.16	16.01	15.59	16.07	15.39	15.83	15.24
Cd9	14.55	14.44	14.25	14.17	14.23	13.76	14.33	13.65	14.39	14.21	9.57	8.2	11.71	9.42	10.58	11	9.67	9.18	9.9	8.27	10.4	10.1	9.92	7.8	10.29	10.76	10.21	8.72	10.15	9.51	12.19	12.07	12.31	11.49	10.93	11.83
Fabp4	14.55	14.85	15.38	15.35	14.87	14.25	14.15	14.6	14.61	14.74	8.84	7.61	11.97	9.01	8.99	10.88	10.34	9.75	10.01	8.13	9.21	8.07	8.03	8.55	9.45	10.17	9.06	8.97	9.52	10.16	8.51	9.29	8.68	8.14	10.02	8.33
Rps13-Ps1	14.55	15.98	15.42	14.42	14.55	14.99	14.79	14.85	14.86	15.19	8.99	8.94	12.4	9.43	11.63	11.91	11.61	10.91	11.21	8.98	10.01	10.96	10.57	8.67	10.55	10.5	11	9.87	10.49	10.12	14.7	15.23	14.84	14.63	13.34	14.7
Gm23051	14.54	13.93	12.55	14.19	14.48	14.66	13.42	13.91	14.38	14.15	15.42	17.76	15.94	15.54	15.9	15.35	15.48	15.49	15.2	13.61	16.68	16.86	16.55	15.11	16.48	16.13	14.97	15.63	15.83	16.22	12.83	13.28	13.49	12.97	13.32	13.69
Eif4A-Ps4	14.53	14.58	14.84	13.52	14.6	14.92	14.81	15.13	14.85	15.14	13.14	11.37	14.38	13.6	14.54	15.36	14.37	14.64	14.72	12.86	13.64	14.11	14.02	11.02	14.3	14.72	14.22	13.46	15.26	14.67	16.77	16.42	16.41	15.99	15.39	16.13
Gm22042	14.53	12.95	13.74	15.55	12.42	15.37	12.78	13.66	12.86	14.55	15.89	16.98	15.67	15.61	16.61	16.51	15.78	16.45	16.11	17.07	17	17.17	17.21	17.17	16.95	17.15	17.32	16.21	17.27	16.55	13.46	13.14	13.32	12.78	16.18	13.65
Gm2574	14.53	15.05	15.14	13.23	15.34	13.76	15.54	15.42	15.26	15.29	11.57	10.55	13.51	12.56	14.39	14.93	12.91	13.45	14.04	10.59	13.27	13.9	13.4	10.16	12.97	12.98	13.66	12.27	14.01	13.48	16.38	16.6	16.49	16.81	16.06	16.81
Rpl32L	14.53	15.03	14	13.72	13.78	13.84	13.78	13.39	14.42	14.67	10.76	10.41	12.03	11.31	11.83	12.8	12.12	11.75	11.91	10.07	12.2	11.6	11.13	10.33	11.82	12.71	11.63	10.88	12.42	11.19	12.65	13.49	13.23	12.51	11.96	13.14
Aplp2	14.51	14.5	15.03	14.43	14.79	14.36	15.36	14.81	15.09	14.59	9.74	9.15	12.29	9.93	11.19	11.62	10.69	10.88	10.76	9.36	10.72	9.76	10.01	8.85	10.67	11.28	10.81	9.83	10.66	10.74	12.16	11.69	12.07	12.44	12.38	11.24
Gm23489	14.51	14.5	12.47	14.05	14.55	14.86	13.54	14.2	14.55	14.21	15.38	17.41	15.47	15.22	16.08	14.98	15.26	14.88	15.08	13.56	16.5	16.58	16.18	15.36	16.48	16.04	14.84	15.59	15.47	15.88	12.87	13.51	13.7	13.29	13.6	13.84
Hsbp1	14.51	15.46	14.8	13.67	13.67	12.66	13.04	13.66	13.99	14.36	8.27	7.67	11.7	8.68	10.76	12.03	10.97	10.71	10.35	8.49	9	9.02	8.38	6.94	9.79	10.9	10.16	9.11	9.58	9.63	13.82	14.31	14.09	13.85	13.64	14.61
Gm13882	14.5	15.48	15.46	14.01	14.91	13.81	14.62	14.47	14.96	15.17	12.52	13	13.62	13.29	13.72	15.13	12.94	13.72	13.54	12.1	14.18	12.99	13.78	10.84	12.53	13.18	14.18	13.48	13.91	13.58	16.39	16.26	15.97	16.42	15.61	17.07
Gm14111	14.5	15.46	15.27	13.98	15.03	13.76	15.16	14.57	15.26	15.12	12.77	13.43	14.06	13.27	14.17	14.86	13.73	13.54	13.98	12.17	13.49	14.63	13.66	11.6	12.95	13.28	14.09	13.69	14.26	13.86	15.83	15.82	15.66	15.63	15.53	16.45
Rpsa-Ps2	14.5	15.59	15.57	12.77	14.65	15.92	14.82	15.07	15.12	15.95	8.62	7.44	11.99	9.1	10.74	12.61	9.99	11.08	10.33	7.62	9.24	10.85	10.13	7.5	9.92	10.62	10.71	9.52	11.66	11.05	16.21	16.5	16.46	16.08	15.34	16.25
Ermp1	14.49	14.62	15.47	14.93	15.79	14.9	16.33	14.97	15.51	15	8.57	6.72	12.11	8.26	9.64	10.73	8.8	9.08	9.43	6.79	8.57	8.15	8.36	7.02	8.75	9.69	8.83	7.79	8.38	9.08	9.51	9.44	9.3	9.61	9.26	9.97
Gm15368	14.49	13.86	9.98	12.19	14.19	13.53	14.42	13.19	14.17	12.95	7.52	5.41	11.52	9.85	6.94	9.42	8.85	7.66	7.42	8.48	9.23	6.63	6.55	7.41	9.14	10.05	8.02	6.82	7.44	7.83	6.25	5.8	6.23	9.13	8.34	7.41
Gm25580	14.49	14.2	14.5	14.17	14.29	14.75	14.6	14.71	14.43	14.59	14.07	13.67	14.39	14.39	14.34	14.69	14.28	14.8	14.52	14.65	14.16	14.11	14.26	13.72	14.62	14.96	14.42	14.08	14.46	14.39	14.21	14.16	14.1	13.8	14.3	13.8
Hmgb1-Ps2	14.48	14.58	14.21	13.7	13.21	14.44	13.48	14.25	14	14.19	13.1	12.23	14.28	13.63	13.32	14.84	14.04	14.65	13.92	14.34	13.48	15	13.88	11.57	13.47	13.83	14.05	13.06	14.83	13.83	15.3	15.33	15.1	14.84	15.31	15.67
Rpl21-Ps14	14.48	15.46	15.26	13.93	14.08	14.28	14.41	14.05	14.57	15.12	10.36	9.11	12.36	10.63	11.15	12.36	11.37	11.66	10.94	10	10.78	10.44	10.04	9.43	10.76	10.94	10.52	10.58	11.22	10.74	14.69	15.11	14.79	14.32	13.99	14.88
Gm10420	14.47	15.41	15.14	13.77	14.35	14.72	14.75	14.41	14.73	15.15	9.35	9.18	12.4	10.5	11.27	12.3	11.58	11.17	11.85	10.05	10.01	9.51	10.98	8.5	10.63	11.06	11.53	9.85	11.45	10.58	15.45	15.36	15.34	15	14.67	15.21
Canx	14.46	14.02	14.48	14.16	14.22	14.35	14.86	14.43	14.56	14.5	12.03	12	13.61	12.37	13.54	13.81	13.01	12.98	13.16	12	11.93	12.93	12.74	10.53	12.81	12.99	13.24	12.08	13.24	12.95	14.92	14.82	14.91	14.29	14.43	14.44
Gm16335	14.46	14.77	14.89	13.86	13.98	15.02	14.42	14.42	14.55	15.29	9.95	9.66	13.62	11.06	13.07	13.45	13.17	12.88	13.47	9.88	11.69	12.2	13.17	8.36	13	13.54	13.14	11	13.43	12.75	14.46	15.11	14.71	14.44	14.37	15.1
Gm25591	14.46	13.8	12.95	13.82	13.96	13.99	13.64	14.08	14.45	14.22	14.3	12.12	14.94	13.98	15.02	15.51	14.71	14.66	14.71	13.76	15.84	14.88	15.21	13.16	15.68	15.07	13.94	12.57	15.12	13.72	13.72	13.92	13.71	13.4	14.15	14.03
Rpl35	14.46	14.76	14.55	14.23	14.33	14.73	14.47	14.57	14.69	14.68	13.61	13.57	13.89	13.67	13.56	14	13.73	13.76	13.84	13.36	13.92	13.79	13.71	12.62	13.87	13.64	13.67	13.46	13.83	13.96	14.19	14.48	14.49	14.23	14.3	14.4
Cr1L	14.44	14.37	14.42	13.95	14.27	13.83	14.74	14.09	14.55	14.45	9.22	9	12.11	10.16	11.07	11.29	11.18	10.78	10.93	9.35	10	9.87	10.12	9.24	10.99	11.17	10.14	9.36	10.33	10.45	11.93	12	11.95	11.71	12.18	11.56
Gm11810	14.43	14.86	14.87	13.92	13.89	14.88	14.44	14.72	14.57	15.28	10.61	9.73	13.89	11.51	13.41	13.8	13.5	13.05	13.75	10.31	11.19	13.45	13.35	9.71	13.79	14.16	13.43	11.35	13.82	12.89	14.88	15.17	15.02	14.63	14.49	15.2
Gm17131	14.43	13.15	11.95	14.66	13.93	13.45	12.75	13.48	14.19	14	13.04	14.53	14.03	14.16	12.89	14.37	13.63	14.33	12.81	14.86	14.44	12.05	13.21	12.22	13.41	13.39	13.15	13.9	13.18	13.4	11.84	12.29	12.62	12.17	12.53	12.7
Gm11878	14.42	15.04	14.52	13.68	13.84	14.38	14.09	14.39	14.33	15.28	12.67	11.71	14.07	12.43	13.77	14.39	14.06	13.94	13.85	12.43	12.87	13.07	13.09	11.27	13.15	13.59	12.73	12.14	13.99	13.05	15.76	15.81	15.74	14.61	14.56	15.12
Tpt1-Ps5	14.42	15.2	14.71	13.96	13.71	14.21	14.02	14.42	14.27	15	10.86	10.41	13.17	11.52	12.37	13.44	12.06	12.65	11.89	10.18	12.57	11.86	12.71	10.66	12.68	13.95	13.38	12.5	13.75	12.87	14.17	14.51	14.32	14.88	14.32	14.79
Gm23563	14.41	14.42	14.39	14.45	14.55	14.53	14.6	14.36	14.66	14.56	14.22	14.46	14.76	14.53	14.92	14.67	14.94	14.56	14.79	14.1	14.69	14.52	14.9	14.37	15.06	15.09	14.65	14.58	14.71	14.52	14.38	14.28	14.42	14.04	14.49	13.99
Gm8062	14.4	14.68	14.55	13.82	13.9	14.36	13.89	13.97	14.08	14.75	8.78	8.35	12.05	9.36	11.06	12.2	10.53	10.79	11	8.62	8.4	9.53	10.32	8.23	10.07	11.09	11.32	9.03	10.59	10.34	14.06	14.36	13.97	13.49	13.84	13.95
Hist1H2An	14.4	15.55	15.01	13.48	14.15	13.05	15.3	14.15	15.13	15.17	8.4	7.16	10.74	7.97	9.84	10.96	9.26	10.07	9.68	7.85	8.54	9.24	10.25	7.41	9.05	8.92	9.32	8.27	10.3	9.82	17.14	17.06	16.52	16.89	15.75	16.6
Rpph1	14.4	14.57	14.86	14.63	13.44	14.59	14.04	14.58	14.27	14.95	14.96	14.51	15.22	15.14	14.89	16.21	15.2	15.39	15.19	14.96	14.72	14.52	14.92	14.97	15.37	15.17	15.02	15	15.57	14.98	14.34	14.66	13.09	14.06	14.87	14.5
Gm5561	14.39	15.04	14.08	12.83	12.98	13.28	13.26	13.15	13.55	14.43	8.78	8.24	10.75	8.71	9.69	11.16	9.05	9.39	8.79	8.25	9.12	8.16	8.97	7.88	9.16	9.28	9.85	9	9.59	9.33	14.41	14.83	14.26	13.89	12.63	14.26
Gm8137	14.39	14.94	14.53	13.61	13.64	13.68	13.46	13.99	14.14	14.98	11.02	11.2	13.01	11.61	13.4	14.11	12.62	13.25	13.55	10.92	13.08	13.85	13.34	10.47	13.38	13.11	13.53	11.96	13.66	13.2	14.84	15.15	14.94	13.8	13.64	14.88
Gm8264	14.39	14.94	14.53	13.61	13.64	13.68	13.46	13.99	14.14	14.98	11.02	11.2	13.01	11.61	13.4	14.11	12.62	13.25	13.55	10.92	13.08	13.85	13.34	10.47	13.38	13.11	13.53	11.96	13.66	13.2	14.84	15.15	14.94	13.8	13.64	14.88
Hmgb1-Ps5	14.39	14.87	14.28	13.74	13.18	14.65	13.54	14.39	14.01	14.5	13.74	13.65	14.72	13.94	14.13	15.4	14.36	14.89	14.43	14.95	13.76	15.04	14.19	12.32	13.88	13.82	14.9	13.82	15.18	14.27	15.47	15.4	15.38	15.19	15.51	15.8
Gm25508	14.38	14.59	12.12	13.71	14.45	14.51	13.45	13.87	14.43	14.15	14.69	16.89	15.59	14.69	17.27	14.84	14.98	14.95	16.01	13.1	16.45	16.68	16.18	14.22	16.62	16.37	15.1	14.77	15.37	15.53	12.72	13.68	13.65	12.89	13.54	13.97
Gm8034	14.38	16.14	16.35	13.97	14.31	14.86	15.13	15.22	15.06	15.46	16.99	12.26	17.73	17.15	17.52	18.36	17.88	17.74	18.45	16.21	14.18	16.73	16.42	12.67	16.61	16.88	15.51	15.4	17.88	15.75	17.61	17.44	16.71	17.79	18.07	17.32
Rpl28	14.38	14.5	13.81	13.58	13.56	14.08	13.68	13.91	14.03	14.32	11.3	10.81	12.67	11.36	12.88	13.82	11.99	12.57	12.27	11.3	12.17	12.41	12.75	9.46	12.8	12.84	12.73	11.37	13.01	12.1	13.57	13.97	13.77	13.41	12.74	13.54
Gm24366	14.37	14.51	12.49	13.98	14.78	15.01	13.68	14.27	14.8	14.53	15.94	17.5	16.01	15.58	17.52	15.34	15.64	15.31	16.06	13.76	16.87	17.13	16.49	15.63	16.75	16.46	15.14	16.07	15.74	16.23	13.13	13.83	13.82	13.48	13.79	14.11
Gm6166	14.37	15.42	16.51	14.3	15.05	13.77	14.56	14.18	14.77	15.07	9.64	7.97	11.97	8.3	11.32	12.28	11.46	11.14	11.51	8.45	8.87	11.14	10.24	8.46	10.57	10.95	9.94	9.67	10.96	10.88	14.18	14.19	14.23	15.35	12.02	15.16
Upk3B	14.37	14.69	15.17	14.35	14.7	13.4	15	14.14	14.88	14.36	7.4	6.05	11.6	9.3	6.9	8.81	7.39	7.16	6.79	6.11	8.25	5.81	6.43	7.1	8.56	8.82	7.5	6.97	6.2	7.15	4.82	5.18	5	13.63	13.65	7.79
Gm13268	14.36	14.49	14.43	13.47	13.74	13.57	13.36	13.24	14.04	14.43	10.03	10.5	12.2	11.57	11.93	12.65	11.95	12.07	11.78	10.6	12.46	11.38	11.66	9.06	11.65	12.21	11.97	10.8	12.2	11.17	14.25	14.43	14.59	13.09	12.69	14.24
Gm16111	14.36	14.77	15.06	14.11	13.61	14.7	14.4	14.44	14.14	14.93	10.37	9.59	12.81	10.51	11.76	12.38	11.88	11.37	12.1	10.07	9.05	9.48	10.21	9.45	10.47	11.73	11.38	9.59	10.93	11.05	14.23	14.66	14.07	13.6	13.71	13.96
Gm25071	14.36	14.57	12.1	14.35	13.96	13.71	13.21	13.49	13.5	13.67	12.93	15.89	13.43	13.04	13.47	13.13	12.85	13.15	13	11.84	14.12	14.38	14.05	14.41	14.49	14.44	13.66	14.68	13.72	14.18	12.42	12.86	13.09	12.58	12.98	13.32
Gm8112	14.36	14.97	14.6	13.7	13.74	13.73	13.61	13.93	14.31	15.08	11.2	11.29	13.09	11.68	13.49	14.16	12.64	13.35	13.65	11.02	12.96	13.98	13.39	10.44	13.39	13.19	13.57	12.05	13.72	13.3	14.92	15.12	14.97	13.9	13.68	14.88
Gm8158	14.36	14.97	14.6	13.7	13.74	13.73	13.61	13.93	14.31	15.08	11.2	11.29	13.09	11.68	13.49	14.16	12.64	13.35	13.65	11.02	12.96	13.98	13.39	10.44	13.39	13.19	13.57	12.05	13.72	13.3	14.92	15.12	14.97	13.9	13.68	14.88
Gm27525	14.35	14.34	12.22	13.51	14.5	14.44	14.99	14.98	14.75	14.16	11.88	12.26	12.9	12.28	13.31	13.1	12.98	12.72	12.51	11.69	12.66	12.06	12.32	12.26	13.47	13.63	12.23	11.88	12.59	12.17	15.93	15.1	16	15.66	15.89	15.32
Gm10108	14.34	15.26	14.95	13.92	13.86	13.69	13.78	14.08	14.45	14.64	9.96	10.16	12.39	10.45	12.04	12.04	12.38	11.72	11.82	10.38	11.03	11.95	11.33	10.16	11.99	12.26	11.65	10.93	11.92	10.73	15.74	15.9	15.89	14.63	13.56	15.45
Gm3200	14.33	15.05	15.38	13.45	14.91	13.26	14.91	14.34	15.18	14.89	11.82	10.33	13.34	11.87	13.31	14.32	12.16	13.26	13.22	11.76	13.83	13.56	12.98	9.94	11.67	12.29	13.26	11.95	13.88	12.68	15.92	16.42	15.86	16.31	15.85	16.8
Mir3470B	14.33	14.55	14.96	14.98	15.72	16.07	15.33	14.33	15.59	15.32	15.98	16.85	16.46	16.23	16.98	15.66	16.48	16.06	16.33	14.17	16.48	16.14	16.72	15.17	16.98	17.12	15.61	16.39	16.35	16.07	14.39	14.19	14.02	14.1	14.74	13.74
Mir692-1	14.33	14.82	15.5	13.76	14.34	14.14	13.63	13.42	14.31	14.31	7.24	5.26	11.36	8.27	10.05	11.39	9.95	9.27	10.12	6.22	7.34	6.65	8.36	5.74	8.33	10.18	8.85	7.31	9.49	8.72	13.25	13.68	13.04	13.16	13.45	13.76
Rps19-Ps6	14.33	14.95	14.22	13.16	13.24	13.77	13.19	13.74	13.9	14.53	8.83	8.81	10.89	9.68	10.32	11.32	9.71	10.79	9.93	9.2	9.69	9.98	10.2	7.76	10.08	10.27	10.03	8.93	10.31	9.53	13.8	13.97	14.07	12.96	12.16	13.91
Gm2962	14.32	15.45	15.43	14.39	14.35	14.59	14.63	14.41	14.8	15.13	6.87	5.73	12.02	7.14	10.11	11.26	10.36	9.38	9.36	7.31	7.13	7.42	7.29	7.51	8.5	9.5	9.74	8.27	8.35	8.25	14.45	14.75	14.61	14.42	14.18	14.19
Gm23842	14.31	14.26	12.25	13.5	14.48	14.43	13.23	13.66	14.39	13.92	14.82	17.39	15.42	14.8	17.01	14.71	15.08	14.54	15.43	12.86	16.18	16.55	16.19	14.42	16.28	15.99	14.85	14.94	15.15	15.66	12.63	13.16	13.34	13.1	13.26	13.72
Vkorc1	14.3	13.94	13.69	13.47	12.98	12.46	13.62	13.01	14.21	13.71	8.91	8.84	12.35	10.24	11.82	11.56	12.47	12.1	11.83	9.39	10.52	11.73	11.05	8.17	11.57	12.38	10.76	9.85	11.69	10.86	14.1	14.5	14.32	14.12	14.24	13.36
Gm10131	14.29	15.91	15.9	13.62	14.51	14.6	15.31	15.27	15.27	15.47	8.04	7.65	12.31	8.72	11.31	11.62	10.44	11.23	11.31	8.1	8.5	10.96	11.23	8.32	11.03	10.78	11.49	9.18	11.3	10.06	17.3	17.37	16.85	16.83	14.79	16.77
Gm16021	14.29	15.05	14.8	14.06	13.86	14.17	14.09	13.47	14.37	14.98	11.88	12.45	13.83	12.47	13.38	13.83	13.32	13.14	13.52	11.3	13.74	13.79	13.61	10.58	13.56	13.76	13.52	12.28	13.72	12.96	14.1	14.72	14.58	13.7	13.87	14.78
Rpl36	14.28	15.25	13.53	13	12.5	13.61	13.05	13.87	13.56	14.34	11.57	9.32	12.22	10.93	12.05	13.67	11.98	12.37	12.36	10.62	11.28	11.35	11.53	9.68	12.5	12.48	11.28	10.24	13.01	11.45	12.78	13.18	12.73	12.56	11.84	12.93
Gm23086	14.27	14.73	12.2	13.7	14.32	14.39	13.14	13.64	14.22	13.77	14.17	16.57	15.32	14.67	15.16	14.77	15.17	14.67	14.56	13.11	15.92	16.18	15.74	14.29	15.99	15.68	14.56	15.25	14.96	15.26	12.64	13.41	13.51	12.97	13.35	13.73
Eif3H	14.26	15.8	15.66	13.64	14.41	15	14.66	15.01	15.1	15.71	10.12	10.21	12.62	10.21	11.64	12.65	11.69	11.46	11.6	10.32	12.15	10.97	11.31	9.85	10.99	11.62	12.07	11.22	11.42	11.93	16.59	17.02	16.96	15.85	14.52	16.42
Gm22824	14.26	14.26	12.03	13.7	14.13	13.92	13.12	13.39	13.95	13.71	14.25	16.86	15.02	14.33	15.45	14.45	14.62	14.21	14.49	12.55	15.85	15.94	15.62	14.03	15.82	15.54	14.36	15	14.9	15.1	12.36	13.13	13.27	12.83	12.95	13.61
Gm5453	14.26	14.57	14.13	13.49	13.12	13.58	12.93	13.31	13.86	14.1	10.53	12.16	12.3	10.75	12.71	12.66	12.4	11.87	12.33	9.84	13.47	11.62	12.29	9.89	12.69	12.87	12.34	10.69	12.81	11.81	13.48	13.83	13.98	12.78	12.28	13.8
Far1	14.25	14.03	13.68	13.07	13.83	13.58	13.78	13.18	13.6	13.92	8.34	7.34	11.08	8.26	10.14	10.14	9.7	9.54	9.44	8.27	10.48	7.91	8.81	7.48	11.09	11.61	9.36	8.29	9.18	9.33	10.78	10.67	10.81	10.42	10.04	10.93
Rab10	14.25	14.16	14.4	13.39	13.81	14.45	14.77	14.42	14.61	14.71	9.9	8.65	12.95	10.43	13.03	13.32	12.33	13.07	12.92	10.16	11.67	12.01	12.68	9.1	13.13	13.94	12.56	10.97	12.93	12.56	13.63	13.42	13.55	13.57	13.48	13.27
Slc25A5	14.25	14.99	15.32	13.45	15.02	14.67	14.97	14.42	14.96	15.15	9.26	8.76	12.3	9.57	11.95	12.11	11.19	11.54	12.05	9.33	11.45	11.14	11.04	8.31	11.8	11.91	11.41	10.12	10.92	11.4	15.08	14.74	14.96	14.99	12.46	15.28
Gm12922	14.24	14.85	14.78	13.21	13.96	14.04	14.37	14.12	14.03	14.42	10.33	8.94	12.65	11.52	11.69	12.99	11.94	12.66	12.36	10.62	10.56	10.89	12.01	8.8	11.06	12.38	11.64	10.87	12.73	11.55	14.78	15.55	14.96	14.76	13.94	14.8
Cers3	14.23	14.61	14.27	15.19	14.2	13.3	14.99	14.47	14.38	13.86	7.19	5.77	10.82	7.04	6.6	8.88	7.11	7.3	6.84	6.29	7.44	5.43	6.13	6.19	8.24	9.14	7.14	6.89	5.94	6.82	5.88	5.53	5.77	5.47	4.63	5.08
Rab7	14.23	15.19	15.56	13.69	14.98	14.44	14.85	14.62	15.06	15.02	11.4	9.68	13.52	12.09	13.57	13.21	12.83	12.49	13.23	10.49	11.56	12.35	12.25	9.67	12.3	12.97	12.15	11.24	12.71	11.97	15.56	15.8	15.57	15.22	15.24	15.61
Rbbp7	14.23	14.98	14.84	13.3	14.44	14.56	14.64	14.58	14.73	15.08	10.32	9.2	12.91	11.06	11.96	12.43	11.94	11.51	12	9.68	11.23	11.87	11.85	9.74	12.04	12.93	11.98	10.85	11.9	11.92	14.73	14.92	14.92	14.99	14.37	15.34
Gm23388	14.22	13.38	16.63	14.3	14.97	17.21	16.26	15.77	14.56	16.26	16.01	14.17	16.84	16.65	16.62	17.13	16.82	17.04	16.68	16.91	16.86	16	16.33	15.46	16.67	16.89	16.86	15.63	17.14	16.59	16.03	15.76	15.5	16.09	16.09	15.27
Gm6065	14.22	14.94	15.27	13.53	14.29	14.29	14.63	14.66	14.49	15.27	9.45	8.97	12.61	10.35	12.4	13.53	12.25	11.21	12.38	9.27	9.56	11.08	11.7	8.46	11.94	12.02	12.58	10.73	12.39	11.93	15.74	15.94	15.47	15.07	14.09	15.48
Rpl29-Ps2	14.22	15.31	13.92	12.74	12.68	13	12.78	12.83	13.3	13.97	8.35	7.92	10.73	8.36	9.06	11.02	9.11	9.28	8.41	7.42	8.97	7.73	9.25	7.87	9.2	9.37	8.98	8.72	9.49	9.17	14.3	14.71	13.93	13.64	12.29	14.02
Gm5430	14.21	14.76	15.39	13.74	14.86	13.79	14.7	14.91	15.08	15.15	12.82	12.14	14.05	13.4	14.16	15.05	13.05	13.74	14.12	11.89	13.02	14.47	13.37	10.55	12.65	12.66	13.76	12.96	14.39	13.34	15.96	16.01	15.68	16.25	15.68	16.63
Gm9840	14.21	14.85	15.07	14.32	14.72	14.28	14.72	14.88	14.93	14.97	13.24	12.8	13.7	12.89	13.73	13.25	13.56	12.89	13.49	11.6	12.8	13.05	12.88	11.93	13.4	13.4	12.51	12.24	13.45	13.23	15.77	16.02	15.94	14.73	14.56	15.72
Rpsa-Ps4	14.21	15.1	15.05	13.04	13.71	14.57	14.15	14.28	14.11	15.16	9.97	8.87	11.7	10.13	11.09	13.04	11.04	11.47	11.45	9.24	9.88	10.62	10.47	8.39	10.4	11.23	11.22	9.81	12.23	11.35	15.31	15.55	15.31	15.12	14.41	15.29
Gm10275	14.2	15.82	15.23	13.78	13.83	15.07	14.94	15.21	15.03	16	10.39	9.09	12.15	10.5	11.26	12.58	10.71	10.96	11.28	10.21	11.04	10.37	11.12	9.5	10.74	10.67	11.33	10.33	11.1	10.38	15.72	16.44	15.71	15.23	13.84	15.52
Gm12115	14.2	14.44	14.17	13.55	13.92	13.69	13.94	13.84	13.96	14.26	11.41	11.08	12.48	12.01	12.24	11.94	12.58	13	12.41	12.93	12.24	12.16	12.18	12.11	12.18	12.07	11.76	11.36	12.3	11.61	14.26	14.33	14.52	13.51	13.85	13.96
Gm14794	14.2	15.59	15.49	13.52	14.79	13.68	14.47	14.21	14.73	15.19	8.13	7.92	11.92	8.9	10.53	11.25	10.38	10.96	11.08	8.54	9.98	11.16	10.85	8.57	10.77	11.24	10.57	9.2	9.67	10.28	14.65	14.87	14.95	14.42	13.33	14.39
Parm1	14.2	14.12	13.42	14.51	13.59	12.62	13.6	12.96	13.63	13.26	7.22	6.64	10.52	6.71	8.29	8.8	7.92	8.1	7.51	6.66	9.02	6.39	7.13	6.72	9.59	10.01	7.78	7.18	7.44	7.94	6.05	6.04	6.35	6.91	6.29	6.11
St8Sia6	14.2	13.7	12.43	13.3	12.96	13.66	13.84	12.71	13.58	13.47	7.45	6.26	10.46	7.24	7.7	8.87	7.86	7.87	6.77	7.06	7.89	7.13	7.51	6.68	9.65	10.64	7.19	7.12	6.36	7.37	6.51	6.37	6.6	6.52	6.47	5.99
6820431F20Rik	14.19	13.88	12.66	12.78	14.37	13.95	14.6	14.04	14.48	14.08	10.85	9.21	12.51	10.76	11.63	12.21	11.22	11.18	11.22	9.85	10.48	10.48	10.18	9.14	11.25	11.7	10.31	9.71	11.36	10.95	14.48	14.19	14.51	13.8	13.99	14.16
C530030P08Rik	14.19	13.13	10.73	12.79	13.89	14.59	13.32	13.02	14.48	14.12	14.97	13.17	14.34	14.6	14.86	16.06	13.35	13.87	13.58	11.72	16.9	14.77	15.71	12.77	15.54	15.94	13.54	13.16	15.38	14.17	13.4	13.33	14.89	13.16	13.48	14.44
Gm27341	14.19	13.74	12.36	13.3	15	14.36	15.09	15.23	15.23	14.59	11.69	11.66	13.38	12.3	14.15	13.67	13.07	12.92	12.8	10.46	13.58	12.32	12.37	11.75	14.27	14.35	12.03	11.66	12.98	12.39	15.69	15.32	15.81	15.38	15.53	15.36
Gm5457	14.19	15.05	14.92	14.01	14.01	14.29	14.3	13.79	14.2	14.54	7.25	6.76	11.97	8.22	9.79	11.16	10.54	9.89	9.57	8.95	8.8	8.63	8.17	8.36	8.86	9.03	10.29	8.81	8.97	8.76	14.18	14.32	14.14	13.91	13.64	13.85
Gm6286	14.19	15.02	14.5	12.98	13.26	13.78	13.7	13.8	13.88	14.6	9.72	9.7	11.8	9.84	10.82	11.34	11.29	10.93	10.94	10.3	10.83	10.98	10.68	9.34	10.71	10.9	10.96	9.79	11.25	10.84	14.65	15.28	15.02	14.49	13.05	14.51
Gm25872	14.18	14.26	13.72	14.99	13.54	13.9	12.39	12.73	13.61	13.51	11.29	11.79	13.12	11.87	11.88	13.27	12.48	12.61	11.04	9.4	10.81	9.54	10.92	12.18	12.44	13.5	10.19	12.11	11.85	10.79	11.62	11.76	12.2	11.5	12.71	12.02
Rpl36A-Ps1	14.18	15.17	14.68	14.15	13.79	14.44	14.29	14.38	14.27	14.8	12.49	12.52	13.4	12.79	13.14	13.73	13.78	13.26	13.54	12.9	12.96	12.76	13.43	12.02	13.04	12.93	13.3	13.35	13.63	13.27	14.28	14.93	14.79	14.42	14.29	15.03
6330403N20Rik	14.17	13.53	13.49	14.1	14.09	14.06	13.56	13.66	14.34	14.07	14.2	14.36	14.49	14.29	14.84	14.79	14.34	14.61	14.34	14.24	14.81	14.18	14.61	13.84	14.79	14.51	14.45	13.86	14.63	14.08	13.91	13.83	13.92	13.73	14.18	13.98
Gm23442	14.17	12.12	13.83	15.01	12.63	15.74	14.39	16.8	14.28	16.06	15.7	14.8	17.12	16.66	16.68	17.09	15.83	16.15	16.67	16.01	16.9	16.88	16.64	15.81	17.06	16.63	17	14.89	16.42	15.92	15.32	15.25	14.21	15.04	16.34	15.58
Rpl27-Ps2	14.17	15.24	15.27	13.62	13.53	14.24	13.83	14.5	14.62	14.97	10.7	9.51	12.93	10.51	13.14	13.79	12.39	12.22	12.56	9.31	10.77	12.13	12	8.55	12.28	12.9	11.94	11.13	12.56	12.27	15.46	15.32	15.45	13.86	13.88	14.91
Snord13	14.17	13.22	13.19	14.12	14.9	16.17	14.75	14.84	14.7	15.33	14.49	16.8	14.2	14.37	16.16	14.92	15.1	14.98	15.01	12.39	16.59	15.9	16.62	14.53	18.26	16.16	15.06	13.52	16.66	15.49	11.8	12.34	12.33	10.74	13.66	10.57
Clca3A2	14.16	13.48	11.33	11.96	13.06	12.36	13.91	13.15	13.89	13.36	7.19	5.93	10.32	6.84	7.15	8.17	7.21	6.89	6.01	6.42	8.32	5.5	5.94	6.86	9.58	9.87	6.8	6.42	5.87	7.33	4.85	4.99	5.17	8.9	5.45	5.56
Gm17428	14.16	13.01	13.79	14.95	13.24	14.7	12.29	12.77	12.47	12.98	17.25	18.62	16.6	17.09	16.15	15.91	17.05	16.47	15.82	18.4	16.59	16.66	16.94	18.75	16.59	16.6	16.7	17.91	16.47	17.36	11.07	10.54	10.69	10.82	13.09	11.79
Gm5518	14.16	14.59	14.03	13.62	12.95	14.2	13.23	14.14	13.74	13.99	13.07	12.35	14.19	13.4	13.18	14.7	13.91	14.46	13.99	14.34	13.23	14.86	13.7	11.87	13.46	13.7	14.07	13.15	14.68	13.7	15.06	14.95	14.79	14.69	15	15.36
Gm12669	14.15	15.17	15.3	13.93	14.11	14.53	14.16	14.18	14.39	14.83	10.68	9.15	12.55	10.52	12.73	13.47	12.2	12.75	13.07	10.53	10.92	12.26	12.76	10.41	12.19	12.73	12.33	11.12	13.09	11.71	15.13	15.36	15.23	14.45	14.01	15.02
Gm22854	14.15	14.64	12.11	13.87	14.38	14.46	13.09	13.83	14.17	13.82	15.53	17.53	15.46	15.3	15.38	14.46	14.89	14.55	15.45	13.33	16.27	16.59	16.05	15.33	16.2	15.88	14.75	15.3	15.23	15.71	12.62	13.27	13.28	12.95	12.97	13.62
Hsd17B2	14.15	15.25	15.51	14.69	14.55	12.81	14.17	14.04	14.11	14.24	6.75	5.38	10.49	6.05	6.57	8.46	6.53	6.84	6.37	5.7	5.86	5.62	5.34	5.5	6.08	6.27	6.05	6.25	5.24	6.27	4.48	5.11	4.93	5.07	4.75	4.73
Fads2	14.14	13.82	12.42	12.49	13.35	14.4	15.05	14.1	14.31	13.98	8.16	6.12	11.44	9.79	8.81	9.73	8.75	8.84	8.76	7.43	8.4	7.48	8.67	6.72	10.57	11.54	9.01	7.56	9.38	8.55	10.09	8.96	9.29	11.09	10.06	9.43
Hnrnpa2B1	14.14	14.22	13.58	13.28	14.17	14.09	14.49	14.18	14.42	14.43	11.63	10.37	12.76	11.59	12.49	12.56	12.6	12.19	12.41	11.38	11.61	12.02	11.91	10.53	12.67	12.53	11.43	11.15	12.12	11.8	14.82	14.7	14.75	14.53	14.04	14.27
Mir1196	14.14	13.8	13.73	15.01	15.66	16.15	15.42	14.07	15.51	15.02	17.21	18.33	17.44	17.69	17.18	16.38	16.78	16.16	16.43	14.68	17.29	17.17	17.78	15.85	17.78	17.91	16.59	17.47	17.25	17.1	14.31	14.42	14.31	14.02	15.62	14.51
Gm15487	14.13	13.7	15.03	13.62	14.37	14.04	15.43	14.82	14.91	14.84	11.5	8.05	13.65	12.36	13.53	14.29	12.29	13.49	13.74	9.83	10.2	11.96	11.04	7.59	12.3	13.15	11.63	10.77	13.18	12.59	14.23	13.87	14.08	14.36	14.15	14.3
Ociad2	14.12	14.73	14.01	13.23	14.03	13.18	13.92	13.11	14	14.32	7.83	7.07	11.16	8.01	8.52	9.82	8.46	8.2	8.15	7.31	7.92	7.14	7.73	7.09	8.56	8.81	8.06	7.28	6.76	7.72	8.58	8.66	8.78	7.46	8.26	7.94
Rpl19-Ps12	14.12	15.58	14.79	13.48	13.46	14.27	14.1	13.91	14.28	14.86	8.83	8.63	11.42	9.11	9.75	11.54	9.11	10.4	9.5	8.98	9.75	8.93	9.86	8.07	8.49	9.53	10.48	9.74	10.15	9.98	15.04	15.78	15.25	14.14	13.07	14.53
Spint1	14.12	14.57	13.99	13.69	14.22	13.77	14.45	13.64	14.15	14.03	6.9	5.78	10.43	6.76	6.55	8.61	6.8	6.58	6.29	6.03	7.55	5.43	5.69	6.02	7.43	7.44	7.14	6.42	5.7	6.93	4.86	4.91	5.07	6.25	4.8	5.05
Gm10462	14.11	13.15	10.52	12.59	13.92	14.47	13.28	12.89	14.56	14.11	14.73	12.66	14.24	14.3	14.71	16.02	13.19	13.56	13.4	11.39	16.8	14.3	15.53	12.1	15.41	15.81	13.32	12.85	15.18	13.92	13.54	13.49	14.91	13.26	13.57	14.48
Gm13586	14.11	15.28	13.97	12.8	12.82	13.07	12.97	12.67	13.29	14.08	8.37	7.62	10.44	8.25	8.95	11.04	8.83	9.34	8.75	7.88	8.29	7.8	8.45	7.82	8.65	8.57	8.91	8.19	9.43	8.84	14.39	14.63	13.77	13.58	12.36	13.9
Gm22862	14.11	14.09	13.54	14.31	14.08	14.53	13.67	14.35	14.19	14.07	11.62	11.72	13.05	11.43	12.29	12.21	12.14	12.36	11.78	10.92	11.37	11.07	11.4	11.54	12.65	12.03	11.21	12.35	11.62	12.04	13.28	13.58	13.79	13.25	14.23	13.81
Gm24539	14.11	12.51	11.09	14.58	12.89	13.15	12.32	12.35	13.11	12.77	11.63	12.5	13.34	13.03	13.94	13.92	14.41	13.92	14.33	11.16	13.15	13.58	13.88	11.58	14.84	15.07	13.1	11.58	14.52	13.01	12.9	13.08	13.59	13.11	13.45	12.99
Itfg1	14.11	14.33	15.23	14.12	14.62	12.47	14.19	13.31	14.01	13.82	8.32	9.12	11.36	8.84	10.54	10.9	10.06	9.74	10.27	7.88	8.76	10.89	9.67	6.93	9.75	10.28	9.88	8.52	9.45	9.78	12.97	12.92	13.35	11.24	11.04	12.4
2610005L07Rik	14.1	13.8	12.67	13.03	14.13	13.76	14.29	13.81	14.29	13.79	10.79	10.04	12.37	11.11	11.66	12.41	11.54	11.38	11.45	10.62	10.67	10.94	10.47	9.39	11.5	12	11.02	10.25	11.47	11.06	13.51	13.26	13.46	12.87	13.31	13.17
Gm10480	14.1	14.81	15.71	14.01	14.51	14.31	14.25	14.47	14.73	15.17	10.6	10.23	13.4	11.43	14.03	13.69	13.04	12.97	13.63	9.82	12.24	13.4	12.79	10.21	13.42	13.4	12.95	11.52	13	12.7	13.06	13.58	13.06	14.99	15.18	14.52
Tspan8	14.1	13.72	12.54	13.76	12.27	12.92	12.85	12.7	13.22	13.57	6.71	6.26	10.61	7.63	6.58	8.03	7.26	7.41	6.62	6.94	10.48	5.92	6.76	7.12	10.45	10.17	8	6.96	6.5	6.76	5.08	4.66	6.01	9.86	10.22	7.6
Gapdh	14.09	14.18	14.55	13.86	14.4	14.27	14.52	14.52	14.54	14.53	13.29	12.22	14.08	13.49	14.32	14.67	13.68	13.91	14.22	12.61	13.79	14.46	13.98	11.8	13.69	13.65	13.94	13.5	14.34	14	14.64	15.08	14.7	14.72	14.95	15.34
Gm4479	14.09	14.08	15.13	13.9	14.03	13.37	14.34	14.16	14.42	14.54	11.15	9.61	13.68	11.97	13.8	13.95	13.81	13.97	13.98	10.53	10.67	12.94	12.55	8.7	13.01	13.62	12	11.07	13.73	12.67	14.82	15.01	14.74	14.03	13.55	14.32
Gm9836	14.09	14.83	14.83	13.47	14.02	14.07	14.25	14.6	14.63	14.99	13.52	12.3	14.92	14.3	15.27	15.74	15.38	15.36	15.58	13.81	14.68	16.01	15.46	12.25	15.11	15.46	14.92	14.5	15.67	15.01	15.98	16.32	16.4	16.12	15.9	16.25
Tspan13	14.09	15.15	14.62	14.54	13.77	12.47	14.08	13.59	13.58	13.63	7.68	6.66	10.25	7.43	7.9	8.78	8.11	7.6	7.57	6.99	7.66	7.35	7.03	6.89	8.46	9.41	7.83	7.85	7.15	7.38	7.05	7.28	7.21	7.94	9.84	7.84
Arl8B	14.08	14.53	14.69	13.62	13.92	13.29	14.12	13.56	14.25	14.23	8.12	7	11.55	8.31	10.13	10.38	9.48	9.04	9.27	7.46	8.88	9.61	9.36	7.94	9.11	9.25	9.26	8.36	8.75	8.95	13.57	13.69	13.83	13.32	13.12	13.52
Arpc2	14.08	14.55	14.33	13.12	14.25	14.04	14.26	14.01	14.24	14.45	11.13	10.02	12.97	11.81	12.43	13.15	12.28	12.25	12.45	11.32	12.25	11.7	12.25	10.23	12.65	12.85	12.54	11.5	12.12	12.23	14.37	14.43	14.36	14.79	14.48	14.65
Gm14046	14.08	14.81	15.04	13.39	14.17	13.88	14.2	13.84	14.23	14.88	9.82	8.92	12.39	10.2	12	12.89	11.03	11.25	11.61	9.49	10.46	10.49	11.5	9.76	11.09	11.71	12.17	10.51	11.72	11.3	15.3	15.52	15.24	14.87	13.8	14.9
Gm23190	14.08	14.05	12.34	14.14	13.82	13.81	13.2	13.62	13.77	13.89	13.78	16.3	14.58	13.6	14.62	14.09	14.45	13.66	13.85	11.76	14.88	14.88	14.69	14.4	14.85	14.69	13.63	14.62	14.28	14.49	12.02	13.06	13.14	12.38	13.33	13.5
Gm8648	14.08	15.11	15.36	13.45	14.6	14.23	14.56	14.39	14.69	14.92	8.99	8.12	12.49	9.76	10.3	12.03	9.73	10.66	9.91	8.79	10.25	9.23	9.63	8.29	10.03	9.85	10.21	9.54	10.28	10.21	14.69	15.17	14.69	14.75	14.45	14.73
Rps11-Ps3	14.08	14.74	14.14	12.72	13.35	12.9	13.48	12.75	13.59	13.97	8.82	7.84	11.02	8.78	9.05	10.44	9.1	9.13	8.55	8.67	8.91	8.49	9.31	7.66	9.39	8.94	9.27	8.1	8.56	9.04	14.27	14.94	14.34	13.72	11.71	14.26
Gm5937	14.07	14.43	13.75	13.43	12.94	13.99	13.09	13.85	13.39	14.08	13.12	12.94	13.93	13.21	13.51	14.48	13.69	14.03	13.32	14.1	13.12	13.95	13.35	12.07	12.83	13.37	13.65	13.28	14.26	13.51	14.42	14.4	14.47	14.21	14.5	14.82
Gm6421	14.07	15.11	15.33	13.77	14.22	14.63	14.59	14.53	14.92	15.48	10.96	10.25	13.2	12.01	12.34	12.45	12.73	12.36	12.57	10.67	11.23	11.44	11.62	10.95	12.36	13.15	12.11	11.18	11.84	11.62	16.27	16.5	16.28	16.61	15.33	16.23
Rpl29	14.07	15.1	14.69	13.05	13.38	14.11	13.8	13.74	14.37	15.03	9.93	9.16	12.25	10.6	12.32	12.62	10.69	10.45	11.54	8.73	12.4	13.25	12.79	9.03	12.35	11.88	12.8	10.73	11.9	11.28	11.29	11.42	10.9	10.31	9.62	11.11
Tma7-Ps	14.07	14.83	15.23	13.71	14.26	14.32	14.79	14.27	14.74	15.13	9.7	9.51	12.46	10.09	12.55	12.67	12.22	11.59	12.06	8.58	9.01	11.45	10.95	9.95	12.4	12.29	11.18	10.19	11.33	11.19	14.52	15.09	14.34	14.52	13.92	14.41
Gm6109	14.06	14.81	14.97	13.48	14.04	14.57	14.35	14.55	14.39	14.96	10.19	7.97	13.03	10.41	11.99	13.22	11.32	11.13	12.09	8.76	9.98	10.77	11.4	8.19	11.06	11.84	11.97	10.09	11.71	11.68	14.86	15.26	15.01	14.2	13.83	14.8
Tpt1-Ps3	14.06	14.71	14.31	13.94	14.26	14.06	14.2	14.29	14.34	14.37	13.43	13.22	13.93	13.83	13.9	14.31	13.54	13.56	13.81	12.08	13.94	13.94	14.08	12.88	14.11	14.18	13.69	13.7	14.16	13.77	14.12	14.24	14.33	14.36	14.22	14.42
Gm13921	14.05	15.3	13.87	12.68	12.76	12.77	12.87	12.94	13.27	14.14	8.53	7.84	10.51	8.3	9.09	10.93	8.84	9.14	8.56	7.86	8.39	8	8.52	7.52	8.72	8.72	9	8.56	9.49	9.13	14.42	14.46	13.8	13.56	12.27	14.06
Gm20483	14.05	13.66	13.75	14.16	13.79	14.04	13.22	13.55	13.6	13.89	13.94	13.98	14.14	14.12	14.19	14.41	14.05	14.1	14.14	13.7	14.19	14.19	14.06	13.21	14.24	14.3	14.02	13.97	14.23	14.06	12.38	12.89	12.97	12.8	13.15	12.99
Gm23401	14.05	14.23	12.28	13.58	14.6	14.53	13.42	13.84	14.38	14.01	15.09	17.72	15.5	15.07	17.24	14.8	15.14	15.02	15.65	13.11	16.19	16.81	16.16	14.81	16.22	16.09	14.91	15.59	15.24	15.85	12.69	13.46	13.68	13.07	13.24	13.68
Gm27248	14.05	13.8	14.46	13.59	14.11	13.96	14.14	13.84	14.16	14.23	11.34	10.07	13.28	11.5	13.34	13.76	13.04	12.97	13.35	10.87	11.39	13.93	13.54	9.73	12.89	12.91	12.7	11.62	13.12	13.21	13.97	14.13	13.99	13.79	13.94	14.16
Sh3Gl2	14.05	14.25	12.38	13.66	13.84	12.52	14.22	13.87	13.64	13.83	6.97	5.55	9.72	6.45	6.43	8.75	6.89	6.65	6.16	6.03	6.79	5.32	5.81	6.05	8.17	9.13	6.76	6.32	5.62	6.5	4.62	4.94	4.92	4.75	4.57	4.87
Gm16089	14.04	14.95	14.41	13.77	13.99	13.8	14.03	13.46	14.15	14.6	8.4	8.69	11.68	8.87	10.39	10.71	11.02	10.08	10.08	9.1	8.63	10	9.23	9.26	9.34	10.26	10.31	9.49	9.71	9.65	13.77	13.92	13.99	14.04	13.08	13.68
Gm22548	14.04	14.35	14.68	14.78	16.21	16.46	15.18	14.27	15.37	15.27	15.6	16.11	15.99	15.86	16.81	15.3	16.01	15.62	15.97	13.18	16.28	16.33	16.3	13.9	16.9	17.09	15.28	16.1	16.02	16.05	14.28	13.93	14.07	14.07	14.72	13.96
Hist1H2Af	14.04	14.87	14.53	12.92	13.73	12.59	14.63	13.31	14.54	14.65	7.83	7.05	10.44	7.71	9.75	10.56	8.95	9.74	9.34	7.56	7.99	9.01	9.77	7.06	8.65	8.6	9.24	7.75	9.95	9.44	15.81	15.85	15.59	15.98	14.44	15.57
Gm4575	14.03	15.17	15.14	13.23	14.64	13.35	14.44	14.3	14.71	14.63	11.96	11.92	13.58	12.88	13.7	14.73	12.58	12.77	12.95	11.64	13.08	14.01	13.34	10.5	12.96	12.25	14.15	13.45	14.32	12.99	15.78	15.77	15.48	16.18	15.34	16.58
Gm14513	14.02	15.42	14.74	13.39	14.03	13.91	13.97	14.56	14.2	14.74	11.79	12.57	13.19	12.04	13.1	13.06	12.7	12.85	12.66	11.33	12.63	12.07	12.9	10.38	12.72	12.59	12.45	12.36	12.81	12.58	13.65	14.4	13.96	13.55	13.39	14.05
Gm6254	14.02	14.27	13.8	13.63	13.48	13.8	14.35	14.57	14.24	14.59	12.19	13.1	12.95	12.43	12.02	12.39	12.73	12.18	11.96	12.26	12.57	12.76	12.61	12.98	12.65	12.79	12.64	12.71	12.2	12.72	16.03	16.37	16.87	16.03	15.73	16.23
Loc100862175	14.02	14.07	14.75	13.06	13.94	13.95	15.13	14.24	14.49	14.38	8.43	6.56	12.61	8.81	12.02	11.79	10.94	10.93	11.25	7.76	8.55	9.43	10.11	7.9	9.67	10.32	10.09	8.44	10.9	10.05	15	15.31	15.13	15.19	15.06	14.87
Ly6K	14.02	14.04	12.47	13.12	11.34	9.64	11.88	11.5	10.91	10.22	5.84	5.91	8.36	6.1	6.38	7.56	7.05	7.21	6.25	6.77	5.51	5.66	6.47	6.02	7.61	8.11	6.25	5.75	5.75	6.01	5.02	5.16	5.4	5.41	5.1	5.38
Mir325	14.02	13.88	11.12	13.52	14.07	14.49	13.47	14.45	13.42	13.24	16.06	17.49	16.27	15.89	17.47	16.87	16.75	16.5	16.42	15.32	16.37	16.96	16.69	15.51	16.85	15.52	16.06	16.74	16.39	16.48	4.42	4.41	4.55	4.39	4.29	4.35
Gm24269	14.01	14.01	14.39	14.3	15.42	15.46	14.84	13.75	14.93	14.69	14.23	14.87	14.9	14.64	16	14.73	14.88	14.42	14.94	12.24	15.37	15.28	15.4	13.3	15.89	16.29	14.9	15.14	15.11	15.15	13.64	13.55	13.61	13.67	14.11	13.75
Clk1	14	13.32	12.38	12.88	13.89	13.23	13.58	13.55	13.87	13.52	9.29	7.98	11.85	10.33	9.96	10.87	10.73	10.06	9.7	9.83	10.07	9.84	9.38	9.11	10.66	10.71	9.54	9.05	9.65	9.91	11.24	11.46	11.54	11.28	12.07	11.32
Gm10145	14	15.25	15.29	13.7	14.58	14.18	14.41	14.56	14.85	14.92	11.21	10.73	13.94	12.41	13.74	14.09	13.69	13.67	14.13	12.11	12.05	12.33	12.05	9.29	12.73	13.09	13.43	12.57	13.56	12.77	14.71	15.11	15.24	15.67	15.25	15.64
Ctsh	13.99	13.3	13.69	13.52	13.64	13.22	13.89	13.08	13.52	13.98	8.5	7.99	10.5	8.66	9.03	10.47	9.28	8.6	9.1	7.93	9.78	8.06	8.16	8	9.77	10.07	9.34	8.16	8.82	9.61	10.6	10.5	10.74	10.55	12.03	11.44
Gm10233	13.99	14.18	14.28	13.33	13.56	14	14.01	14.33	13.97	14.26	10.83	9.26	13.49	12.6	12.63	14.49	13.38	12.88	13.41	11.12	12.15	12.49	12.34	10.49	12.49	12.01	13.04	11.76	13.89	12.66	16.62	16.18	16.61	14.92	15.18	15.04
Hba-A2	13.99	14.44	14.82	12.22	12.61	14.6	12.15	12.54	14.71	14.62	9.54	7.86	12.39	9.11	12.01	12.46	9.95	10.8	9.95	8.19	8.22	9.29	7.96	8.09	9.9	11.9	10.1	9.91	10.51	10.59	14.53	13.95	13.85	13.83	14.74	10.72
Tmem50B	13.99	14.37	14.51	13.02	13.71	13.47	14.75	14	14.29	14.11	7.49	6.58	11.21	8.16	9.67	9.53	9.61	8.67	9.44	7.02	8.34	7.87	8.27	6.97	9.48	10.45	8.56	7.32	8.45	8.53	10.98	11.31	10.43	10.54	10.05	10.76
Gm22406	13.98	14.17	12.04	13.57	14.44	14.39	13.38	13.79	14.36	13.92	15.13	17.78	15.44	14.99	17.24	14.44	15.03	14.74	15.75	13.21	16.23	16.45	16.06	14.75	16.26	16.04	15.03	15.51	15.17	15.87	12.66	13.57	13.53	13.06	13.13	13.86
Gm7251	13.98	14.87	15.17	13.35	14.63	13.82	14.76	14.25	14.82	14.73	12.12	11.19	13.37	12.6	13.51	14.55	12.79	13.52	13.53	11.47	13.64	13.66	12.93	10.32	12.34	12.59	13.23	13.1	14.09	13.28	15.28	15.17	15.14	15.45	15.23	15.96
Rpl19-Ps4	13.98	15.08	14.48	13.03	13.26	13.66	13.95	14.08	14.13	14.64	8.15	7.39	11.02	9.02	9.16	11.45	9.2	9.66	9.27	8.23	8.91	8.48	9.26	7.4	8.21	9.04	9.86	8.34	9.59	8.78	14.71	15.22	14.72	13.84	13.01	14.46
Ywhae	13.98	14.3	14.39	13.45	14.29	14.37	14.4	14.46	14.37	14.33	12.05	11.45	13.42	12.44	13.79	13.77	13.41	13.38	13.68	12.28	12.39	12.78	12.99	10.25	12.65	13.24	13.34	12.38	13.65	13.3	15.24	15.28	15.3	14.93	14.09	14.85
Gm11223	13.97	15.79	14.99	13.3	14.26	13.87	13.18	14.13	13.77	14.13	9.74	7.43	12	10.15	12.6	13.08	13.02	12.73	12.74	9.04	11.54	12.91	12.6	8.89	13.88	14.42	11.46	11.47	13.63	12.07	14.38	14.62	14.91	16.75	14.85	15.16
Bc1	13.96	13.29	14.17	13.87	14.12	14.28	13.55	13.88	14.17	13.96	14.75	13.98	15.82	15.83	16.34	16.42	15.15	15.83	15.99	15.16	15.58	15.08	16.08	14.17	15.22	15.24	15.98	14.48	15.7	14.88	16.8	17.1	16.89	17.02	17.12	16.75
Gm11989	13.96	15.04	14.48	12.86	13.18	13.81	13.49	13.97	14.08	14.73	8.32	8.25	11.16	9	10.22	10.82	10.74	9.75	10.25	8.49	10.62	9.84	10.04	7.89	9.86	10.41	10.31	9.06	10.51	9.77	14.71	15.29	15.09	14.5	13.11	14.6
Gm8203	13.96	15.08	15.1	13.11	13.91	14.48	14.93	14.74	14.65	14.98	11.52	11.09	13.71	12.4	13.86	14.52	13.96	13.88	14.33	12.51	12.94	14.27	14.12	11.33	13.49	13.23	14.17	12.53	14.44	13.47	17.79	17.84	17.72	18.13	17.31	17.71
Gm9800	13.96	14.66	14.14	13.26	13.84	14.02	14.05	13.94	14.54	14.66	13.17	12.89	14.66	13.97	14.63	15.16	14.52	14.55	14.85	12.84	15.12	14.6	14.57	11.92	15	15.23	14.69	13.9	15.02	14.52	15.32	15.09	15.51	15.23	15.24	15.45
Srrm2	13.95	13.06	12.12	13.22	13.96	14.07	13.86	14.04	14.03	13.88	11.48	9.7	13.05	12.29	12.03	12.96	11.67	12.32	12.26	12.35	12.13	11.08	11.63	10.75	12.28	12.59	12.16	11.03	12.18	11.53	12.77	12.77	12.55	12.72	12.76	12.72
Gm11196	13.94	14.87	14.58	13.38	13.19	13.18	13.21	13.97	14.13	14.45	10.8	10.7	12.67	11.71	12.32	13.43	13.38	12.96	12.73	10.9	11.68	12.32	11.93	10.4	12.45	12.2	11.62	11.32	12.17	11.72	14.37	14.96	14.91	14.24	14.05	15.64
Gm22662	13.94	13.95	13.53	14.01	14.15	13.99	14.04	13.6	14.13	14.12	13.98	14.7	14.57	14.02	14.53	13.97	14.63	14.13	14.31	13.43	14.44	14.18	14.55	14.14	15.04	14.89	13.93	14.08	14.26	14.25	13.59	13.68	13.54	13.53	14.06	13.78
E030024N20Rik	13.93	14.77	14.93	13.21	13.84	14.24	14.08	13.67	14.24	14.83	9.05	8.42	12.43	10.02	12.23	13.04	11.98	11.53	12.23	9.44	9.89	10.68	11.62	8.56	11.89	12.53	12.26	10.17	12.07	11.08	7.18	6.52	6.8	7.1	7.02	7.06
Gm23488	13.93	14.44	12.08	13.5	14.36	14.41	13.15	13.88	14.28	13.82	15.14	17.74	15.4	15.11	17.08	14.59	14.73	14.81	15.56	13.12	16.11	16.4	15.95	14.94	16.06	15.8	14.96	15.6	15.08	15.76	12.68	13.24	13.36	13.18	13.21	13.61
Perp	13.93	14.5	13.3	12.74	12.95	12.36	12.88	11.93	13.27	13.04	6.71	5.45	9.55	6.71	6.5	8.77	6.53	6.71	6.46	6.24	7.28	5.47	6.08	6	7.8	8.62	8.02	6.52	6.35	6.85	5.7	5.68	6.04	7.86	5.96	5.59
Gm22230	13.92	14.03	12.18	13.41	14.22	13.9	13.2	13.43	13.99	13.72	14.48	17.01	15.34	14.34	16.97	14.44	14.97	14.51	15.65	12.69	16.13	16.31	15.88	14.14	16.13	15.95	14.77	14.61	15.14	15.37	12.51	13.3	13.51	12.67	13.25	13.65
Mt-Th	13.92	11.95	16.25	14.43	14.39	16.87	15.33	14.76	14.81	15.52	17.05	18.49	17.3	18.07	18.36	17.57	17.49	17.99	18.32	18.75	18.65	17.96	18.6	19.32	18.84	18.55	18.73	17.65	18.37	18.46	14.66	12.56	12.77	13.06	14.52	12.61
Eif1-Ps1	13.91	14.75	14.33	13.3	13.47	13.27	13	13.24	13.22	14.05	8.96	9.32	11.36	9.21	11.24	10.99	11.15	11.43	11	9.35	9.76	9.47	9.57	8.84	10.08	10.34	9.84	8.48	9.95	9.12	14.31	14.67	14.36	14.59	14.18	14.77
Gm12335	13.91	14.85	14.69	13.56	13.5	13.73	13.41	14.02	14.29	14.73	13.61	13.11	15.06	13.85	15.52	15.74	15.27	15.19	15.79	13.98	15	16.12	15.28	11.83	15.25	15.55	15.37	14.18	15.84	14.98	15.77	16.22	16.33	15.79	15.84	16.16
Gm17511	13.91	14.06	14.55	14.08	14.15	14.63	14.27	14.03	14.75	14.71	13.24	13.49	14.43	14.32	14.25	14.95	14.09	14.05	14.53	11.43	14.29	14.35	14.73	12.87	14.58	14.73	13.96	13.22	14.6	13.99	14.09	13.93	14.01	13.53	14.07	13.89
Gm25911	13.91	12.91	16.58	14.07	14.3	17.85	15.73	15.35	14.14	15.97	15.48	13.16	16.54	15.81	15.8	17.34	16.24	16.62	15.93	17.01	16.29	14.9	15.36	13.94	16.05	16.6	16.33	15.1	17.04	15.71	15.5	15.28	14.95	15.61	15.68	15.1
Pdia3	13.91	13.69	13.72	13.48	13.49	13.81	14.32	13.47	13.95	13.77	11.11	10.11	12.84	11.25	12.51	12.79	12.57	12.18	12.56	10.81	11.21	12.09	11.75	9.97	11.65	12.08	11.9	10.9	12.43	11.96	13.95	13.73	13.78	14.35	14.15	14.07
Sep15	13.9	13.79	14.44	13.7	13.72	14	14.17	14.68	14.26	14.28	12.54	11.87	13.65	12.9	13.86	14.33	13.25	13.38	13.68	11.57	12.42	13.47	13.08	11.3	12.98	13.04	13.28	12.35	13.77	13.16	14.27	14.18	14.4	14	14.45	14.17
Gm4604	13.9	14.74	13.26	12.84	12.26	13.42	12.84	13.12	13.42	14.07	11.42	10.08	12.68	11.52	12.29	13.11	12.33	13.01	12.45	11.06	11.92	12.23	12.31	10.43	12.61	12.6	11.45	10.6	12.78	11.64	12.56	13.01	12.67	12.27	12.21	12.7
Gm8880	13.9	14.85	14.36	13.17	13.3	13.66	13.25	13.49	13.9	14.45	8.73	8.21	11.7	9.53	10.33	11.63	10.42	10.71	9.74	9.07	9.59	9.23	9.06	7.58	9.72	9.87	10.13	9.67	10.26	9.47	14.11	14.16	14.04	13.64	13.02	14.19
Ssr2	13.89	13.71	14.39	12.81	13.74	13.34	15.06	14.26	14.53	14.28	9.13	8.6	12.28	10.15	11.91	11.96	11.42	11.64	11.97	9.14	9.42	11.26	10.75	8.57	10.21	10.18	10.86	9.42	11.19	11.26	17.19	17.29	17.15	17.87	16.55	17.29
Sytl2	13.89	14.04	13.49	14.23	13.79	13.2	13.88	13.4	13.98	13.61	7.01	5.47	10.3	6.48	6.88	8.82	7.44	7.12	6.76	7.01	8.03	5.92	5.58	6.29	8.75	9.21	7.21	6.79	5.88	6.79	5.04	5.19	5.33	4.91	5.41	5.84
Gm16418	13.88	14.94	15.02	13.27	13.57	13.71	14.46	14.69	14.53	14.6	9.82	8.87	11.54	10.68	11.4	11.7	11.07	11.27	11.24	9.46	10.6	10.05	10.28	8.76	10.68	11.09	10.6	10.13	10.9	10.57	14.51	14.48	14.39	13.94	12.69	14.11
Gm11060	13.87	13.29	12.01	13.32	13.67	13.66	12.84	13.17	13.6	13.32	13.69	14.48	14.56	14.04	15.09	14.12	14.5	14.17	14.35	13.42	15.25	15.36	14.85	13.57	15.4	14.91	14.04	13.91	14.51	14.41	12.22	13.08	12.85	12.81	13.28	13.43
Cldn4	13.86	13.04	13.9	13.43	14.34	13.47	14.53	14.1	13.92	14.29	7.46	5.49	10.2	6.74	7.27	7.63	6.3	6.74	6.46	5.9	10.7	5.41	5.87	6.27	10.27	10.27	6.78	6	5.33	7.26	4.44	4.66	4.62	5.9	4.82	4.94
Gm22441	13.86	14.23	12.17	13.36	13.79	13.95	12.91	13.29	13.8	13.51	14.38	16.84	14.84	14.3	15.15	14.25	14.56	14.32	14.4	12.64	15.67	16.11	15.65	14.13	15.78	15.57	14.23	14.9	14.93	15.24	12.29	13.09	13.18	12.51	12.84	13.34
Gm27935	13.86	15.05	14.72	12.9	12.95	13.99	14.09	14.44	14.36	15.03	7.97	7.14	11.18	9.11	8.95	10.98	9.06	9.03	8.67	7.95	8.02	7.99	8.78	8.9	7.68	8.56	9.9	8.52	9.71	8.48	15.29	15.48	14.73	14.27	13.04	14.5
Pdcd4	13.86	14.62	14.61	13.27	14.22	14.37	14.37	14.12	14.35	14.93	9.82	8.74	12.1	10.06	10.2	10.76	10.43	10.58	10.65	9.67	10.42	9.37	9.43	9.14	11	11.49	10.09	9.25	9.64	10.35	10.19	10.26	10.52	10.89	10.82	10.41
Gm12715	13.85	14.15	13.88	13.03	13.78	13.85	13.78	13.79	13.88	13.93	11.96	11.02	12.78	11.67	13.09	14.01	12.63	13.16	13.26	11.99	12.83	12.53	13.25	10.83	12.72	13.27	13.19	12.29	13.52	13.29	15.97	16.13	15.92	15.78	14.6	15.81
Gm17786	13.85	13.91	14.24	13.57	13.49	14.25	13.88	13.89	14.1	14.52	11.6	10.15	12.92	11.38	12.79	12.87	12.27	12.28	12.15	10.55	10.73	12.13	12.03	9.78	11.85	12.34	11.5	11.07	12.43	11.73	13.82	14.39	14.15	13.74	13.55	14.35
Gm9242	13.85	14.19	13.57	13.62	13.29	13.68	14.44	14.4	14.24	14.48	11.57	12.16	12.77	11.9	11.39	11.91	12.41	11.68	11.31	11.9	12.05	12.19	11.96	11.84	11.86	11.93	11.83	12.11	11.77	11.8	15.96	16.13	16.6	15.97	15.64	16.05
Pfdn5	13.85	15.2	14.88	13.39	13.76	14.32	13.89	14.28	14.52	14.84	8.48	7.31	11.55	8.76	9.31	10.84	9.11	9.48	9.23	7.96	8.81	8.64	8.6	8.28	8.8	9.26	9.47	8.64	8.84	8.89	14.14	14.44	14.16	13.22	13.39	13.51
Gm11688	13.84	13.57	14.06	13.13	13.57	13.8	13.6	13.5	13.61	13.94	9.7	8.32	12.61	10.46	11.62	13.36	12.25	11.3	11.78	9.72	9.97	11.57	11.11	8.72	11.51	11.57	11.91	10.2	11.15	11.81	13.9	14.05	13.98	13.66	13.83	13.98
Gm26110	13.84	12.36	13.5	14.78	11.72	14.53	11.87	12.9	12.07	13.79	15.22	16.91	15.2	15.03	16.04	15.87	15.28	15.63	15.53	16.52	16.44	16.56	16.86	16.31	16.49	16.3	17.07	15.59	16.76	15.92	12.74	12.47	12.31	11.99	14.69	12.72
Gm4883	13.84	13.92	15.39	13.98	14.07	16.07	14.76	14.34	15.55	15.73	12.87	12.61	14.12	13.3	14.18	14.55	12.84	13.08	14.11	11.36	13.16	13.82	13.63	12.03	13.49	13.09	13.75	12.95	13.72	13.95	14.89	14.59	14.72	13.81	14.26	14.87
Gm6265	13.84	14.96	14.99	13.5	13.92	14.13	14.24	14.44	14.32	14.82	9.32	8.95	11.86	9.39	11.34	11.83	11.28	11.24	11.39	8.86	8.14	9.74	9.8	8.55	10.44	9.81	9.57	8.71	10.07	9.8	15.33	15.65	15.22	13.9	13.44	14.98
Metazoa_Srp	13.84	13.57	13.83	14.14	14.18	14.1	14.15	13.92	14.2	14.1	14.39	14.58	14.45	14.33	14.52	14.47	14.26	14.05	14.34	14.07	14.66	14.37	14.42	14.12	14.67	14.45	14.64	14.34	14.42	14.28	19.54	19.57	19.46	19.56	19.62	19.46
Psma3	13.83	13.96	13.87	13.15	14.16	13.18	13.6	13.42	13.71	13.78	9.19	8.93	11.7	9.61	11.14	11.7	10.34	10.83	10.7	8.52	9.57	10.36	10.41	8.64	10.48	10.42	10.59	9.57	10.62	10.53	14.02	14.1	14.18	13.8	13.46	13.94
Rps19-Ps1	13.83	14.47	13.89	12.78	12.75	13.34	12.73	13.64	13.73	14.31	8.89	9.11	10.83	9.9	10.48	11.25	10.08	10.42	9.89	8.66	9.43	9.74	10.1	7.73	10.28	10.54	10.11	9.21	10.35	9.55	13.58	13.79	13.75	13.08	11.7	13.61
Rps19-Ps2	13.83	14.47	13.89	12.78	12.75	13.34	12.73	13.64	13.73	14.31	8.89	9.11	10.83	9.9	10.48	11.25	10.08	10.42	9.89	8.66	9.43	9.74	10.1	7.73	10.28	10.54	10.11	9.21	10.35	9.55	13.58	13.79	13.75	13.08	11.7	13.61
Gm19815	13.82	14.32	13.63	13.71	12.77	13.38	12.69	13.25	13.67	13.77	13.65	14.63	14.37	13.98	13.89	14.58	14.51	14.36	14.18	14.39	14.76	14.45	14.6	14.05	14.59	14.8	14.66	14.05	14.67	14.13	14.07	14.4	14.24	14.16	14.35	14.37
Gm4024	13.82	14.51	14.11	13.17	13.84	13.33	15.01	14.26	14.47	14.66	8.51	7.01	11.44	8.13	10.21	11.06	9.87	10.01	10.23	8.71	8.99	8.93	9.82	6.18	9.25	9.45	9.29	8.26	9.84	9.28	14.43	14.39	13.88	13.98	13.41	13.56
S100A1	13.82	15.74	15.7	13.89	15.09	12.71	15.06	14.5	15.12	14.95	9.29	8.5	12.09	10.19	9.61	10.83	9.52	9.67	9.6	8.53	8.59	7.86	8.46	8.65	9.3	9.44	9.5	8.91	8.5	9.41	10.45	10.41	10.28	11.77	11.58	11.06
Gm7123	13.81	14.47	14.05	13.2	12.95	13.67	13.61	13.9	13.71	14.31	11.06	9.91	12.77	11.6	12.82	13.34	12.82	12.41	12.52	10.8	11.02	11.3	11.23	9.2	11.98	12.52	11.89	11.3	12.32	11.64	14.26	14.79	14.36	13.42	13.44	14.07
Trf	13.81	13.86	11.51	12.22	13.01	13.14	14.52	13.23	14.07	12.98	8.57	8.09	12.22	9.73	8.97	10.58	9.13	8.79	8.9	8.04	9.76	8.61	8.91	9.61	10.01	10.3	9.78	7.93	8.46	9.45	9.55	10.14	9.81	14.83	14.69	12.3
Gm13815	13.8	13.89	13.98	13.95	13.9	13.96	13.81	13.74	13.92	14.09	13.43	13.72	13.58	13.58	13.68	13.72	13.56	13.58	13.7	13.36	13.78	13.73	13.66	12.37	13.68	13.74	13.69	13.71	13.81	13.73	13.9	13.83	13.95	13.71	13.81	13.92
Gm8349	13.8	15.1	15.42	13.47	14.95	13.41	15.14	14.9	15.11	15.1	12.65	10.46	13.81	12.43	14.01	14.84	12.69	13.55	13.83	11.28	12.89	14.31	12.65	9.32	12.45	12.4	12.75	12.45	14.05	12.74	15.81	15.63	15.56	15.97	15.57	16.54
Rps7	13.8	14.18	14.06	13.65	13.72	13.82	13.66	13.69	13.77	13.91	11.01	10.08	12.57	10.47	11.99	12.87	11.75	11.86	12	10.5	11.5	10.81	11.11	9.78	11.44	11.9	11.67	10.95	11.57	11.48	13.67	13.82	13.76	13.6	13.33	13.75
Gdpd3	13.79	14.43	15.3	13.06	14.19	11.85	11.92	12.38	11.97	14.16	8.49	7.81	9.87	9.76	9.43	10.49	10.26	9.77	9.72	8.89	8.65	8.59	8.44	8.54	8.94	9.31	8.71	8.53	9.1	9.17	12.35	13.66	12.37	12.18	14.5	13.7
Gm23637	13.79	13.36	12.28	13.91	14.06	14.47	13.36	13.85	14.09	13.76	15.05	16.48	14.78	14.65	15.4	14.19	14.32	13.47	14.43	13.14	15.46	15.89	15.59	14.82	15.57	15.29	14.35	15.19	14.52	15.43	12.55	13.13	13.14	12.96	13.18	13.63
Psma6	13.79	15.33	15.7	13.56	14.6	13.69	14.39	14.35	14.56	14.85	8.97	7.94	12.18	8.43	11.39	11.39	11.52	11.06	11.61	8.7	8.95	10.79	10.67	8.25	10.2	11.27	10.58	9.75	11.05	11.01	15.46	15.88	15.71	15.59	13.97	15.56
Gm12286	13.78	14.92	15.29	13.09	14.64	13.24	14.53	14.4	14.39	14.92	13.1	12	14.66	13.62	14.71	16.31	13.49	14.57	14.47	12.5	15.01	14.75	14.71	10.95	13.37	13.67	14.64	14.03	15.29	14.17	15.46	16.17	15.79	15.64	15.52	16.66
Gm13772	13.78	14.57	14.37	13.51	13.39	13.07	13.13	13.43	13.92	14	9.74	9.73	11.79	9.53	11.34	11.48	11.84	11.42	11.39	9.79	10.65	11.69	11.29	9.48	11.51	12.01	10.71	10.36	11.63	10.85	15.05	15.27	15.51	14.1	12.89	14.74
Gm23913	13.78	13.25	12.02	13.25	13.84	13.98	12.87	13.38	13.84	13.53	14.27	16.53	15.11	14.3	16.72	14.34	14.69	14.37	14.79	12.55	15.86	16.31	15.76	13.49	16.07	15.74	14.28	14.38	14.97	14.88	12.31	13	13.19	12.5	12.98	13.23
Gm3591	13.78	12.64	11.17	13.73	12.95	14.66	14.13	13.71	14.61	13.14	9.91	8.64	12.03	9.97	9.41	10.73	9.47	10.49	9.11	10.9	12.55	7.24	8.05	10.01	12.69	12.03	10.23	10.42	10.4	9.93	10.27	10.38	10.52	10.52	10.96	9.2
Gm19752	13.77	14.76	14.9	12.98	14.59	14.53	14.38	14.25	14.5	14.73	7.89	7.48	12.35	9.5	12.58	10.81	12.07	11.76	12.27	7.8	7.57	10.39	9.31	7.74	11.49	11.16	9.94	8.17	9.86	9.41	15.75	15.45	15.33	16.84	15.56	15.63
Cox5A	13.75	14.43	14.35	13.19	13.73	13.07	12.9	13.11	13.4	13.85	8.92	9.49	11.84	9.59	11.69	11.48	11.44	11.5	11.79	8.55	10.52	11.16	11.35	8.87	11.71	12.15	11.24	9.37	11.35	11.17	13.87	14.02	14.1	14.16	12.7	14.37
Gm25850	13.75	13.8	12.07	13.33	13.93	14.02	12.9	13.3	13.92	13.61	14.38	16.56	14.87	14.18	15.42	14.36	14.51	14.4	14.49	12.73	15.89	15.85	15.48	13.94	15.85	15.64	14.36	14.93	14.97	15.39	12.2	13.09	13.12	12.48	12.87	13.25
Txn1	13.75	14.57	14.72	13.67	13.86	13.53	13.63	14.12	14	14.04	10.73	10.48	12.76	11.42	12.61	12.7	12.5	11.95	12.18	10.68	11.67	12.53	12.16	9.9	11.74	11.94	12.12	11.44	12.06	11.58	14.33	14.87	14.44	14.24	13.79	14.82
Uqcrb	13.75	14.93	14.76	13.62	13.98	14.09	14.39	14.54	14.38	14.66	9.74	9.17	12.08	10.46	9.87	10.59	10.63	10.05	9.67	9.76	10.03	9.8	10.16	9.34	9.91	9.43	10.38	10.46	10.11	10.26	13.74	13.71	13.73	13.94	13.17	13.22
Gm4945	13.74	14.98	13.64	12.57	12.51	13.17	12.67	12.42	12.95	13.93	8.35	6.96	10.59	8.02	9.25	10.79	9.07	9.05	8.69	8.33	8.89	7.72	8.28	7.68	8.42	9.14	9.23	8.73	9.37	8.96	13.77	14.28	13.59	13.36	12.17	13.71
Hspa8	13.74	14.23	13.82	12.98	13.6	13.91	13.53	14.68	14.41	13.6	11.88	11.11	13.38	12.04	12.8	12.97	12.67	13.03	12.73	11.55	12.26	11.98	12.56	10.62	12.97	13.12	11.99	11.5	12.63	12.38	13.25	13.73	13.26	12.97	12.87	13.24
Mir669H	13.74	14.18	11.35	12.86	14.02	13.68	12.79	13.47	13.9	13.45	13.88	16.43	15.01	14.01	16.87	13.83	14.57	13.95	15.62	12.02	15.34	16.6	15.97	13.37	16.2	16.09	14.43	14.35	14.67	15.04	7.73	7.67	7.26	6.49	6.6	7.19
Gm15369	13.73	13.17	9.74	11.27	13.09	12.97	13.54	13.07	13.42	12.14	8.12	7.05	10.31	9.4	7.97	8.99	7.93	7.53	6.81	7.54	8.98	7.3	7.37	7.99	10.26	10.35	8.2	7.54	7.8	7.88	6.77	6.41	6.65	9.14	9.33	7.88
Gm21954	13.73	14.4	13.51	12.02	14.64	11.25	13.85	13.7	14.21	13.82	11.05	10.26	10.94	10.27	11.63	11.21	10.05	10.39	10.71	8.81	10.64	10.62	9.54	8.94	11.41	11.81	9.83	10.25	10.42	10.86	13.94	15.42	14.48	14.56	13.83	14.69
Gm23029	13.73	13.61	11.87	13.2	14.1	14.3	13.06	13.45	14.04	13.67	14.81	17.51	15.18	14.67	17.02	14.57	14.91	14.75	15.26	12.74	15.96	16.14	15.76	14.28	15.87	15.7	14.43	15.1	15.06	15.48	12.29	13.22	13.4	12.58	12.82	13.54
Gm23335	13.73	13.63	12.22	13.59	13.89	14.06	13.11	13.48	13.94	13.72	15.05	16.94	15.01	14.89	15.31	14.87	14.8	14.74	14.62	13.48	16.12	16.2	15.76	14.6	15.63	15.47	14.3	15.31	14.95	15.45	12.39	12.99	13.09	12.63	12.77	13.23
Gsdmc3	13.73	15.04	8.02	10.28	12.72	12.15	14.1	12.49	15.09	12.9	6.86	5.16	11.71	6.45	6.53	7.8	7.3	6.89	5.89	5.95	14.53	4.59	6.25	7.05	15.36	15.77	7.42	6.45	5.78	7.31	4.19	4.12	4.54	4.84	4	4.87
Gm24095	13.72	12.16	10.76	14.21	12.52	12.69	11.93	11.98	12.75	12.37	11.47	11.98	13	12.68	13.63	13.58	13.95	13.54	13.97	10.8	12.92	13.18	13.49	11.17	14.49	14.75	12.66	11.18	14.18	12.67	12.59	12.71	13.22	12.81	13.19	12.67
Rpl7A-Ps10	13.72	14.62	14.16	12.43	12.84	13.24	13.15	13.33	13.36	14.14	9.06	9.18	11.17	9.43	10.64	11.2	10.98	10.23	10.4	9.37	9.67	10.65	10.25	8.17	10.3	10.4	10.55	9.29	10.71	9.97	14.15	14.92	14.41	13.9	12.46	14.07
Gm5777	13.71	14.46	14.78	13.17	13.96	13.8	13.9	13.78	13.95	14.48	9.36	9.18	12.21	10.15	12.08	12.4	11.68	11.67	12.03	9.89	9.4	11.11	11.37	8.65	11.22	12.29	12	10.27	11.75	11.1	14.6	15.07	14.73	14.18	13.4	14.54
Gm10291	13.7	14.31	15.1	12.99	14.28	12.84	14.43	14.26	14.29	14.48	11.81	10.94	13.41	12.31	13.87	14.46	12.75	13.23	13.24	11.36	12.33	13.43	13.06	10.31	12.06	12.06	13.1	12.22	13.79	12.67	15.78	16.07	15.46	15.73	15.47	16.24
Gm23425	13.7	13.51	11.87	13.11	14	13.86	13.03	13.33	13.94	13.68	14.38	17.05	15.14	14.53	16.92	14.68	15.07	14.69	15.31	12.64	15.96	16.34	15.89	14.17	15.9	15.93	14.47	14.55	14.93	15.26	12.31	13.12	13.05	12.47	12.57	13.23
Gm24387	13.7	14.31	12.24	13.4	14.05	14.04	13.22	13.43	13.91	13.61	14.38	16.92	15.03	14.57	15.09	14.31	15.04	14.3	15.31	12.87	15.62	16.04	15.63	14.24	15.71	15.42	14.41	14.86	14.76	15.11	12.26	13	13.16	12.66	12.88	13.4
Gm8420	13.7	14.78	14.61	12.75	13.31	14.51	14.07	14.22	14.36	14.84	9.06	8.45	11.74	10.31	10.65	11.54	10.91	10.98	10.9	9.56	10.58	9.72	11.01	8.98	10.52	10.7	10.78	9.82	11.19	10.24	15.71	16.13	15.7	15.2	13.57	14.75
Mir684-1	13.7	14.33	15.07	13.7	14.15	13.91	14.1	14.25	14.56	14.91	12.96	12.98	14.84	13.34	15.51	14.69	14.47	14.31	15.03	10.8	13.28	15.39	15.28	11.02	14.85	15.16	14.12	13.32	15.18	14.52	15.7	16.07	15.86	15.49	15.84	15.98
Gm12350	13.69	15.63	15.49	13.21	13.97	13.09	14.47	14.34	15.02	14.85	8.35	8.17	11.45	8.76	9.93	10.49	9.1	9.6	9.52	8.01	9.23	8.35	8.21	8.18	8.51	8.59	9.42	8.9	8.94	8.71	14.62	15.34	14.83	14.97	13.7	14.82
Gm12497	13.69	15.06	15.19	13.77	13.57	13.69	14.33	14.65	14.82	14.99	10.51	10.68	12.01	10.88	11.47	11.28	11.54	11.23	11.28	10.17	10.8	10.88	10.94	10.73	11.31	11.39	10.93	10.77	11.04	10.79	14.57	14.47	14.4	14.72	13.98	14.22
Gm8290	13.69	13.9	13.64	12.8	12.95	13.02	13.01	12.99	13.37	14.08	10.76	10.84	12.19	11.58	12.59	13.03	12.14	12.89	12.81	11.6	12.56	12.01	12.29	9.98	12.15	12.38	12.75	11.41	12.76	12.18	14	14.13	13.92	13.14	12.96	13.81
Rps19-Ps4	13.69	14.45	13.71	12.77	12.58	13.22	12.63	13.26	13.44	14.11	8.78	8.76	10.56	9.22	9.95	10.89	9.25	10.45	9.69	8.81	9.84	9.43	9.76	7.74	9.68	9.85	9.69	8.7	9.97	9.33	13.28	13.5	13.54	12.34	11.65	13.37
Gm10171	13.68	14.08	14.29	12.45	13.53	13.18	13.69	13.95	13.83	14.12	9.76	8.64	11.9	11.51	11.35	12.01	11.41	11.39	11.69	9.62	11.18	11.72	11.2	9.26	11.09	10.57	11.24	9.86	11.72	10.93	16.63	16.93	17.11	15.13	14.69	15.3
Gm13339	13.68	12.82	13.94	13.74	12.81	13.78	13.06	12.78	13.31	13.56	11.68	11.55	12.39	11.59	12.93	11.86	11.99	12.41	12.54	11.17	11.62	12.52	12.65	11.16	12.65	13.02	11.95	11.27	11.78	12.31	12.04	12.08	12.36	11.07	12.56	11.7
Rbx1	13.68	15.22	15.43	13.75	14.32	13.66	14.2	14.24	14.5	14.8	9.86	9.35	12.18	10.15	11.22	11.56	10.83	11.28	11.39	8.98	9.95	11.15	10.66	9.17	10.7	10.67	10.69	9.94	11.01	10.45	15.67	15.84	15.79	15.31	14.08	15.29
Spcs2	13.68	14.04	14.31	13.15	13.39	12.67	14.14	13.24	13.93	13.75	10.08	9.38	11.65	9.76	11.4	11.24	10.93	10.05	10.76	9.14	10.31	10.22	10.18	8.82	10.63	10.55	10.42	9.4	10.87	10.34	13.49	13.69	13.38	13.11	13.1	13.28
Cbr2	13.67	15.53	12.32	11.88	13.4	13.18	14.38	13.38	14.3	14.11	7.25	6.59	10.53	7.35	8.07	8.62	6.84	7.09	7.19	6.96	8.72	6.54	7.3	7.53	9.44	9.17	9.23	7.22	6.96	7.44	8.13	9.61	8.74	12.02	10.88	8.37
Gm8731	13.67	13.56	13.89	13.2	13.56	13.98	13.76	13.64	13.76	13.86	8.35	6.97	11.98	8.59	11.85	12.01	11.93	10.61	11.64	8.11	9.64	9.09	10.18	7.68	10.63	11.76	10.58	8.83	11.13	10.48	13.74	13.8	13.67	13.74	13.4	13.81
Ogt	13.67	13.24	12.36	11.95	14.47	13.56	14.29	13.55	13.92	13.7	8.85	7.66	11.57	10.08	10.33	11.48	10.15	10.24	9.77	8.78	9.7	9.44	9.4	8.63	10.35	10.79	10.09	8.94	9.95	10.24	12.05	11.93	11.85	12.18	13.03	12.87
Rgs5	13.67	14.99	15.41	14.31	14.29	12.45	14	14.02	13.7	13.93	8.02	6.65	10.94	8.18	8.33	9.59	8.41	8.6	9.06	7.61	8.26	7.34	7.56	6.8	9.55	9.45	8.41	7.11	7.41	7.86	7.93	8.36	8.29	7.87	8.03	6.89
Cox5B	13.65	14.74	14.47	13.12	13.56	12.49	13.2	13.25	13.95	13.65	10.49	10.77	12.31	11.36	11.04	11.93	11.94	12.01	11.96	11.28	11.84	11.52	11.72	10.04	11.73	11.99	11.68	10.69	11.61	11.51	13.87	14.15	13.67	13.96	12.74	13.59
Gm8317	13.65	14.3	14.37	13.59	13.82	13.89	13.83	13.56	14.12	14.55	11.4	11.5	12.91	11.76	13.13	12.78	12.67	12.7	13.09	10.7	12.19	12.59	12.37	10.31	12.77	12.7	12.22	11.55	12.52	12.19	14.35	14.37	14.23	13.73	13.92	14.03
Ralgapa2	13.65	13.41	12.35	13.25	14.08	13.58	13.67	13.04	13.11	13.12	7.57	6.26	9.97	7.62	7.5	8.56	7.55	7.36	7.1	7.13	8.02	6.28	6.81	6.71	7.95	8.71	7.6	7.1	6.91	7.52	6.85	6.69	6.91	7.33	7.43	7.45
Tmed10	13.64	13.95	13.9	13.02	13.44	12.83	14.23	13.16	14.03	13.91	9.33	9.23	11.83	9.37	11.16	11.83	10.63	10.45	10.73	8.91	10.13	10	10.23	8.05	10.31	10.41	10.85	9.66	11.18	10.59	13.75	13.53	13.31	13.55	13.08	12.99
Atp1B3	13.63	13.89	13.74	12.74	13.19	14.12	13.77	13.23	13.85	14.03	8.26	6.43	11.16	8.1	9.07	10.52	9.08	8.85	9.41	6.86	8.46	9.43	9.13	6.61	9.97	9.76	9.16	7.49	9.38	9.34	12.07	12.22	12.18	12.51	11.45	12.25
Gm22189	13.63	13.05	12.51	13.1	13.78	12.71	13.88	13.55	13.9	13.35	12.25	13.18	13.06	12.31	13.22	12.6	12.81	12.77	12.47	11.61	12.97	12.39	12.65	13.14	13.51	13.12	12.31	12.46	12.68	13.01	13.32	13.61	13.47	13.66	13.69	13.81
Gm9396	13.63	15.03	14.4	13.11	13.02	13.93	13.95	14.22	14.16	15.17	9.6	8.15	11.37	9.63	10.48	12.06	10.05	10.11	10.37	9.19	9.58	9.38	10.22	8.68	9.77	9.97	10.45	9.53	10.46	9.49	14.67	15.41	14.7	14.27	13.22	14.39
Ndufb11	13.63	13.85	13.65	13.1	13.18	13.3	13.34	13.37	13.43	13.86	9.47	10.39	11.35	9.9	11.12	10.76	11.31	11.22	11.06	9.55	10.2	10.22	10.47	9.13	10.79	10.68	9.85	9.49	10.04	10.15	13.05	13.08	13.16	12.84	12.57	13.34
Gm24009	13.62	12.59	10.96	14.36	13.43	14.12	12.45	13.6	13.23	13.08	12.68	9.67	14.4	12.37	14.31	14.79	13.72	14.57	14.91	11.48	14.02	13.02	14.29	11.2	15.13	14.47	12.77	11.37	14.05	12.63	11.91	12.12	11.59	10.93	11.6	11.91
Gm6767	13.62	15.13	14.83	13.02	13.85	14.19	14.07	14.01	13.85	14.84	11.52	11.04	12.71	11.33	12.14	13.49	11.82	12.23	12.24	10.25	11.62	11.33	12.07	9.71	11.78	12.84	11.74	11.2	12.78	11.82	14.08	14.12	13.94	13.2	13.36	13.71
Eef2	13.61	14.51	14.28	12.48	13.83	14.73	14.57	14.85	14.44	14.61	10.64	9.48	12.24	11.05	11.67	13.1	11.35	11.83	11.44	9.94	11.51	10.69	11.01	9.27	11.35	11.84	11.26	10.81	11.91	11.42	15.19	15.06	14.82	14.14	13.55	14.59
Gm12403	13.61	13.33	13.43	12.23	13.78	12.41	13.25	13.03	13.09	13.5	10.97	11.61	12.24	11.95	12.53	12.87	11.13	11.76	11.6	10.51	12.12	11.98	11.94	9.46	11.41	11.24	12.51	11.5	12.23	12.3	13.81	13.94	13.87	13.96	13.52	14.45
Gm6187	13.61	13.32	13.09	12.63	12.85	13.16	13.21	13.25	13.06	13.59	11.26	10.52	12.32	11.58	12.59	13.83	12.75	12.86	12.29	11.59	12.31	12.61	12.61	11.19	12.95	12.64	12.28	12	12.81	12.35	16.01	16.32	16.39	15.36	14.48	15.92
Gm5619	13.6	14.63	14.08	12.38	12.78	13.46	13.13	13.27	13.32	14.21	8.52	9.07	11.41	9.54	10.65	11.06	10.45	10.61	10.47	8.73	9.44	9.77	10.05	8.14	10.23	10.54	10.56	9.04	10.7	9.89	14.26	14.84	14.47	14.11	12.6	14.03
Lamp1	13.6	13.22	13.7	13.55	13.37	13.34	13.92	13.56	13.88	13.64	13	11.3	13.02	11.88	13.24	13.76	12.04	12.28	13.01	10.77	12.09	13.15	12.82	10.25	12.52	12.42	12.53	11.66	13.51	13.1	13.81	13.69	13.81	13.57	14.08	13.96
Rnu1B1	13.6	12.05	13.8	14.42	11.52	13.66	11.57	12.46	11.81	13.53	15.39	16.42	14.76	15.08	15.82	15.55	14.58	15.26	15.05	16.15	16.38	16.41	16.27	16.13	15.95	15.61	16.57	15.36	16.29	15.59	12.55	12.19	12.31	11.84	14.66	12.61
Rnu1B2	13.6	12.05	13.8	14.42	11.52	13.66	11.57	12.46	11.81	13.53	15.39	16.42	14.76	15.08	15.82	15.55	14.58	15.26	15.05	16.15	16.38	16.41	16.27	16.13	15.95	15.61	16.57	15.36	16.29	15.59	12.55	12.19	12.31	11.84	14.66	12.61
Rpl36-Ps2	13.6	14.2	12.97	12.28	11.89	12.94	12.6	13.35	12.88	13.86	10.77	8.75	12.05	10.41	11.89	13.01	11.32	11.9	11.86	9.78	10.68	11.03	11.11	9.43	11.89	11.77	10.79	9.68	12	10.96	12.25	12.49	12.32	12.06	11.47	12.24
Gm10736	13.59	13.9	14.01	12.56	13.01	12.89	12.7	13.04	13.06	13.77	11.03	9.17	11.3	11.16	10.9	12.07	10.84	11.06	11.07	10.82	10.98	10.8	10.81	9.36	10.94	11.35	10.82	10.11	11.28	10.62	13.71	13.9	13.94	13.48	13.08	14.04
Gm22456	13.59	11.69	14.07	15.16	12.42	15.43	12.19	13.21	11.78	15.24	15.57	16.12	15.58	15.8	15.74	15.92	15.65	15.76	15.9	17.01	16.06	16.05	16.39	16.76	16.05	16.31	16.71	15.79	16.05	15.93	12.64	12.69	12.25	12.5	16.08	12.77
Gm22751	13.59	14.94	14.7	12.6	13.79	13.17	12.92	12.75	13.5	13.89	7.37	7.6	10.19	7.95	9.01	10.3	8.67	8.64	8.96	7.26	6.41	7.47	7.85	6.74	7.47	8.04	8.88	7.53	8.64	8.43	12.04	12.91	12.37	12.02	12.56	12.86
Gm8842	13.59	14.38	14.06	12.86	13.55	13.57	13.39	13.49	13.42	14.01	9.14	7.89	11.24	9.32	10.35	10.81	9.45	10.36	10.29	9.16	9.19	8.82	10.13	7.62	9.27	10.21	10.16	8.85	10	9.73	14.39	14.54	14.22	13.95	13.26	14.15
Bmpr2	13.58	13.54	13.61	12.72	13.57	12.84	14.04	13.05	13.81	13.57	8.79	7.83	11.77	10.04	10.76	10.82	10.69	10.46	10.72	8.45	9.41	9.7	9.7	7.93	10.5	10.78	9.7	8.72	9.94	9.8	13.61	13.45	13.74	14.32	13.48	13.44
Gm20091	13.58	13.84	14.48	13.53	13.65	13.78	14.04	13.73	14.19	14.49	9.91	9.84	13.33	11.74	13.91	13.47	13.57	13.06	13.89	9.53	11.44	12.6	13.15	8.86	13.2	14.47	13.05	10.78	13.17	11.78	14.61	14.79	14.77	14.44	13.96	14.67
Gm2445	13.58	14.07	15.21	13.01	14.18	12.73	14.56	14.11	14.63	14.59	11.8	10.19	12.81	11.73	13.38	14.04	12.35	12.53	13.14	10.99	11.67	13.1	12.5	9.45	11.64	11.73	12.75	11.73	13.61	12.71	16.11	16.17	15.7	16.15	15.46	16.33
Hmgb1-Ps4	13.58	13.86	13.56	13.22	12.55	13.52	12.82	13.71	13.36	13.46	13.18	12.65	13.93	13.53	13.46	14.59	13.77	14.16	13.95	14.5	13.59	14.76	13.87	12.43	13.62	13.39	14.44	13.25	14.86	13.57	14.54	14.38	14.44	14.3	14.73	14.85
Dram2	13.57	13.33	13.15	12.7	13.54	13.03	13.9	13.67	13.67	13.46	8.94	7.99	11.43	9.59	9.98	10.59	9.98	9.79	9.93	8.96	9.93	9.33	9.53	8.72	10.17	10.13	9.73	8.91	9.05	9.92	11.26	11.29	11.55	11.51	11.42	11.44
Ftl1	13.57	14.15	13.96	12.49	13.76	13.38	13.03	13.38	13.74	13.88	8.62	8.85	11.3	9.71	10.76	11.49	10.58	10	10.47	8.31	9.41	9.54	9.52	8.22	9.87	10.75	10.38	9.26	10.32	10.05	11.86	12.71	12.32	11.92	12.72	12.98
Gm17383	13.57	14.2	14.17	12.91	13.66	13.17	13.35	13.36	13.94	13.91	10.62	10.84	12.36	10.06	13.07	13.83	11.73	12.09	12.83	9.62	10.85	12.89	12.98	9.28	11.57	11.61	12.82	11.04	13.26	12.7	17.15	17.23	17.16	17.13	15.39	17.01
Gm23511	13.57	12.47	14.97	15.85	12.08	15.13	12.37	13.5	12.43	15.01	16.73	17.55	16.84	16.78	16.8	16.86	16.54	16.63	16.8	17.44	16.97	16.96	17.48	17.81	17.28	17.16	17.78	17.2	17.37	17.1	12.56	12.71	12.26	12.18	16.23	12.75
Gm8186	13.57	14.69	13.92	12.64	12.98	14.22	13.66	13.81	13.79	14.54	12	11.1	14.09	13.33	14.03	14.07	14.41	13.93	14.48	11.88	13.59	14.68	13.79	11.12	14.47	14.43	13.45	12.5	14.43	13.09	15.61	15.91	15.89	15.22	14.44	15.68
Gm8618	13.57	13.67	13.95	13.32	13.51	13.93	13.59	13.35	13.64	14.21	9.99	8.86	12.88	9.7	12.46	12.84	11.66	11.18	11.56	8.54	10.35	11.82	11.57	8.77	11.24	11.41	10.88	9.41	10.99	10.36	14.12	14.05	14.27	13.71	13.01	14.19
Gm25003	13.55	13.86	11.57	12.97	13.74	13.87	12.82	13.05	13.69	13.4	13.83	16.61	14.81	13.96	16.62	13.87	14.29	14.23	15.17	12.14	15.74	16.14	15.51	13.67	15.8	15.48	14.16	14.03	14.58	14.47	12.19	12.85	12.97	12.62	12.46	13.36
Pgap1	13.55	13.28	13.75	13.47	13.59	12.9	13.94	13.02	13.38	13.23	7.12	5.97	10.49	7.6	8.16	8.82	7.61	7.81	7.93	6.32	8.17	6.56	6.85	6.36	9.04	9.35	7.93	6.73	7.3	7.71	7.48	7.45	7.5	8.85	8.17	7.72
Rpl36-Ps10	13.55	14.5	13.27	12.67	11.9	13.5	12.84	13.95	13.32	14.31	11.35	8.16	12.68	11.16	12.27	14.01	12.45	12.73	12.6	10.24	10.36	10.56	11.12	8.78	12.29	12.25	10.59	9.9	12.64	10.89	12.44	12.96	12.22	12.08	11.89	12.26
Gm22048	13.54	13.31	11.76	13.43	13.57	13.55	12.72	13.29	13.46	13.22	14.23	16.37	14.56	13.97	14.64	14.04	14.11	13.78	13.64	12.61	15.13	15.35	15.02	14.18	14.93	14.81	13.83	14.66	14.23	14.7	11.98	12.73	12.81	12.18	12.59	12.91
Gm25062	13.54	13.73	11.46	12.98	13.97	13.59	12.74	13.28	13.65	13.41	14.23	17.49	14.9	14.39	16.88	14.35	14.52	14.48	15.47	12.49	15.75	15.93	15.76	14.22	15.73	15.43	14.73	14.94	14.76	15.22	12.09	12.88	13	12.36	12.59	13.28
Tmem123	13.54	13.23	13.7	13.06	13.35	13.05	13.99	13.12	13.41	13.74	8.3	7.64	10.46	8.42	9.24	9.69	9.32	9.15	8.95	8.63	9	8.73	8.67	7.06	9.12	9.86	9.15	8.69	8.88	9.38	9.7	9.7	9.57	9.51	9	9.32
Gm12428	13.53	14.56	14.3	12.93	13.02	12.5	12.97	13.32	13.82	13.69	8.65	8.9	11.79	9.33	11.96	12.55	12.09	12.63	12.34	9.61	8.46	10.75	10.73	8.32	10.48	11.51	10.9	9.62	11.62	10.87	15.66	15.99	15.53	15.6	14.96	15.91
Gm23914	13.53	13.54	11.61	12.95	13.46	13.39	12.64	12.88	13.43	13.1	14.06	16.17	14.55	14.05	15.24	13.93	14.09	14.1	14.03	12.67	15.48	15.51	15.23	13.86	15.27	15.1	14.02	14.5	14.52	14.68	11.91	12.52	12.85	12.19	12.78	12.79
Gm26302	13.53	14	11.72	13.2	14.04	14.04	13.05	13.53	13.83	13.65	15.07	17.76	15.02	14.84	16.92	13.95	14.88	14.31	15.6	12.91	15.94	16.42	15.83	14.64	15.87	15.61	14.57	15.31	14.89	15.5	12.24	13.01	13.03	12.4	12.64	13.33
Mir7671	13.53	12.62	12.66	13.76	13.47	14.17	13.82	13.42	13.57	13.77	14.25	13.43	14.17	14.28	13.89	14.19	13.65	13.77	13.36	14.17	13.55	13.31	13.67	14.14	13.9	13.67	13.31	13.68	14.07	13.5	13.12	13.22	12.82	13.15	13.35	13.17
Nedd4	13.53	13.54	13.46	12.76	13.61	13.61	14.06	13.8	13.64	13.67	10.9	10.27	12.73	11.56	12.76	13.57	12.56	12.67	12.82	11.05	11.65	12.61	12.41	9.97	12.64	13.05	12.83	11.3	13.08	12.43	14.41	14.27	14.64	14.65	14.52	14.13
Rpl23A-Ps14	13.53	13.73	13.74	12.87	12.59	12.93	12.9	12.72	13.22	13.93	11.24	10.57	12.56	10.77	12.76	12.94	12.15	11.84	12.45	10.49	12.26	13.39	12.32	9.76	12.06	12.4	12.2	11.31	12.55	12.2	14.08	14.17	14.28	13.28	12.84	14.04
Rpl7A-Ps3	13.53	14.88	14.27	12.64	12.89	13.81	13.34	13.65	13.54	14.4	9.04	8.85	11.63	9.71	10.81	11.4	11.28	10.97	11.45	9.42	9.78	10.41	10.93	8.86	10.68	11.24	11.01	9.52	11.17	10.55	14.68	15.02	14.52	14.11	13.16	14.28
Gm10254	13.52	13.61	13.08	12.16	13.46	14.08	14.36	14.1	13.87	14.17	10.65	8.57	12.18	10.42	11.55	11.9	11.33	12.71	11.59	12.03	11.11	10.09	10.33	8.09	10.86	11.35	10.73	10.8	11.9	11.62	15.05	14.94	14.75	15.23	14.46	14.8
Gm10913	13.52	14.53	13.5	12.04	12.25	12.44	12.3	12.14	12.67	13.49	8.59	6.99	9.83	7.87	8.54	9.9	8.22	8.08	8.06	7.05	8.77	7.63	8.46	7.54	8.54	8.66	7.95	7.67	8.43	8.53	13.42	13.91	13.27	13.05	11.61	13.42
Gm23455	13.52	12.21	11.4	13.28	12.57	12.13	12.08	11.62	12.88	12.47	11.22	11.15	12.04	11.27	12.92	12.71	12.44	11.91	12.07	10.9	11.82	12.07	12.33	10.53	12.6	12.49	11.81	10.57	12.67	11.67	12.44	12.84	13.07	12.23	12.42	12.38
Idh1	13.52	13.98	12.62	12.14	12.57	14.37	13.99	13.72	13.75	14.27	10.22	9.17	11.85	10.65	10.33	11.03	10.66	10.08	10.08	9.8	11.27	9.93	10.38	9.51	11.97	12.12	10.41	9.83	10.33	10.38	10.34	10.41	10.38	10.74	10.67	10.23
Calm2	13.51	14.14	14.03	13.06	13.27	13.47	13.16	13.9	13.71	13.98	13.24	12.04	14.22	13.25	14.84	15.44	14.4	14.5	15.18	13.35	12.64	14.78	13.82	11.06	13.5	14.01	14.22	12.71	14.57	13.61	15.88	16.12	16.03	15.83	15.59	16.07
Gm6177	13.51	13.81	13.84	12.9	12.7	13.24	12.72	13.04	13.34	14.08	10.84	10.51	12.55	11.55	13.16	13.51	12.89	12.68	13.17	10.97	12.08	13.67	13.26	10.7	12.77	12.76	12.94	11.67	13.46	12.68	14.03	14.16	13.99	13.54	12.79	14.15
Gm6397	13.51	13.65	13.28	13.24	12.95	13.26	13.79	13.91	13.8	14.09	11.51	12.18	12.56	12.14	11.55	12.22	12.2	11.74	11.4	11.68	12.2	12.34	12.26	12.27	12.17	12.2	12.2	12.07	11.72	11.99	15.41	15.75	16.14	15.59	15.12	15.64
Ccng1	13.5	14.75	14.46	13.01	13.76	12.43	12.86	12.63	13.36	13.13	7.97	7.73	10.74	8.82	9.04	10	8.79	9.37	9.03	7.61	7.6	7.81	8	7.28	8.57	9.25	9.24	8.13	8.71	8.68	12.54	12.25	12.79	11.88	12.53	12.12
Gm11114	13.5	13.01	13.28	14.57	13.29	13.42	13.72	13.66	13.28	13.09	14.05	15.91	14.1	13.49	13.43	12.83	12.57	12.19	12.68	11.19	14.07	14.67	14.55	15.21	14.54	13.33	14.16	14.67	14.1	14.42	12.4	12.58	12.33	11.71	13.23	12.48
Gm11930	13.5	13.53	13.92	13.49	13.63	13.69	13.76	13.61	13.9	13.88	11.82	11.18	13.36	12.41	13.64	13.58	12.92	12.86	13.61	10.52	10.96	13.57	13.19	10.01	13.37	13.67	13.05	11.37	13.3	12.74	14	13.95	14.05	13.79	13.85	13.95
Gm13196	13.5	13.8	14.01	12.74	12.78	13.81	13.15	13.55	13.44	14.32	10.16	10.34	11.68	9.95	12.54	13.28	11.88	11.84	11.59	9.49	9.65	11.68	11.59	9.12	11.37	11.39	11.48	10.97	12.32	11.54	14.2	14.73	14.38	13.45	12.86	14.15
Gm22935	13.5	11.63	12.16	13.35	13.49	12.31	12.22	11.62	12.48	12.62	8.37	8.07	10.84	9.72	11.13	10.65	10.49	10.92	10.11	8.16	8.79	9.18	10.84	8.16	11.47	12.01	9.19	9.19	10.67	9.14	9.93	9.39	8.19	9.07	7.22	8.52
Gm5139	13.5	13.78	14.48	13	13.77	12.91	14.39	14	13.89	14.19	11.89	11.57	12.91	12.23	12.87	13.37	12.1	12.63	12.58	10.94	11.75	13.18	12.72	10.1	11.74	11.82	12.65	12.22	13.08	12.64	14.46	14.87	14.23	14.28	13.93	15.06
Gm5564	13.5	14.36	15.13	13.05	14.58	13.95	14.35	14.17	14.13	14.79	10.31	9.08	12.19	10.3	11.61	12.18	11.53	11.1	11.68	10.5	10.73	11.98	11.9	9.47	11.59	11.61	12.06	10.19	11.93	11.49	15.19	15.63	15.43	15.58	14.97	15.33
Atrn	13.49	13.5	12.42	12.96	13.71	13.47	14.14	13.31	13.42	13.23	7.78	6.56	10.3	7.62	7.99	9.03	7.73	8.01	8.08	6.87	9.14	6.46	7.36	6.83	10.24	10.44	8.05	7.09	7.43	7.82	7.87	7.54	7.98	7.26	7.01	7.58
Gm6900	13.49	14.78	14.24	13	13.41	13.46	13.01	13.02	13.38	14.02	7.79	7.85	10.87	8.27	10.43	10.53	10.5	10.21	10.28	7.9	9.56	9.2	9.39	7.45	9.49	9.97	9.5	8.23	9.29	8.7	14.19	14.5	14.36	14.59	14.02	14.65
Txnl1	13.49	14.17	14.76	13.41	14.11	13.73	14.21	14.55	14.42	14.63	10.75	9.26	12.94	11.06	13.4	13.5	12.47	12.69	13.49	9.89	11.08	12.8	12.68	9.5	12.53	12.87	12.96	11.54	13.64	12.79	15.55	15.44	15.38	15.32	14.47	15.13
Gm13248	13.48	12.7	12.67	12.87	12.68	12.28	12.68	12.75	12.79	12.78	9.37	8.12	12.06	10.96	10.07	11.42	11.6	10.72	10.84	10.7	9.5	9.53	9.26	9.45	10.12	10.5	10.33	9.25	10.29	9.92	11.09	11.55	11.03	12.63	13.67	11.8
Gm14148	13.48	13.77	14.1	13.37	13.45	13.36	13.95	13.44	13.93	13.71	12.79	12.5	13.6	13.05	13.95	14.34	13.67	13.91	13.8	13.12	13.52	14.14	13.83	11.63	12.94	13.24	14.1	13.6	14.42	13.62	14.58	15.01	14.62	14.85	14.5	15.44
Gm23330	13.48	11.68	14.33	14.93	12.16	14.67	11.71	13.39	11.82	14.41	15.76	16.34	15.45	15.76	15.75	15.39	15.42	15.34	15.53	16.34	15.99	15.77	16.12	16.85	15.98	16.07	16.39	15.82	16.04	15.92	12.13	11.92	12.17	11.98	14.69	12.64
Gm11970	13.46	14.28	14	13.44	13.34	13.58	13.6	13.87	13.57	13.95	12.57	11.83	12.88	11.91	12.77	12.51	12.23	12.57	12.58	11.49	11.39	12.58	12.27	10.38	12.12	12.28	11.97	12.23	12.4	12.6	13.45	13.86	13.85	13.45	13.55	13.92
Rpl31-Ps18	13.46	13.46	13.73	12.81	12.8	13.21	13.33	12.83	13.3	13.89	9.28	9.54	12.03	10.68	11.54	11.79	11.65	11.82	11.65	10.13	11.02	9.91	10.85	8.82	11.51	12.22	11.69	10.27	11.47	11.16	13.38	13.9	13.25	13.15	12.68	13.38
Hax1	13.45	14.08	14.93	13.34	14.05	13.29	13.81	13.96	14.17	14.24	10.94	9.64	12.37	11.22	12.19	12.05	12.23	11.67	12.54	10.44	11.35	12.07	11.7	9.06	11.73	11.96	11.26	10.63	11.75	11.58	13.41	13.88	13.45	13.66	13.07	13.8
Mir3097	13.45	11.9	9.99	13.16	12.76	13.63	11.25	13.31	12.27	12.58	10.71	11.8	12.16	11.25	12.5	12	10.93	12.09	11.43	9.77	13.21	12.79	12.02	10.39	13.82	14.06	11.58	10.76	11.88	11.27	8.91	9.65	10.07	10.36	10.35	10.31
Rpl36-Ps3	13.45	14.36	12.77	12.53	11.84	12.72	12.48	13.16	12.82	13.49	10.74	9.83	11.83	10.94	11.36	12.83	11.44	12.1	11.53	10.24	10.2	10.83	10.66	9.65	11.54	11.36	10.78	10.09	12.25	10.68	11.99	12.43	12.2	11.81	11.19	12.12
Gm10704	13.44	14.77	14.27	13.1	13.44	13.59	13.46	13.63	13.81	14.28	9.82	8.64	11.58	9.47	10.27	11.63	9.6	10.36	10.06	8.83	9	10.82	11.06	8.01	9.32	10.12	10.53	10.3	10.75	10.96	16.06	15.96	15.87	13.78	13.52	14.19
Gm22720	13.44	12.77	13.51	13.25	13.26	13.63	13.48	13	13.8	13.66	14.21	14.98	14.35	14.03	14.47	14.37	14.14	14.24	13.98	14.08	14.47	14.3	14.57	14.33	14.37	14.21	14.44	13.92	14.51	14.28	13.33	13.19	12.69	13.48	13.28	12.65
Gm22933	13.44	13.41	13.81	13.98	14.88	15.02	13.79	13.22	14.11	13.99	14.79	16.24	14.99	15.32	16.19	14.48	15.17	15.21	15.38	13.49	15.7	15.86	15.92	14.27	16.09	16.36	15.31	15.77	15.37	15.49	12.78	13.05	12.93	12.54	13.57	12.95
Gm8756	13.44	13.89	14.06	12.79	13.76	13.05	13.95	13.56	13.85	13.83	12.35	11.39	12.8	12.16	13.16	13.97	12.38	12.66	12.82	11.16	12.74	12.73	12.45	10.22	12.33	12.19	12.52	12.06	13.12	13.02	14.38	14.42	14.37	14.47	14.47	15.03
Gm14270	13.43	14.5	15.17	13.68	14.12	13.48	14.18	14.29	14.11	14.4	11.19	10.03	12.09	10.47	11.29	11.63	11.43	10.37	10.93	9.88	9.89	9.94	10.47	9.07	10.02	10.34	10.03	10.38	10.5	10.88	13.49	14.12	13.66	13.82	13.24	14
Elf1	13.42	13.49	13.33	12.37	13.62	13.52	13.4	13.25	13.19	13.54	8.47	7.88	10.7	9.64	9.81	10.51	9.73	10.06	9.52	9.85	9.89	8.73	9.11	8.28	10.42	10.71	10.57	9.31	9.76	9.92	11.36	11.33	11.38	11.94	11.85	11.93
Gm3298	13.42	12.44	11.05	13.47	12.63	14.34	13.99	13.11	14.3	12.68	9.69	9.31	11.56	9.52	9.12	10.32	8.96	10.49	8.76	11.23	11.33	7.25	8.11	10.45	11.43	11.18	10.08	10.29	9.94	9.81	9.89	10.08	10.25	10.19	10.58	8.94
Gm15374	13.41	12.79	9.45	11.26	13.91	14.29	14.66	13.96	13.83	12.75	7.57	5.8	11.14	10.71	7.38	8.51	7.47	8.57	7.38	7.25	9.72	6.92	7.36	7.33	11.17	11.34	7.98	6.75	7.3	7.73	5.52	4.52	5.94	7.72	8.44	6.39
Gm2897	13.41	12.56	11.14	13.23	12.49	14.33	13.63	13.08	14.21	12.84	9.26	8.28	11.58	9.29	8.62	10.21	9.01	10.24	8.41	10.54	11.76	7.24	7.93	9.41	11.75	10.85	9.33	9.59	9.34	9.42	8.91	8.76	8.99	8.59	8.85	7.63
Gm7507	13.41	13.97	14.41	13.09	13.88	12.91	13.83	13.72	13.73	14	12.9	12.71	13.33	12.97	13.59	14.29	13.06	12.72	13.56	11.69	13.55	14.01	13.48	11.69	12.66	12.87	13.63	12.95	13.82	13.48	14.46	14.81	14.64	14.78	14.56	15.59
Gm25304	13.4	13.14	13.29	13.53	13.58	13.58	13.53	13.22	13.57	13.5	13.23	14.36	13.66	13.73	13.47	13.5	14.14	13.58	13.4	12.97	13.38	13.57	14.35	13.56	14.09	13.56	13.27	13.79	13.66	13.69	12.84	12.91	12.95	13.32	13.35	12.81
Gm25997	13.4	12.79	11.86	13.71	13.48	13.93	13.07	13.3	13.7	13.52	15.31	16.94	14.87	15.06	14.98	14.61	14.82	14.21	14.13	14.09	16.01	15.82	15.28	15.41	15.29	15.13	14.34	15.55	14.96	15.17	11.93	12.56	12.61	12.08	12.74	12.76
Atp6V0E	13.39	14.64	14.69	13.24	13.56	12.29	13.93	13.14	14.1	13.87	7.03	6.88	10.82	7.67	8.33	10.15	8.08	8.12	8.16	6.9	7.12	8.04	7.98	6.59	7.1	7.36	8.64	7.48	7.18	7.74	11.82	12.16	12.13	11.92	11.25	12.18
Gm12943	13.39	13.57	13.62	12.79	12.63	13.1	12.79	13.6	13.44	13.9	11.83	10.39	13.27	12.88	13.64	13.95	13.12	13.12	13.2	11.28	13.29	13.18	13	9.86	13.49	13.8	12.89	12.04	13.57	12.48	13.41	13.59	13.54	13.29	12.75	13.63
Gm13771	13.39	14.22	14.27	12.86	13.01	12.71	13.2	13.42	13.43	13.7	9.15	9.32	11.28	9.52	10.81	11.6	10.49	10.8	10.48	9.02	9.2	10.73	10.19	8.2	10.36	10.56	10.36	9.66	9.98	10.09	13.3	13.73	13.44	13.34	12.32	13.96
Gm9001	13.38	13.99	13.88	13.2	13.09	12.84	14	13.41	13.89	13.96	7.78	5.78	10.77	6.35	8.86	9.78	8.78	8.17	8.71	7.18	6.45	6.78	6.61	6.38	7.83	7.85	7.52	7	7.01	7.27	12.36	12.86	12.43	11.75	11.28	11.5
Rps29-Ps	13.38	14.46	14	12.81	12.53	12.45	12.95	12.91	13.47	14.04	8.89	9.19	11.18	9.35	11.4	11	11.63	11.62	11.54	9.46	11.4	10.82	10.41	7.7	10.91	11.4	9.8	9.28	10.69	9.81	12.81	13.45	13.33	12.39	12.04	12.93
Gm12929	13.37	12.6	12.96	12.28	13.41	12.64	14.61	13.08	13.93	13.23	8.71	9.01	11.05	10.11	10.39	10.57	9.91	9.64	9.76	8.02	10.69	8.96	9.39	6.88	10.47	10.07	9.77	8.21	10.36	9.73	13.47	13.23	12.92	13.38	11.84	12.09
Gm26202	13.37	11.83	13.04	13.39	13.83	16.34	15.11	14.95	15.55	15.2	16.04	16.33	15.52	16.44	16.03	16.3	15.17	15.34	15.96	16.05	17.03	16.3	17.29	16.8	16.82	16.62	16.4	14.95	16.63	15.94	12.44	12.21	11.53	11.52	12.6	11.3
Gm12571	13.36	14.84	14.89	12.96	13.58	14.15	13.99	14.08	13.8	14.5	8.39	6.79	10.88	7.71	8.99	10.6	9.64	8.4	9.66	8.94	7.74	7.24	8.63	8.01	8.36	7.73	8.99	7.64	8.02	8.34	15.16	15.25	14.75	13.91	13.3	14.88
Gm3695	13.36	14.4	14.53	12.56	13.86	12.4	13.73	13.69	13.85	14.02	10.23	8.81	11.66	9.89	11.36	12.13	10.3	11.22	11.29	9.72	10.38	10.63	10.62	8.35	9.8	10.19	10.96	10.16	11.55	10.99	15.32	15.3	14.87	15.39	14.9	15.81
Gm6158	13.36	13.8	13.72	12.49	14.09	13.27	14	13.85	13.8	14.01	7.82	7.25	11.08	7.9	10.78	11.02	8.89	10.31	10.44	7.05	8.42	8.5	8.79	6.96	8.97	10.05	10.23	8.27	9.46	9.96	14.85	14.4	14.73	14.26	13.3	14.75
Hbb-Bt	13.36	14.63	15.07	11.9	12.06	14.3	11.41	11.46	13.7	14.1	9.98	8.36	12.25	8.91	11.68	12.2	10.13	10.64	10.19	8.35	8.9	10.7	8.98	8.43	10.55	11.81	10.01	10.5	10.47	11.15	12.13	11.94	11.83	11.45	11.84	10.43
Rps10-Ps1	13.36	14.37	13.57	12.65	12.31	13.51	12.46	13.43	13.02	13.88	10.62	11.1	12.08	10.9	11.7	12.54	11.76	11.69	11.89	10.19	11.66	11.06	12.01	8.94	11.74	12.14	11.64	11	12.22	11.97	13.1	13.49	13.43	12.69	12.04	13.23
Sar1A	13.36	13.82	14.43	13.41	13.75	12.24	13.47	13.32	13.32	13.02	10.24	9.16	11.85	10.76	11.46	12.05	11.58	10.82	11.5	9.39	10.28	11.7	11.04	9.15	10.93	11.46	11.04	10.45	11.86	10.89	14.11	14.57	14.28	13.4	13.37	13.67
Gm2710	13.35	12.48	13.25	13.38	12.2	13.42	12.47	12.76	12.48	13.11	14.32	14.95	14.89	14.24	14.86	15.02	15.03	15.46	14.65	16.3	15.16	15.56	15.22	14.71	14.3	14.48	15.25	14.85	15.39	15.14	12.73	13.1	13.62	12.26	14.08	13.95
Hmgb1-Ps1	13.35	13.47	13.21	12.81	12.18	13.69	12.58	13.43	12.91	13.28	12.81	11.8	13.47	13.06	12.95	14.04	13.44	13.72	13.27	14.33	12.78	13.62	13.33	11.9	13.09	12.65	13.33	12.65	13.94	12.91	14.27	14.31	13.98	14.01	14.36	14.49
Rps25-Ps1	13.35	13.61	14.17	13.22	12.81	14.13	13.08	13.69	13.81	14.35	13.73	13.34	14.15	14.3	14.25	15.64	14.03	13.28	14.49	12.08	14.78	15.25	15.35	11.57	14.84	14.9	14.7	12.81	15.3	14.18	13.93	14.33	14.41	13.63	13.05	14.41
Uchl1	13.35	15.43	15.75	14.28	15.34	11.14	13.84	13.19	13.89	14.22	7.24	6.46	10.18	7	7.54	8.53	7.48	7.44	7.78	6.8	6.65	6.69	7.32	6.21	6.21	7.05	7.82	7.24	6.88	7.51	8.84	8.89	8.59	8.02	7.73	6.3
Ctse	13.34	14.49	14.18	12.8	14.27	13.6	14.32	13.05	14.2	14.14	6.97	6.48	10.42	6.93	7.28	9.27	7.61	6.95	6.96	6.12	8.03	6.21	6.21	6.24	7.52	8.23	7.82	7.43	6.32	7.74	7.39	8.22	7.93	6.4	7.11	7.83
Gm6180	13.34	13.86	14.36	12.25	13.22	12.73	13.62	13.02	13.68	13.98	10.72	9.65	11.89	10.55	12.25	13.06	12	12.73	12.41	10.77	9.94	11.01	11.01	8.92	9.78	11.34	11.29	10.5	12.26	11.9	16.37	16.09	15.62	16.6	14.66	16.3
Gm9385	13.34	13.96	13.99	13.02	12.65	13.81	13.23	13.51	13.55	14.01	13	12.65	13.26	12.77	12.53	13.4	12.91	12.56	13.01	12.73	13.09	12.52	12.66	11.62	12.09	12.28	12.9	12.1	13.12	12.75	14.69	14.75	14.96	14.63	13.42	14.68
Oaz1-Ps	13.34	15.56	15.7	12.67	14.54	15.07	14.86	15.28	15.23	15.69	9.57	9.09	12.12	10.85	10.88	12.69	11.25	11.28	11.71	9.72	10.66	10.23	10.38	8.45	11.19	11.54	11.67	10.43	11.19	11.32	16.66	17.28	16.62	16.7	15.33	16.36
Rpl22L1	13.34	14.02	13.86	12.5	12.95	13.78	13.5	13.15	13.3	14.06	9.01	6.98	11.84	9.79	10.24	11.1	10.26	10.41	11.52	8.93	10.43	9.46	10.33	9.47	10.75	10.82	10.7	8.91	9.91	10	13.43	13.78	13.15	13.29	12.92	13.62
Gm12254	13.33	14.52	14.13	12.72	12.8	13.99	13.23	13.81	13.75	14.25	10.93	9.69	12.75	11.33	11.52	13.65	11.72	11.43	12.38	10.36	11.28	11.53	11.38	9.54	11.29	11.56	12.42	10.94	12.33	11.62	14.17	14.21	14.08	14.09	13.55	14.1
Krt15	13.33	13.99	10.2	10.22	11.44	11.23	14.3	13.34	14.55	12.98	6.89	6.34	10.75	7.3	6.88	9.04	7.38	7.29	6.29	6.85	8.94	6.29	6.5	7.11	8.76	8.16	7.42	6.52	6.48	6.95	5.85	5.74	6	9.04	7.11	6.67
Cd9-Ps	13.32	13.63	13.27	13.33	12.83	12.48	13.43	12.3	13.27	13.08	7.49	7.33	10.32	7.25	7.75	9.06	7.7	7.03	7.7	6.86	6.58	7.01	7.22	6.19	7.79	8.61	8.25	6.98	7.32	7.98	10.79	10.38	10.88	9.79	9.4	10.45
Gm23487	13.32	13.49	11.69	12.64	13.01	12.56	12.48	12.38	12.88	12.87	11.99	14.01	13.35	12.07	13.42	12.78	12.92	12.3	12.72	10.6	14.03	13.94	13.77	11.65	14.09	13.86	12.32	12.08	12.98	12.78	11.63	12.36	12.61	11.59	12.63	12.83
Hmgb1-Ps7	13.32	13.67	13.26	12.87	12.19	13.27	12.51	13.32	12.93	13.32	12.2	12.34	13.52	13.24	12.38	13.69	13.44	13.71	13.31	13.36	12.82	14.05	12.7	11.15	12.56	12.56	13.06	12.11	13.68	12.49	14.12	14.25	14.19	14	14.31	14.67
Adh7	13.31	14.34	15.24	13.84	14.19	13.05	14.45	13.97	14.15	14.06	8.88	7.41	10.97	8.2	8.87	9.96	9.6	8.74	9.19	8.01	8.9	8.52	8.89	7.42	8.67	9.32	8.62	9.24	8.72	9.71	9.56	9.69	9.92	7.69	7.69	8.2
Cd55	13.31	11.99	10.97	11.87	11.32	11.59	11.46	11.37	11.75	11.9	8.07	7.96	11.03	11.62	7.45	8.49	8.34	9.35	7.25	8.26	10.63	7.7	6.96	9.14	10.11	10.68	7.91	7.67	7.6	8.32	7.12	8.62	8.05	14.93	14.86	11.3
Dynlt1B	13.31	13	12.71	12.15	12.68	12.84	13.16	13.18	13.13	14.27	10.2	9	11.83	9.84	11.86	11.41	10.53	11.18	10.65	9.87	11.55	11.57	12.14	9.39	11.07	12.34	11.12	9.94	11.09	11.36	13.25	12.63	13.36	13.53	13.01	13.46
Gm14284	13.31	14.93	14.42	13.05	13.25	14.25	13.62	14.13	13.88	14.6	6.69	7.98	11.4	8.18	9.84	10.5	10.38	9.61	10.5	7.38	9.09	8.2	9.49	8.19	9.45	7.88	10.24	7.87	9.59	8.76	15.66	16	15.55	15.67	14.76	15.7
Gm6851	13.31	14.45	14.21	13	12.8	12.71	12.73	13.56	13.45	13.77	10.23	9.23	12.06	11.65	11.82	13.43	12.96	12.49	12.25	9.78	12.2	11.85	12.85	10.16	12.38	12.58	10.9	10.87	11.74	10.47	14.05	14.25	14.57	13.77	13.56	15.05
Tmem59	13.31	13.27	13.75	12.93	13.63	12.71	13.81	13.1	13.74	13.42	9.23	8.76	11.46	9.14	10.45	10.6	10.01	10.08	10.13	8.32	9.55	9.7	9.47	8.24	9.93	10.48	9.79	9.11	9.89	10.54	11.65	12	11.88	11.87	11.7	11.62
Uchl3	13.31	14.16	14.48	12.83	13.74	13.39	13.85	13.63	13.92	14.11	8.49	7.1	11.51	8.48	11.34	11.55	10.87	11.1	10.9	8.81	10.31	9.25	10.73	8.24	10.84	11.14	10.32	9.36	10.26	10.3	13.25	13.5	13.21	13.8	12.16	14.53
Zfp207	13.31	12.77	12.13	11.95	13.41	12.56	13.57	12.98	13.4	13.22	9.71	8.83	11.81	10.6	11.65	11.64	11.41	11.14	11.16	9.28	10.76	11.43	11.13	9.06	11.7	11.93	10.68	9.59	11.31	11.17	13.49	13.41	13.54	13.24	13.2	13.22
Gm22906	13.3	13.52	13.15	13.49	13.83	13.61	13.58	13.43	13.83	13.71	13.45	15.34	13.87	13.74	14.36	13.74	14.32	13.8	13.93	13.18	14.3	13.97	14.54	13.85	15.04	14.26	14.14	14.44	13.95	14.24	13.31	13.18	13.47	13.45	13.57	13.37
Gm4540	13.3	13.45	14.23	13	13.39	13.39	13.51	13.6	13.93	14.16	11.36	8.2	12.78	11.29	12.95	13.59	12.22	12.15	13.12	9.74	11.49	12.57	12.12	8.8	12.81	12.84	11.97	10.46	12.65	12.06	13.85	14.03	14.04	13.67	13.32	14.27
Gm7964	13.3	13.87	14.13	12.2	13.61	13.33	13.99	13.7	14.03	14.14	11.09	10.13	12.62	11.93	12.93	13.54	12.63	11.98	12.41	10.22	11.34	13.18	12.88	9.37	12.62	12.91	12.9	11.83	13.43	12.77	14.89	14.81	14.85	14.69	14.03	14.74
Nd6	13.3	12.23	14.21	14.69	11.7	13.51	11.24	11.97	12.05	13.16	13.93	15.22	13.13	14.16	14.22	12.84	13.83	14.12	13.85	14.8	13.14	13.68	13.44	13.67	13.2	12.71	13.26	13.92	13.18	13.28	9.88	9.85	10.41	10.24	10.71	9.77
Gapdh-Ps14	13.29	14.02	14.58	12.97	14.26	13.05	14.16	14	14.27	14.38	12.03	11.95	13.22	12.39	13.84	14.25	12.81	12.79	13.66	11.28	13.33	13.15	13.05	10.11	12.06	12.49	13.49	12.56	13.4	13.46	14.91	15.23	15.06	15.19	14.47	15.81
Gm4835	13.29	14.67	15.38	13.04	14.32	14.18	14.03	14.17	14.14	14.68	10.35	9.73	12.02	10.52	10.99	12.51	10.66	10.6	11.35	9.59	10.36	10.39	10.34	9.54	10.64	10.77	11.86	10.48	11.34	11.16	15.01	15.48	15.28	15.27	14.93	15.37
Gm14870	13.28	13.48	13.34	13.08	12.88	12.8	13.13	13.05	13.14	13.22	8.16	7.08	11.41	8.85	9.66	10.15	10.74	9.23	9.51	8.54	8.17	8.46	7.85	8.05	8.43	9.95	8.9	8.91	9.22	9.22	11.19	11.93	11.48	12.62	14.13	12.33
Gm4017	13.28	14.63	14.04	12.47	13.12	12.7	12.62	12.63	12.96	13.65	8.01	7.4	10.7	8.19	10.01	10.48	9.64	10.1	9.83	7.57	8.6	8.66	9.09	7.13	8.74	9.2	8.99	7.77	8.96	8.35	13.99	14.37	14.05	14.47	13.44	14.47
Rplp0	13.28	13.29	13.53	13.01	13.21	13.92	13.39	13.7	13.59	13.99	11.89	11.36	13.13	12.59	12.45	13.56	12.61	12.28	12.61	11.13	13.03	13.04	13.02	10.94	12.76	12.23	12.79	12.32	13.22	12.86	13.55	13.61	13.59	13.48	13.4	13.61
Tacstd2	13.28	13.75	13.62	13.28	13.28	13.46	13.87	13.09	13.4	13.96	7.56	6.84	9.48	7.67	7.34	8.81	7.33	7.29	7.79	7.87	8.59	6.45	7.17	7.84	8.89	9.19	8.87	7.36	6.76	7.2	5.63	5.88	6.01	7.17	5.63	6.19
Eif3S6-Ps1	13.27	14.32	13.85	12.45	13.51	13.75	13.23	13.1	13.68	14.01	10.14	10.4	11.71	9.88	12.22	13.25	11.26	11.55	12.19	8.44	11.06	12.17	11.94	8.51	11.75	11.42	11.6	10.03	12.07	11.9	15.25	15.26	15.28	13.06	12.67	14.88
Gm5428	13.27	12.8	12.5	12.85	13.46	13.44	12.74	13.04	12.67	13.17	11.91	11.98	12.66	12.37	12.71	12.77	11.95	12.07	12.46	11.22	12.74	12.78	12.63	11.31	12.72	12.76	12.72	11.93	12.56	12.63	12.1	12.64	12.72	11.8	12.76	12.69
Gm9761	13.27	13.55	13.22	12.12	12.97	13.05	13.53	13.05	13.47	13.38	7.8	7.47	10.67	8.98	9.29	10.19	9.6	9.74	9.87	9.12	9.16	8.84	9.38	8.11	8.74	9.97	9.83	8.23	9.81	8.94	13.91	14	14.31	14.09	13.25	13.91
Gm15772	13.26	12.6	13.64	13.01	12.79	12.97	12.66	12.59	13.24	13.34	12.13	11.48	12.81	12.43	12.38	13.42	12.29	12.22	12.15	10.83	12.74	12.31	12.3	9.87	11.92	12.73	11.97	11.42	12.78	12.58	13.93	13.75	13.98	13.05	11.97	13.73
Gm16060	13.26	14.41	13.89	12.46	12.46	12.63	12.49	12.43	13.11	13.72	8.45	8.84	11.27	9.69	9.7	11.51	10.19	10.29	9.92	9.02	10.71	9.61	9.4	8.57	9.53	9.5	10.43	9.32	9.89	9.26	13.05	13.48	13.28	12.78	12.23	13.54
Laptm4B	13.26	13.28	14.57	12.91	14.09	12.59	14.51	13.45	13.97	13.63	8.85	7.02	11.35	9.28	10.15	10.16	8.9	9.65	9.91	6.86	7.63	9.2	7.71	6.5	8.64	9.4	8.62	7.73	8.93	9.68	11.6	11.48	11.74	10.78	11.19	11.15
Actg1	13.25	13.6	13.12	12.48	13.35	13.21	13.23	13.42	13.27	13.41	11.9	10.48	12.09	11.42	12.87	13.72	12.04	11.98	12.81	10.76	12.5	11.71	12.8	9.82	12.63	13.11	12.79	11.77	13.23	12.59	14.54	15.51	14.45	14.18	13.6	14.39
Hmgb1-Ps9	13.25	13.68	13.18	12.94	12.21	13.51	12.62	13.31	12.96	13.33	11.88	11.34	13.5	12.57	12.73	13.7	13.12	13.35	13.34	13.64	12.42	14	12.81	11.57	12.45	12.89	13.86	12.44	13.76	12.7	13.79	14.27	13.95	13.81	14.18	14.56
Cfl1	13.24	13.69	14.17	12.14	12.84	13.34	13.03	13.07	13.03	13.38	11.21	10.21	12.35	11.45	12.39	13.46	12.22	13.07	12.84	11.7	9.72	11.94	11.86	9.18	11.13	11.25	11.81	10.78	12.48	12.29	16.05	15.85	14.99	16.26	14.36	15.59
Gm11625	13.24	13.92	13.96	12.86	12.55	12.6	12.59	13.14	13.33	13.49	9.72	10.08	11.96	10.22	12.18	11.7	11.77	11.9	12.06	10.04	10.34	12.77	11.99	10.14	11.89	12.83	12.31	10.72	12.52	11.39	14.43	14.92	14.81	13.67	12.69	14.29
Gm22232	13.24	13.25	11.62	12.84	13.2	13.12	12.45	12.73	13.26	13.05	13.05	14.77	13.78	12.68	13.96	13.82	13.06	13.13	13.22	10.99	14.79	14.69	14.45	12.34	14.54	14.57	12.91	12.84	13.82	13.4	11.64	12.27	12.64	11.8	12.48	12.46
6820431F20Rik	13.23	12.95	11.92	12.09	13.34	13.13	13.56	13.11	13.4	13.11	10.42	9.4	11.81	10.48	11.21	11.9	11.15	10.78	10.97	9.66	10.49	10.38	10.12	9.25	10.97	11.27	10.16	9.59	11.12	10.68	13.32	13.15	13.37	12.8	12.97	12.93
Gm25568	13.23	13.45	11.42	12.74	13.55	13.57	12.64	12.9	13.47	13.25	13.99	16.63	14.65	13.89	16.59	13.86	14.12	14.21	15.21	11.91	15.35	15.79	15.41	13.58	15.65	15.28	14.05	14.24	14.42	14.78	11.99	12.94	12.94	12.19	12.46	13.14
Gm8927	13.23	13.51	14.44	13.03	13.67	12.87	13.72	13.84	13.98	13.97	11.55	11.51	12.85	12.06	13.54	13.79	12.3	12.47	13.28	10.76	12.21	12.8	12.96	11.08	11.73	11.89	13.38	12.13	13.29	12.77	14.61	14.86	14.54	14.82	14.68	14.96
Gstp1	13.23	14.03	12.98	12.28	12.42	12.96	12.7	13.19	13.16	13.63	8.79	8.68	10.95	9.59	9.75	9.7	9.06	9.37	9.39	8.18	8.66	8.69	9.09	7.98	9.09	9.35	9.36	8.38	9.31	9.11	11.13	12.13	11.08	11.73	10.87	11.36
Mir3470A	13.23	13.39	13.58	13.75	14.94	15.2	14.32	13.29	14.7	14.33	14.52	16.11	15.18	15	15.9	14.8	15.08	14.76	14.89	11.96	15.21	15.15	15.52	13.94	15.93	16.26	14.63	15.56	15.23	15.29	13.13	13.43	13.18	13.01	14.13	13.22
Gm12508	13.22	13.59	13.8	12.4	12.69	12.59	12.91	12.61	13.09	13.55	11.1	11.16	11.64	11.15	12.01	11.63	11.5	10.88	11.56	10.25	11.75	11.6	12.05	10.06	12.06	11.3	11.2	10.53	11.33	11.61	13.54	13.88	13.61	13.25	12.31	13.48
Gm22800	13.22	12.57	11.38	12.93	13.19	13.75	12.18	12.88	13.33	12.9	14.68	14.99	14.51	14.19	14.42	14.26	13.91	13.7	13.74	12.78	14.95	14.84	14.62	13.86	14.72	14.6	13.41	14.04	14.46	14.45	11.86	12.35	12.54	12.32	12.68	12.44
Gm24683	13.22	13.64	11.23	12.69	13.73	13.34	12.45	12.92	13.42	13.07	14.07	16.67	14.48	13.71	16.39	13.36	13.36	13.65	14.73	11.27	15.11	15.68	15.13	13.53	15.37	14.85	13.67	14.29	13.84	14.65	11.68	12.82	12.63	11.88	12.21	13.19
Gm3671	13.22	13.89	14.53	12.58	13.9	12.66	13.81	13.96	13.67	14.16	12.04	10.98	13.34	12.95	13.47	14.06	12.65	13.12	13.81	11.21	13.05	14.21	12.81	10.04	12.52	12.93	13.66	12.38	13.97	13.44	14.77	15.31	14.78	15.03	14.5	15.7
Gm13611	13.21	14.11	12.62	12.29	11.62	12.87	12.37	12.97	12.75	13.52	11.42	9.98	12.2	11.04	11.58	12.73	11.47	12.17	11.98	10.8	10.82	11.44	11.15	10.04	11.75	11.58	10.95	10.19	12.15	11.31	12	12.49	11.99	11.55	11.3	12.03
Rps11-Ps1	13.21	13.21	11.96	12.21	12.5	11.56	12.06	11.83	12.5	12.33	7.09	6.96	9.51	7.18	8.68	9.18	7.79	7.58	7.35	7.24	7.78	6.75	7.36	6.09	8.26	7.97	8.23	6.91	7.6	7.29	12.2	12.77	12.52	11.76	10.89	12.58
Gm13436	13.2	13.65	13.22	12.11	12.55	12.7	12.39	12.74	12.86	13.18	9.25	9.65	10.7	9.46	10.11	11.18	10.28	10.23	9.56	9.61	10.85	10.25	10.37	8.41	9.74	10.25	10.03	9.73	10.36	10.19	13.34	13.31	13.52	12.89	12.01	13.1
Gm11836	13.19	14.91	14.59	13.03	12.8	11.94	13.19	13.11	13.37	13.56	8.85	7.52	10.59	8.38	9.66	11.67	9.94	9.78	10.13	9.13	9.24	9.28	9.4	7.73	9.45	9.8	10.22	9.47	9.93	9.69	14.44	14.6	14.34	15.15	13.79	14.27
Gm3076	13.19	13.98	14.13	12.65	12.97	13.23	13.23	13.41	13.98	13.79	11.25	11.23	12.99	12.23	12.9	12.92	13.35	12.85	13.03	11.78	12.75	12.37	12.27	9.69	12.28	12.74	12.8	12.07	13.05	12.94	13.72	13.78	13.7	13.5	13.9	14.41
Gm8580	13.19	13.92	13.91	12.14	12.3	13.17	12.59	12.51	13.28	13.99	9.55	9.39	11.27	10.3	11.26	11.81	9.99	10.1	10.91	8.55	10.7	12.7	12.41	9.35	11.34	11.36	12	10.05	11.21	11.24	13.73	14.24	13.8	13.4	12.32	13.81
Loc100861936	13.19	14.27	13.94	12.26	13.36	13.1	13.3	12.81	13.41	13.62	8.72	7.96	11.51	9.72	10.06	10.12	9.31	9.64	9.43	7.64	8.61	9.41	8.68	7.21	9.8	10.4	9.33	8.33	8.78	8.85	12.3	12.43	12.57	12.54	12.43	12.79
Dhrs3	13.18	13.51	12.4	12	13.71	13.82	14.82	13.96	13.71	13.33	8.91	8.28	11.31	9.6	9.68	10.18	9.7	9.58	9.26	8.5	9.94	7.96	8.81	8.26	10.41	11.14	9.03	8.57	8.96	9.24	9.77	10.2	9.87	11.55	13.36	10.26
Gm22243	13.18	13.05	11.23	13.24	13.02	12.31	12.25	12.52	12.63	12.77	12.69	14.94	13.47	12.67	13.1	12.7	13.01	12.7	12.61	11.18	13.99	13.58	13.52	13.14	13.97	14	12.55	13.21	13.01	13.26	10.99	11.79	12.16	11.13	11.87	12.13
Gm26397	13.18	10.86	11.59	12.86	13.4	13.99	14.03	13.52	13.88	14.87	16.12	15.24	16	16.17	16.52	16.84	15.62	15.82	16.02	16.38	16.69	15.97	16.99	16.12	16.9	16.17	16.65	14.95	16.61	15.97	10.37	11.53	10.18	10.03	11.51	10.34
Vps25	13.18	14.24	14.04	12.65	13.4	11.87	13.4	12.59	13.32	13.5	7.68	7.81	10.34	8.09	8.83	9.04	8.49	8.39	8.94	7.35	8.11	8.41	8.46	7.38	8.5	8.72	9	7.76	8.33	8.34	13.28	13.46	13.23	11.77	11.03	11.85
Gm4076	13.17	13.38	14.19	14.14	13.73	14.08	13.92	13.74	13.88	14.36	11.5	10.17	13.1	10.57	12.99	12.51	12.03	11.91	12.82	9.47	9.87	12.04	11.26	10.25	11.92	12.35	10.87	11.18	11.39	11.28	11.99	12.64	12.46	11.55	12.8	11.9
Gm5445	13.17	14.11	13.9	12.65	12.62	13.04	12.76	12.78	13.21	13.69	10.55	9.09	11.74	10.09	10.18	11.36	10.74	10.41	10.83	9.77	9.93	9.01	9.91	7.94	9.53	9.85	9.67	9.26	10.18	10.41	13.52	14.11	13.64	13.33	12.66	13.62
Ldhb	13.17	14.71	14.74	13.22	14.29	12.6	13.82	13.65	13.82	14.15	8.16	7.45	10.73	8.46	8.2	8.74	8.45	8.32	8.2	7.92	7.93	7.56	7.31	7.47	7.76	7.97	7.91	8.08	7.38	8.01	8.92	8.59	8.62	7.47	7.42	7.08
Tmem179B	13.17	13.05	12.77	11.85	12.74	12.11	13.06	12.15	13.06	13.19	8.5	8.38	10.9	9.87	9.89	10.17	9.91	9.89	9.32	8.74	9.34	9.39	9.49	8.15	9.64	9.97	9.36	8.83	9.69	9.66	11.96	12.65	11.9	12.66	12.45	12.38
Gm10340	13.16	11.99	11.03	13.19	12.41	14.2	13.7	13.17	14.25	12.73	9.9	9.57	11.71	9.74	9.14	10.38	9.15	10.45	8.99	10.69	11.85	7.37	8.14	9.85	11.75	11.21	10.11	10.22	10.13	10.36	10	9.97	10.04	10.07	10.6	8.87
Gm15013	13.16	14.76	13.97	12.77	13.17	13.42	13.07	13.05	13.22	14.16	8.23	7.11	10.86	8.22	8.82	10.45	8.82	9.05	9.08	7.22	8.19	9.09	9.38	7.36	8.77	9.58	9.47	8.31	9.15	9.1	13.57	14.23	13.81	13.21	12.88	14.27
Gm3239	13.16	12.13	10.93	13.12	12.43	14.32	13.62	13.16	14.2	12.72	9.65	9.54	11.76	10.09	9.29	10.08	9.34	10.44	9.13	10.95	12.02	7.8	8.68	10.51	11.43	11.47	10.41	10.25	10.1	10.06	9.96	10.1	10.17	10.13	10.55	9.14
Gm5858	13.16	14.48	14.49	12.87	13.81	13.17	13.63	13.56	14.02	14.04	10.91	10.89	13.1	12.06	13.05	13.15	13.13	12.89	13.37	11.55	12.79	11.66	11.77	8.75	12.18	12.58	12.55	11.92	12.59	12.05	14.07	14.11	14.34	14.33	13.94	14.68
Sf3B1	13.16	12.81	12.45	12.05	13.47	12.78	13.24	13	13.16	13.12	9.36	8.5	11.39	10.27	10.53	11.11	10.62	10.17	10.08	9.67	10.75	10.11	9.96	8.93	10.4	10.79	10.25	9.28	10.2	10	12.74	12.63	12.92	12.75	12.82	12.81
Vamp8	13.16	14.48	14.59	13.21	13.82	12.78	13.55	13.6	13.99	13.99	10.97	11.64	11.98	11.09	11.16	11.4	11.7	11.31	11.33	11.05	11.24	11.76	10.91	11.01	11.03	11.33	11.18	11.25	10.82	11.34	12.1	12.2	12.27	12.48	12.33	12.38
Gm20620	13.15	13.53	13.42	12.43	11.94	12.1	12.08	12.33	12.78	13.44	7.78	7.26	10.45	8.4	10.65	10.76	10.72	10.24	10.51	7.98	9.99	9.04	8.92	6.59	9.5	9.94	8.91	7.74	9.78	8.8	12.63	12.76	12.89	12.24	11.55	12.37
Gm2897	13.15	12.26	10.94	13.16	12.56	14.39	13.86	13.29	14.33	12.78	10.1	9.4	11.85	9.97	9.31	10.42	9.27	10.07	9.02	10.45	11.8	7.84	8.44	9.92	11.84	11.31	10.04	10.19	10.16	10.04	10.1	10.16	10.5	10.3	10.69	9.28
Gm10232	13.14	12.89	12.61	12.62	12.26	12.66	12.43	12.67	12.96	13.04	12.28	12.11	13.57	12.77	13.96	13.51	13.56	13.56	13.69	11.88	13.47	13.75	13.52	12.26	14.06	13.84	13.17	12.34	13.78	13.29	13.26	13.98	13.36	13.4	13.3	13.85
Gm23617	13.14	12.44	11.49	12.76	13.11	13.19	12.16	12.73	12.98	12.67	13.89	15.54	13.87	13.84	14.5	13.33	13.37	13.41	13.33	12.5	15.05	15.18	14.65	13.49	14.35	14.55	13.75	14.29	13.97	14.67	11.41	12.01	12.32	11.75	11.92	12.62
Gm15267	13.13	14.48	14.39	12.85	13.56	13.36	13.47	13.55	13.77	14.09	11.49	11.25	13.15	11.71	12.61	12.97	12.92	13.21	13.26	11.32	11.93	12.89	12.16	9.51	11.95	12.13	11.92	11.81	12.85	12.54	13.62	14.25	14	14.01	13.68	14.68
Gm20185	13.13	12.88	13.2	13.14	12.91	12.53	12.53	12.65	13.11	13.06	13.1	13.01	12.96	13.09	13.47	13.34	13.11	13.13	13.5	12.99	13.18	13.66	13.61	12.65	13.58	13.07	13.21	12.6	13.41	13.02	12.93	13.16	13.05	12.73	13.05	13.08
Gm21833	13.13	12.03	11.12	13.56	12.85	12.33	12.85	12.68	13.01	12.95	11.63	13.3	12.68	12.58	12.12	13.23	12.17	13.01	11.61	13.02	12.87	10.81	11.44	12.44	12.38	12.04	12.1	12.69	11.84	12.09	11.68	12.43	12.4	11.84	12.61	12.68
Hpgd	13.13	13.9	12.27	11.42	12.33	12.58	13.09	12.9	13.2	13.28	7.76	6	9.92	7.25	7.07	8.11	7.94	8.16	7.4	7.46	8.36	6.62	6.5	7.19	9.09	9.88	7.06	6.86	7.33	7.78	6.92	6.75	6.48	7.88	6.98	7.6
Gm11336	13.12	13.19	13.31	12.56	12.87	12.2	13.71	12.97	13.31	13.32	9.2	8.51	10.46	8.57	10.52	10.93	9.33	9.99	9.78	8.76	9.34	10.45	10.35	8.32	9.97	9.65	10.2	9.06	10.25	9.94	14.64	14.56	14.79	14.27	13.31	14.08
Gm27430	13.12	13.09	11	12.41	13.06	12.79	12.76	12.86	13.02	12.72	11.42	12.88	12.54	11.69	12.9	12.44	12.42	12.13	11.99	11.18	12.42	12.12	12.02	12.12	13.1	13.15	12.05	11.69	12.31	11.97	13.43	13.08	14.15	13.32	13.55	13.45
Gm6161	13.12	13.22	12.92	12.88	12.58	12.95	13.47	13.69	13.38	13.68	11.48	12.17	12.19	11.86	11.21	11.56	11.87	11.2	11.13	11.5	11.68	12.01	11.67	12.4	11.39	11.9	11.84	11.72	11.4	11.72	15.06	15.47	15.83	15.22	14.79	15.31
Gm9843	13.12	14.29	13.25	11.9	12.33	13.03	12.61	12.77	13.1	13.7	9.68	8.89	11.05	10	10.25	12.27	10.3	10.66	10.78	9.01	11.07	10.14	10.73	8.76	11.03	11.08	10.66	9.56	10.85	10.6	12.65	13.27	12.98	13.41	12.33	13.54
Mir466F-3	13.12	12.85	10.99	12.22	12.61	12.01	11.78	12.07	12.26	12.41	10.79	14.18	12.98	11.81	12.37	12.19	12.21	12.39	12.07	9.31	13.57	13	13.25	11.6	13.51	13.66	12.37	11.73	12.69	12.7	9.24	10.24	10.02	9.71	9.93	10.47
Rps11-Ps2	13.12	14	13.74	12.53	12.56	12.02	12.74	12.07	12.46	13.27	9.47	8.51	10.64	8.47	10.08	9.73	9.69	8.8	9.32	8.56	9.26	8.77	8.85	8.27	9.05	9.75	8.91	8.25	8.76	8.7	13.41	14.05	13.63	12.31	11.31	13.52
Gm10273	13.11	12.99	13.66	12.84	12.82	13.15	13.02	13.28	13.53	13.33	11.08	10.39	13.43	12.7	13.39	14.32	13.47	13.86	13.99	11.5	12.6	12.52	12.81	10.34	12.84	13.06	13.06	11.67	13.86	12.64	15.89	15.4	16	14.14	14.6	14.12
Gm22735	13.11	12.8	11.33	12.86	13.18	13.28	12.26	12.62	13.12	12.85	13.5	15.98	14.21	13.54	14.47	14.01	14.02	13.81	13.81	12.24	15.15	15.31	14.92	13.41	14.96	14.74	13.63	14.06	14.1	14.55	11.56	12.16	12.37	11.96	12.08	12.47
Mal2	13.11	13.79	13.44	13.02	12.9	12.44	13.17	12.61	13.14	13.06	6.89	5.96	9.69	6.77	6.75	7.55	6.58	6.38	6.53	6.48	8.83	5.9	6.21	6.57	9.06	8.81	7.92	6.88	6.19	7.18	4.66	4.87	5.05	6.74	5.62	5.26
Srsf2	13.11	12.89	12.32	12.38	13.2	12.92	13.22	12.79	13.14	13.09	10.51	9.96	11.93	10.81	11.46	11.52	11.12	11	10.87	10.08	10.62	10.66	10.82	9.68	11.21	11.49	10.87	10.52	11.27	11.16	12.67	12.47	12.52	11.87	12.12	11.86
9130409J20Rik	13.1	15.06	14.27	13.22	13.83	12.92	13.23	13.1	13.57	13.32	6.65	4.82	9.88	6.1	6.17	7.59	6.41	6.42	6.12	5.54	6.7	4.45	4.72	4.89	7.51	8.67	6.08	6.27	5.08	6.07	4.22	4.12	4.21	4.02	4.14	3.92
Rnu1B1	13.1	11.7	12.13	13.82	11.43	13.51	11.43	12.21	11.58	13.09	14.72	16.01	14.11	14.36	15.23	15.09	14.19	14.84	14.49	15.64	15.78	16	15.8	15.82	15.43	15.27	15.85	14.84	15.67	14.95	12.1	11.81	11.96	11.51	14.36	12.3
Gm12138	13.09	14.13	13.68	11.69	12.95	14.96	13.88	13.79	13.93	14.83	6.86	5.26	10.41	7.87	6.49	8.25	6.57	6.65	6.01	6.91	7.34	6.17	7.11	5.55	7.62	7.8	7.46	6.45	5.99	6.47	10.27	10.44	10.37	13	11.76	11.04
Gm13215	13.09	14.08	13.72	12.95	13.07	13.39	13.16	12.89	13.19	14.01	11.58	10.8	12.43	11.34	11.6	12.19	10.53	11.99	11.58	10.63	11.67	10.82	11.24	9.65	11	11.56	11.56	11.21	11.65	11.36	14.14	14.41	14.17	13	13.08	13.86
Snord72	13.09	12.17	11.83	11.8	13.19	11.84	12.53	12.11	12.71	12.86	7.23	4.1	10.44	7.59	9.77	10.52	6.94	7.18	8.31	4.25	5	5.82	7.36	4.16	7.4	7.65	6.76	4.96	7.09	6.07	10.25	11.63	10.27	9.16	9.52	11.08
Gm10139	13.08	13.32	12.89	13.22	13.59	12.59	13.72	12.4	13.04	13.57	11.31	13.68	12.52	11.4	11.01	11.44	11.45	11.4	10.58	10.31	11.96	10.93	10.61	10.48	11.91	11.86	11.25	13.65	11.33	12.6	12.4	12.42	12.48	12.54	13.22	12.59
Rpl23A-Ps2	13.08	12.92	13	12.42	12.43	12.66	12.65	12.65	12.93	13.39	10.3	9.52	12.19	11.38	12.47	12.93	12.29	12	12.47	10.38	12.01	11.68	12.33	9.39	12.37	12.48	12.43	11.04	12.62	11.95	13.43	13.51	13.43	12.82	12.71	13.33
Actr2	13.07	13.31	14.05	13.14	13.63	13.72	13.57	13.73	13.61	13.52	11.47	11.47	12.46	11.97	12.44	12.54	12.65	12.16	12.62	11.76	11.8	11.81	12	11.07	12.48	12.11	12.22	11.64	12.53	12.2	14.71	14.38	14.72	14.06	13.95	14
Gm6444	13.07	13.46	13.46	12.38	12.61	13.03	13.11	12.41	13.06	13.46	9.4	8.67	11.45	10.47	10.93	10.77	11.07	10.98	11.02	9.68	9.96	9.81	10.28	9.44	10.57	10.69	10.4	9.49	10.52	10.28	13.08	13.02	12.74	12.44	12.34	12.86
Gm10128	13.06	11.96	10.87	13.15	12.18	13.87	13.38	12.97	13.78	12.6	9.46	7.83	11.41	9.34	8.57	9.98	8.63	10.4	8.78	10.28	11.3	7.34	7.5	9.11	10.82	10.26	9.16	9.21	9.48	9.17	10.14	10.17	10.04	10	10.24	8.64
Gm3020	13.06	12.12	11.02	12.71	12.74	14.05	13.93	13.12	14.31	12.83	9.41	9	11.84	9.77	9.37	10.48	9.3	9.99	9.22	9.67	11.16	7.91	8.39	9.54	11.64	11.19	10.1	9.32	9.79	9.96	10.46	10.44	10.62	10.36	10.81	9.33
Gm5601	13.06	13.6	14.39	12.93	13.98	13.58	13.91	13.37	13.75	13.77	10.5	10.86	12.55	11.1	13.06	12.54	12.56	12.8	12.97	10.12	10.06	13.1	11.77	11.1	11.72	11.77	12.23	11.57	12.6	11.99	15.56	15.47	15.68	15.26	14.83	14.98
Oit1	13.06	12.12	11.99	12.54	11.55	9.67	10.51	11.02	10.13	12.03	5.94	5.86	7.46	6.34	5.83	6.14	6.95	6.07	6.04	5.81	10.59	5.62	5.99	6.19	10.61	10.25	6.49	5.92	5.94	6.48	4.92	5.05	5.26	4.69	4.72	5.23
Ost4	13.06	14.22	14.6	12.65	13.61	13.31	13.55	13.89	14.02	14.1	10.13	8.64	12.49	10.91	12.49	12.32	12.42	12.58	12.77	10.47	10.38	11.33	10.87	9.05	11.17	11.85	10.81	10.04	11.37	10.77	14.07	14	13.79	14.33	13.9	13.75
Gm22071	13.05	13.62	11.56	13	13.37	13.29	12.54	12.96	13.34	12.96	14.58	16.95	14.5	14.18	15.13	13.91	13.61	14.05	14.04	12.38	15.25	15.53	15.23	14.08	15.34	14.9	13.85	14.44	14.44	14.63	11.74	12.39	12.46	12.01	12.52	12.66
Gm6169	13.05	13.17	13.41	11.68	12.57	12.31	12.54	12.78	12.64	13.11	9.35	7.41	11.46	10.19	12.04	12.86	11.28	11.87	11.69	8.34	10.23	11.66	11.41	7.86	10.8	11.47	10.93	10.01	12.07	11.45	13.89	13.41	13.36	15.18	13.96	15.42
Gm6483	13.05	12.72	11.69	11.92	13.12	12.72	13.3	12.74	13.2	12.91	10.02	8.85	11.78	10.31	10.98	11.84	10.67	10.85	10.96	9.49	10.14	10.44	9.75	9.24	11.11	11.43	10.38	9.51	11.19	10.55	13.29	13.12	13.32	12.73	12.86	13
Snord89	13.05	11.61	10.91	12.81	12.59	15.35	13.82	14.82	14.09	14.21	15.24	14.52	15.39	16.14	15.23	15.71	15.32	14.88	15.2	16.08	15.96	15.74	15.87	16.04	16.13	15.73	15.57	14.26	15.68	15.27	10.61	10.36	10.22	11.35	12.65	11.12
G6Pdx	13.04	13.38	13.7	12.43	13.46	13.14	13.57	13.16	13.28	13.56	7.84	6.71	10.55	8.22	8.7	9.37	8.07	8.36	8.13	7.27	9.11	7.27	8.08	6.64	8.73	9.35	8.55	7.64	7.63	8.49	10.51	10.7	10.91	10.44	9.72	11.77
Gm3383	13.04	12.42	10.77	12.46	12.58	13.71	13.39	12.7	13.84	12.51	8.94	7.72	11.3	8.91	8.74	9.63	8.45	9.52	8.1	9.53	11.16	6.91	7.06	8.79	11.13	11.1	9.15	9.04	9.37	8.78	9.11	9.4	9.44	9.16	9.52	8.23
Gm6517	13.04	15.16	14.95	12.8	13.96	12.46	13.74	13.39	14.19	14.04	8.04	6.27	11	8.74	8.79	10.66	8.61	9.26	9.54	8.02	8.2	7.76	8.72	7.46	8.52	8.79	9.67	8.59	8.8	9	15.21	15.76	14.66	15.55	14.29	14.38
Ndufa13	13.04	13.43	13.34	12.89	12.23	11.96	13.16	12.86	13.19	13.08	9.88	9.48	10.83	9.51	10.09	10.15	9.6	9.6	9.54	9.16	9.43	9.5	9.6	8.89	9.34	9.81	9.68	9.21	9.47	9.55	13.08	13.27	13.26	12.86	12.31	13.13
Gm10053	13.03	14.37	14.89	13.09	13.51	12.99	13.33	13.05	13.95	14.03	9.37	9.48	11.99	9.27	12.83	10.94	11.42	10.95	11.8	8.7	9.96	12.67	11.71	8.09	11.99	11.84	11.15	10.23	11.42	10.61	14.67	15.05	15.07	14.1	12.25	14.66
Gm24608	13.03	12.57	11.07	11.65	14	13.05	13.48	13.55	13.18	12.81	11.06	8.89	12.79	11.84	13.22	13.17	11.32	12.43	12.37	8.62	12.85	12.44	12.77	9.21	12.87	13.44	11.04	10.52	11.95	12.05	13.03	13.02	13.62	13.61	13.61	13.99
Hsd17B12	13.03	13.17	14.15	12.12	13.79	12.71	14.24	13.07	13.73	13.49	8.41	7.34	11.08	9.21	10	10.44	9.52	9.24	9.7	8.05	9.95	8.77	8.85	7.68	9.19	9.66	9.69	8.37	9.28	9.49	10.46	10.25	10.54	11.29	10.08	11.33
Mir466F-1	13.03	12.89	11.25	12.52	13.19	13.14	12.38	12.57	12.73	12.79	12.97	14.82	13.61	12.67	14.48	12.66	12.77	12.53	12.93	10.97	14.05	14.47	13.89	12.43	14.35	14.02	12.85	13.58	13.18	13.74	11.23	12.3	12.18	11.67	12.12	12.75
Cox7B	13.02	13.07	12.85	12.59	13.3	13.04	13.16	12.93	13.27	13.33	11.75	11.94	12.64	11.91	12.54	12.81	11.95	12.4	12.56	11.02	12.12	12.52	12.12	11.33	12.4	12.16	12.33	11.66	12.34	12.59	12.64	13.34	13.12	12.8	12.57	13.49
Gm16238	13.02	13.56	13.24	11.89	12.4	12.43	12.49	12.71	12.7	13.25	7.76	6.81	9.92	8.02	8.58	9.71	8.3	8.44	7.97	7.84	8.07	7.75	7.68	7.82	8.19	7.8	8.39	7.71	8.3	7.9	13.01	13.63	13.28	12.47	11.64	12.93
Gm4735	13.02	13.8	15.3	12.11	14.71	13.38	14.03	14.22	13.94	14.36	9.76	8.22	11.37	9.57	12.03	13.61	10.63	11.84	11.18	8.67	8.61	10.48	11.04	9.03	9.83	9.78	10.94	10.69	11.58	11.4	18.66	18.7	18.4	18.81	17.61	18.46
Rpl17-Ps5	13.02	13.45	13.47	12.74	12.74	13.16	12.85	12.75	13.39	13.41	11.81	13.07	12.74	12.94	12.62	13.34	12.26	12.1	12.31	11.17	12.82	12.91	13.43	12.44	13.33	13.46	13.67	13.19	13.47	12.91	13.4	13.09	13.42	12.68	12.99	12.95
Rpl19	13.02	13.14	13.02	12.21	12.73	13.11	12.89	12.81	12.85	13.02	9.82	9.27	11.42	10.13	10.61	11.64	10.56	10.72	10.39	10.16	10.91	10.22	11.09	9.1	11	10.19	10.78	10.14	10.63	11.04	13.21	13.18	13.1	12.63	12.54	12.75
S100A11	13.02	13.32	13.09	12.17	11.71	11.76	11.22	11.96	12.13	12.88	10.68	9.44	12.43	11.71	12.36	13.35	12.36	11.92	12.59	10.24	12.77	12.32	12.15	9.38	12.38	12.82	12.09	10.73	12.33	11.35	11.29	11.74	11.59	12.48	11.98	12.4
Ugt1A2	13.02	12.69	10.33	11.73	12.58	12.64	13.11	12.42	12.92	12.61	7	5.94	10.32	8.5	6.62	8.87	7.48	7.11	6.67	6.51	7.75	6.52	6.41	7.02	8.41	8.77	7.28	6.24	6.56	6.91	5.98	5.65	6.17	8.01	8.37	7.07
Gm5921	13.01	14.09	13.79	12.43	12.98	13.11	13.29	13.08	13.28	13.82	8.71	7.75	10.96	9.09	9.87	10.31	9.75	10.2	10.06	9.09	8.42	8.92	9.83	7.14	9.05	9.52	9.68	8.89	10.06	9.52	14.35	14.45	14.07	14.29	13.14	14.01
Rpl27A-Ps1	13.01	13.3	13.06	12.87	12.51	12.59	12.26	12.67	12.86	13.45	10.76	11.19	11.89	10.2	12.31	11.95	11.58	10.5	11.59	9.53	11.73	11.02	11.5	9.07	11.79	11.67	11.61	10.47	11.56	11.33	12.26	12.56	12.72	12.2	11.92	12.57
Clu	13	12.99	12.99	12.86	12.72	10.21	11.56	11.6	12.2	11.59	7.42	6.96	10.29	7.39	7.6	7.86	7.58	7.99	7.22	6.82	8.79	6.82	7.02	6.91	8.45	8.67	7.38	7.26	7.57	7.96	8.23	7.79	8.62	9.33	8.91	7.74
Cox4I1	13	12.97	12.98	12.43	12.94	12.51	12.76	12.57	12.92	12.91	9.46	9.78	11.35	9.9	10.51	11.43	10.33	10.57	10.12	8.18	9.64	10.37	10.18	8.37	10.38	10.69	10.02	9.65	10.54	10.79	12.26	12.61	12.43	12.05	11.37	12.38
Gdpd1	13	12.63	13.23	13.02	12.5	11.53	12.46	11.8	12.26	12.03	7.08	6.85	9.42	7.12	7.56	8.16	6.82	7.12	6.92	6.36	8.3	6.02	6.82	6.6	8.31	8.24	7.71	6.75	6.49	7.36	7.78	7.56	8.03	7.73	7.84	7.59
Gm13736	13	14.35	14.92	13.21	13.41	12.86	13.14	13.74	13.92	13.92	8.91	8.48	11.34	8.99	10.44	10.62	10.84	10.03	10	8.95	9.76	9.54	9.38	8.92	9.14	9.8	9.66	9.62	9.28	9.15	14.71	15.45	15.17	14.7	13.82	14.57
H2Afz	13	13.68	13.75	12.31	13.02	13.29	13.83	13.86	13.69	13.85	11.09	10.7	12.86	11.79	13.22	13.66	13.17	13.33	13.53	11.54	12.06	13.82	13.47	10.65	12.99	13.03	13.22	11.99	13.83	12.96	16.19	16.24	16.16	16.36	15.56	16.15
Gm23162	12.99	11.95	11.25	13.28	12.69	13.87	12.56	12.37	12.89	12.97	15.55	17.57	15.43	15.35	15.16	14.79	14.96	14.91	14.3	14.04	15.73	15.83	15.69	15.35	15.34	15.23	14.49	15.88	15.12	16.08	11.95	12.41	12.24	12.04	11.96	12.63
Hmgb1-Ps6	12.99	13.2	12.6	12.48	11.97	13.06	12.33	12.84	12.51	12.72	11.58	10.64	12.43	11.28	11.78	12.96	12.29	12.44	12.24	12.83	11.67	11.69	12.14	10.47	12.05	11.12	12.12	11.42	12.98	11.65	13.63	13.17	13.13	13.33	13.6	13.36
Rpsa-Ps12	12.99	14.06	13.95	11.64	12.68	13.63	12.97	13.2	13.22	14.21	8.56	7.24	10.28	8.92	9.41	10.8	9.4	9.97	9.4	8.32	8.31	8.96	8.95	6.69	8.83	9.13	9.39	8.61	10.18	9.52	14.9	15.05	14.63	14.63	13.52	14.48
Uqcrh	12.99	13.59	13.45	12.5	13.28	12.76	12.68	12.71	13.27	13.5	9.9	9.04	12.01	10.47	12.15	11.87	11.33	12.01	11.73	9.47	10.64	11.98	11.51	9.2	12	12.53	11.29	10.63	11.77	11.21	12.77	12.77	12.86	12.35	12.52	12.31
Acer2	12.98	12.98	14.02	13.92	12.8	11.64	13.85	13.34	13.43	13.15	7.06	5.92	10.11	6.86	7.01	8.25	7.32	6.87	6.78	5.59	7.11	5.73	5.97	6.28	7.98	9.12	6.88	6.92	6.32	7.02	5.35	5.62	5.64	5.55	5.8	5.65
Elovl6	12.98	13.49	14.37	13.09	13.62	12.74	14.46	13.81	14.18	13.68	8.94	8.97	11.21	9.2	9.45	10.06	8.91	8.98	9.07	7.39	8.86	9	8.87	7.91	8.95	9.43	9.5	8.85	8.92	9.44	9.42	9.06	9.24	9.11	6.83	9.02
Gm12034	12.98	13.75	13.6	12.67	12.68	13	12.93	13.24	13.56	13.9	10.56	9.73	12.05	10.13	12.35	12.85	11.7	12.18	12.43	10.13	10.44	11.61	11.49	9.06	12.15	12.89	12.11	11.29	12.37	12.05	13.46	13.78	13.74	12.99	12.27	13.43
Gm22743	12.98	11.51	10.04	13.03	11.9	11.8	11.24	11.14	11.84	11.61	11.06	11.28	12.11	11.75	12.72	12.45	13.08	12.53	12.7	10.68	12.11	12.17	12.51	10.71	13.44	13.72	11.6	10.53	13.12	11.91	11.61	12.15	12.23	11.91	12.16	11.69
Hnrnpk	12.98	12.9	13.02	12.31	12.95	12.98	13.36	13.15	13.36	13.45	10.97	10.74	12.4	11.74	12.68	12.88	12.58	12.55	12.65	11.25	11.73	12.77	12.55	10.18	12.37	12.75	12.37	11.36	12.75	12.26	13.36	13.39	13.3	13.2	13.19	13.41
Pomp	12.98	14.44	14.25	12.37	13.04	12.42	13	13.39	13.56	13.64	8.62	8.51	11.31	10.02	9.74	11.45	9.76	10.33	10.32	8.65	9.19	8.69	9	7.32	8.98	9.63	10.1	8.68	10.05	9.27	13.76	14.48	14.29	13.72	12.81	14.65
Pparg	12.98	13.29	12.85	13.04	12.9	12.9	12.29	12.86	12.67	12.8	7.16	5.84	9.53	6.85	6.65	7.52	6.64	7.03	6.85	6.36	8.16	6.06	6.5	6.59	8.22	8.39	7.02	6.34	6.71	7.15	5.57	5.25	5.34	5.64	6.57	6.16
Supt4A	12.98	14.47	14.69	12.67	13.28	12.69	13.25	13.41	13.53	13.85	9.15	9.03	11.35	9.55	10.42	10.57	10.65	10.22	10.57	8.93	9.84	8.93	9.47	8.81	9.55	9.42	9.55	9.28	9.96	9.85	15.28	15.72	15.42	14.25	13.36	14.32
Eif4G2	12.97	13.65	13.44	12.32	13.33	12.88	13.4	12.97	13.44	13.43	10.07	10.52	12.02	10.5	11.98	12.1	11.35	11.53	11.6	9.59	11.38	11.53	11.47	9.31	11.57	11.96	11.58	10.61	11.93	11.41	13.69	13.56	13.73	12.48	12.63	12.9
Gm14039	12.97	12.78	13.23	12.57	12.5	12.87	12.67	12.52	13.01	13.21	11.41	10.27	12.74	11.5	13.01	13.15	12.55	12.51	12.83	10.76	12.65	12.96	12.77	9.21	12.69	12.97	12.25	11.28	12.86	12.49	12.92	12.85	12.82	12.68	12.28	13.06
Gm27910	12.97	12.7	10.58	11.98	13.64	13.51	13.5	13.83	13.94	13.3	10.08	10.87	12.06	10.91	12.67	12.49	11.84	11.61	11.37	9.18	12.04	10.84	10.96	10.74	12.8	12.86	10.83	10.44	11.56	10.99	14.57	14.01	14.79	13.78	14.28	13.92
Glrx3	12.96	13.95	14.04	12.24	13.13	13.46	13.05	13.7	13.49	14.03	9.32	9.24	11.61	10.13	11.7	12.36	11.3	11.86	11.78	9.52	11.21	11.34	11.5	8.9	11.09	11.63	11.5	10.33	11.87	11.09	14.05	14.36	14.6	13.3	12.73	14.26
Gm26258	12.96	13.05	11.14	12.62	13.18	13.04	12.13	12.55	13.08	12.74	12.62	15.89	13.92	13	15.22	13.05	13.56	13.4	13.21	11.73	14.53	15.01	14.36	12.63	14.63	14.36	13.61	14.16	13.69	13.85	11.45	12.22	12.38	11.67	12.04	12.53
Tma7	12.96	13.97	14.41	12.28	13.26	12.99	13.72	13.12	13.8	14.1	8.95	8.29	11.97	10.15	11.99	12.76	11.73	11.66	11.76	7.64	9.74	11.46	11.19	9.28	12.08	11.98	10.99	9.96	11.53	10.9	13.66	14.05	13.55	13.97	12.99	13.7
Cd164	12.95	12.86	12.59	12.61	12.26	11.97	13.44	12.85	13.37	12.98	8.18	8.41	11.55	8.32	12.17	12.95	10.84	10.89	11.82	6.55	10.26	12.47	11.9	7.42	11.88	12.29	11.54	9.58	11.95	11.46	13.28	13.09	13.08	12.08	11.74	13.67
Cox6B1	12.95	14.08	14.19	12.7	13.27	12.98	12.8	13.39	13.52	13.43	9.74	10.19	12.56	11.55	12.98	13.05	12.26	12.42	12.77	9.24	12.03	12.19	12.16	7.53	12.83	13.34	12.27	10.76	12.12	10.97	13.32	12.81	13.4	12.66	11.84	13.11
Gm15148	12.95	13.52	13.3	12.3	12.14	13.17	12.77	12.76	12.74	13.55	9.96	8.39	12.21	9.96	12.26	12.53	12.42	11.94	12.53	9.29	9.44	10.78	11.13	8.68	12.02	12.21	10.98	9.86	12	11.16	12.98	13.11	12.94	12.59	12.34	13.49
Gm24108	12.95	12.81	12.86	13.07	14.28	14.45	13.7	12.89	13.65	13.69	14	15.17	14.77	14.37	15.56	14.15	14.71	14.36	14.66	12.35	15.11	14.89	15.12	12.9	15.55	15.66	14.37	14.63	14.77	14.9	12.88	13.02	12.84	12.65	13.32	12.81
Morf4L1	12.95	13.21	13.46	12.43	13.35	13.25	13.12	13.35	13.28	13.52	11.09	10.32	12.4	11.11	12.29	12.99	12.29	12.29	12.33	11.02	11.9	12.24	12.11	9.79	11.95	12.33	12.01	10.94	12.47	12.13	13.88	13.99	14	13.96	13.91	14.06
Gm10071	12.94	13.83	12.53	12.09	11.51	12.32	11.48	11.86	12.11	12.63	9.35	8.75	9.97	8.93	8.89	10.83	9.85	8.86	9.67	8.48	10.09	8.69	9.64	8.08	9.86	10.66	9.76	8.95	10.19	10.05	13.36	12.96	13.85	12.23	11.4	13.76
Gm13331	12.94	13.31	13.71	12.45	13.07	13.17	13.65	13.43	13.49	13.49	10.77	10.07	12.38	10.96	12.69	12.4	12.42	12.52	12.86	10.56	11.42	12.49	12.16	9.44	12.25	12.37	11.95	10.95	12.37	12.3	13.53	13.53	13.64	13.88	13.37	14.07
Iah1	12.94	14.43	15.49	13.44	14.25	12.09	14.18	14.03	13.9	13.68	9.23	9.11	11.4	10.07	10.2	10.69	9.92	10.26	10.39	8.74	10.16	9.66	10.01	9.06	10.13	10.19	10.53	9.91	10.1	10.11	10.84	11.36	10.84	11.73	11.5	10.79
Ndufb6	12.94	13.56	14.04	12.89	12.51	12.47	13.57	12.38	13.24	13.23	8.14	9.55	11.04	8.16	11.5	10.7	11.43	10.44	11.56	8.53	9.18	10.44	10.77	7.87	10.57	9.81	10.56	8.47	10.33	10.11	14.08	14.24	14	14.32	12.33	13.78
Alcam	12.93	12.56	13.55	12.96	12.84	11.43	12.93	12.01	12.68	12.42	7.98	7.09	9.9	9.72	7.9	9.5	8.55	8.79	8.68	7.76	9.81	7.81	7.96	7.47	10.21	9.69	9.19	8.41	9.02	8.56	7.87	7.63	7.84	10.44	9.46	9.49
Erdr1	12.93	12.49	10.49	11.67	12.93	12.51	13.49	12.94	13.13	12.49	11.22	8.84	11.96	11.32	12	12.79	11.24	12.11	11.32	11.59	11.38	11.33	11.87	9.63	12.36	12.12	11.42	10.82	12.26	11.41	12.87	12.88	12.73	13.44	13.01	12.73
Clca3A1	12.92	12.22	10.27	10.8	12.22	11.11	12.68	11.9	12.62	12.2	6.58	5.72	9.35	6.74	6.66	7.61	6.99	6.57	5.67	6.23	7.55	5.57	5.88	6.62	8.53	9.07	6.62	6.47	5.82	6.99	4.96	5.16	5.29	7.58	5.33	5.43
Atp5L-Ps1	12.91	13.25	13.39	12.53	12.64	13.37	12.59	12.93	13.03	12.99	10.75	10.03	11.86	11.44	12.19	12.22	11.75	12.19	12.17	10.61	10.52	11.27	11.42	9.59	11.84	11.9	11.76	10.65	11.87	11.9	12.76	12.94	12.87	12.63	12.09	12.61
Gm10698	12.91	11.99	12.61	13.03	11.92	13.39	13.06	13.1	12.69	13.09	12.97	12.68	13.22	13.19	13.18	13.51	13.1	13.12	13.17	12.91	13.17	13.37	13.42	12.71	13.08	13.28	13.41	12.87	13.46	13.19	12.98	13.02	13	12.88	13.23	12.97
Gm11759	12.91	13.41	13.33	12.36	12.64	12.62	12.75	12.56	12.66	13.52	10.62	10.44	11.64	11.09	11.43	11.54	11.26	11.28	11.79	10.24	10.79	11.07	11.09	9.89	10.92	10.94	10.88	9.91	11.16	10.7	13.29	13.76	13.25	12.5	12.66	12.94
Gm27839	12.91	12.64	10.53	11.92	13.59	13.46	13.44	13.74	13.88	13.25	10.03	10.83	12.01	10.85	12.63	12.45	11.79	11.56	11.31	9.11	11.98	10.78	10.91	10.68	12.77	12.82	10.76	10.4	11.51	10.94	14.51	13.95	14.74	13.72	14.24	13.86
Gm3636	12.91	11.76	10.78	12.81	12.44	14.04	13.53	12.88	14.03	12.61	9.45	9.98	11.6	9.97	9.22	10.03	9.3	10.28	9.07	10.65	11.89	7.81	8.21	10.13	11.35	11.4	10.73	10.19	9.9	10.34	9.73	9.84	10.19	10.11	10.51	8.96
Mir483	12.91	11.91	11.98	13.41	11.69	12.65	11.37	11.66	11.31	11.66	14.17	15.43	13.93	14.36	13.84	13.97	14.48	14.27	13.84	14.94	14.95	14.34	15.03	14.62	14.59	14.09	14.36	14.11	14.5	14.02	10.6	10.63	10.72	10.53	11.29	11.01
Tspan7	12.91	13.4	12.24	12.55	12.54	12.55	13.2	12.53	13.16	13.14	7.42	7.36	10.36	7.72	9.08	9.82	9.21	9.74	9.29	7.85	8.09	8.04	8.08	7.41	9.38	10.12	8.62	8.02	8.38	8.48	8.36	8.52	8.56	9.12	9.37	7.78
Eif1	12.9	13.37	12.88	12.39	12.62	12.64	12.28	12.29	12.59	12.84	10.27	10.31	11.41	10.34	11.09	11.45	11.3	11.14	10.79	9.96	11.33	10.97	10.87	10.36	10.55	10.66	10.57	10.39	11	10.66	12.75	13.11	13.09	13.13	12.76	13.23
Ephx1	12.9	13.3	11.81	12.18	12.5	13.04	14.43	13.17	14.08	13.18	8.41	7.61	11.11	8.39	9.07	9.73	8.46	8.81	8.75	8.26	8.88	7.11	7.84	7.65	9.22	10.39	9.15	7.71	8	8.65	10.56	10.58	10.85	11.2	11.23	10.75
Mif	12.9	14.33	13.3	11.33	12.6	12.85	13.18	13.13	12.95	14.03	9.67	7.2	11.27	9.49	11.79	13.12	10.99	11.13	12.02	8.59	10.44	12.25	11.16	7.07	11.65	10.79	10.72	9.2	11.56	10.5	14.59	15.66	14.87	15.08	14.21	15.88
Rpl7A-Ps5	12.9	14.21	13.65	11.94	12.18	12.99	12.56	12.93	12.82	13.72	8.46	8.74	11.01	9.47	9.97	10.59	9.85	9.67	10	8.72	9.38	9.93	9.88	7.98	9.83	10.12	10.56	8.97	10.48	9.67	13.72	14.47	14	13.32	12.05	13.52
Gm3272	12.89	13.31	13.27	11.27	13.61	11.85	13.59	13.81	13.39	13.41	9.09	8.09	11.53	10.12	12.14	13.09	10.97	11.74	11.47	8.11	11.33	12.01	11.13	8.27	10.91	11.28	11.16	10.32	12.08	11.5	14.76	14.88	14.85	15.04	14.43	15.24
Mir466H	12.89	12.64	10.91	12.7	12.66	12.67	12.22	12.42	12.52	13.09	12.75	15.5	13.66	12.82	13.06	12.35	11.17	12.85	12.26	11.5	14.83	14.05	13.89	12.63	13.95	13.6	13.09	13.08	13.39	13.09	9.31	9.61	9.95	9.42	9.8	10.34
Ankfn1	12.88	13.23	11.99	12.94	13.05	12.58	13.51	13.03	12.94	12.76	6.56	5.42	9.23	6.23	6.13	7.99	6.18	6.35	5.67	5.81	5.19	4.8	5.21	5.44	7.12	7.75	6.44	6.1	5.16	5.97	4.36	4.32	4.39	4.2	4.37	4.54
Gm26260	12.88	12.99	11.16	12.36	12.73	12.7	11.75	12.14	12.52	12.23	13.45	15.91	13.54	13.2	14.82	12.59	13.36	12.89	13.59	12.04	14.04	14.69	14.19	12.86	14.21	13.82	12.91	13.39	13.26	13.58	11.09	11.81	11.88	11.4	11.53	11.89
Gm5863	12.88	13.58	14.11	12.85	13.66	12.56	13.64	13.36	13.59	13.67	11.32	10.31	12.66	11.48	12.78	13.08	12.13	12.29	12.68	10.88	11.82	12.81	12.06	9.89	11.32	11.96	12.28	11.71	12.63	12.08	14.63	14.7	14.36	14.94	14.42	15.2
Gm6542	12.88	13.67	13.77	12.79	13.23	12.37	12.92	12.58	13.13	13.41	9.49	8.48	11.19	9.16	9.88	10.84	9.54	9.72	9.87	9.4	9.36	9.52	9.48	8.57	8.8	9.18	9.92	8.87	9.67	9.38	14.49	14.46	14.65	14.12	13.82	14.68
Gm7985	12.88	13.99	14.2	12.43	13.59	12.34	13.25	13.29	13.32	13.68	11.86	11.6	12.36	11.64	12.4	13.01	11.21	11.84	12.35	10.76	12.51	12.95	12.43	10.62	11.46	11.6	12.7	12.14	12.66	12.49	14.6	14.82	14.05	14.57	13.91	15.15
Pcyox1	12.87	12.89	13.58	12.77	13.43	13.19	14.74	13.47	13.95	13.21	8.55	7.84	11.38	9.92	9.99	10.01	9.97	9.88	10.01	8.34	8.83	8.91	9.32	8.07	9.59	10.26	8.97	8.39	9.15	8.71	11.36	11	11.35	11.72	11.73	10.09
Rps19-Ps9	12.87	13.54	12.98	11.85	11.96	12.56	12.33	12.74	12.71	13.41	8.53	7.71	10.55	8.9	9.78	10.57	9.68	9.98	9.67	8.82	8.68	9.04	9.35	8.02	9.34	10.09	9.47	8.52	9.74	9.13	12.9	13.05	12.92	12.08	11.23	12.67
Utp3	12.87	12.88	14.12	12.84	12.99	13.14	13.54	13.59	13.65	13.93	9.38	6.98	11.49	9.72	11.59	11.14	11.55	11.45	11.82	9.7	9.49	10.92	10.35	8.32	10.12	11.06	10.26	9.21	11.44	10.12	13.91	14.09	13.85	14.04	13.38	13.97
Gm13740	12.86	14.1	12.74	11.61	11.55	11.9	11.76	11.57	12.22	13.09	7.49	6.94	9.4	7.46	8.14	9.88	7.66	8.55	8.09	6.78	7.62	7.45	7.63	6.99	7.94	8.17	8.09	7.26	8.27	8.16	12.87	13.16	12.89	12.41	11.22	12.76
Gm15730	12.85	13.7	13.27	12.3	11.74	12.74	11.96	12.86	12.93	13.38	9.49	9.73	11.17	9.49	11.41	11.54	11.13	10.8	10.84	8.92	9.82	10.19	10.36	8.32	10.64	11.19	10.12	9.75	10.95	10.57	14.34	13.86	14.13	12.81	12.39	13.25
Csnk1A1	12.84	12.58	12.56	11.91	12.95	12.79	13.09	12.92	12.84	13.01	9.93	8.5	11.49	10.47	11.15	11.29	10.54	10.93	10.96	9.78	10.44	10.51	10.41	8.63	11.17	11.17	10.63	9.52	11.2	10.42	12.41	12.37	12.36	12.71	12.22	11.99
Gm23458	12.84	11.91	9.97	11.85	13.12	11.94	12.63	11.85	12.67	12.23	8.53	9.33	11.05	9.5	11.8	10.2	10.63	11.06	10.86	9.11	12.53	9.41	10.95	9.56	13.39	13.08	10.2	9.36	10.64	9.83	8.64	9.29	8.93	7.94	8.12	7.42
Gm23924	12.84	11.91	11.51	12.87	11.93	12.22	11.1	11.46	12.15	11.96	13.41	14.36	13.33	13.84	13.85	14.92	13.49	13.81	13.57	15.06	16.2	15.19	16.04	14.59	14.88	14.37	15.25	13.98	15.37	13.82	11.62	11.08	11.22	10.87	12.08	11.48
Gm3264	12.84	11.97	10.82	12.81	12.35	14.36	13.75	13.33	14.25	12.73	9.85	9.7	11.64	10.01	9.26	10.28	9.81	10.32	9.24	10.75	11.5	7.76	8.54	10.06	11.68	11.3	10.12	10.38	10.24	10.3	9.99	10.11	10.31	10.1	10.68	9.13
Srsf5	12.84	12.85	12.81	12.31	13.34	13.32	13.49	13.08	13.26	13.38	9.93	8.76	11.1	9.91	9.92	10.83	10.2	10.38	10	10.77	10.22	9.47	9.47	9.55	9.91	10.04	9.83	9.39	9.83	9.63	12.03	12.04	11.99	12.67	12.6	12.42
Traj25	12.84	12.31	13.32	13.53	12.3	12.88	11.81	11.89	11.97	12.04	14.7	15.01	14.23	14.42	13.88	13.43	14.23	14.03	13.99	14.41	14.23	14.26	14.53	14.7	14.23	14.26	13.92	14.32	14.11	14.39	10.15	10.75	10.71	10.27	11.6	11.11
Gm12712	12.83	14.08	13.53	11.7	12.12	12.95	12.39	12.89	12.77	13.56	8.41	9.51	11.13	9.74	10.67	10.54	11.15	10.85	10.71	9.42	11.12	9.72	10.53	8.6	10.45	10.23	10.59	9.61	11.06	10.28	13.78	14.33	13.86	13.53	11.87	13.59
Gm2974	12.83	11.83	10.72	12.71	12.22	14.17	13.66	12.99	14.18	12.53	9.22	8.64	11.5	9.07	8.93	10.23	9.04	10.13	8.78	10.37	11.45	7.18	7.94	9.31	11.43	10.84	9.81	9.72	9.57	9.68	9.91	9.84	10.21	10.05	10.35	8.95
Gm5614	12.83	13.56	12.46	12.11	11.39	12.6	12.14	12.56	12.53	13.19	10.92	9.67	12	10.87	11.73	13.11	11.69	12.44	11.86	10.91	11.17	11.39	11.4	10.68	11.86	11.3	11.23	10.75	12.01	11.18	11.68	12.05	11.63	11.3	11.21	11.48
Gm6689	12.83	13.48	13.53	11.99	12.11	12.14	12.47	12.49	12.76	13.26	9.9	8.3	10.5	9.62	9.35	10.46	9.35	9.54	8.69	8.65	9.38	8.7	8.76	7.53	9.42	8.66	8.34	8.69	9.69	9.07	12.39	13.21	12.76	12.68	12.03	13.11
Ik	12.83	13.13	13.22	12.15	12.69	12.41	12.74	12.66	12.97	13.32	9.56	8.72	11.47	10.52	10.32	11.12	11.06	10.79	10.77	10.71	10.42	10.03	9.9	9.22	10.33	10.75	10.57	9.85	10.57	10.33	13.43	13.62	13.68	13.45	13.1	13.23
Nrd1	12.83	12.92	13.42	12.59	13.17	12.52	13.15	12.88	13.12	13.12	9.1	8.7	10.99	9.44	10.57	10.76	10.07	10.21	10.19	9.07	9.65	9.99	9.93	9.1	10.06	10.36	10.41	9.77	10.13	10.37	11.79	11.77	11.86	12.1	11.83	11.64
Acadl	12.82	13.76	14.18	12.97	13.42	12.17	13.59	12.92	13.7	13.68	8.73	8.07	10.94	8.37	9.2	9.8	8.89	9.24	8.67	8.21	9.52	8.04	8.75	7.85	8.82	9.51	8.79	8.8	8.97	9.45	10.16	10.44	10.13	9.85	9.23	9.78
Gm11575	12.82	12.9	12.14	11.81	12.8	11.71	12.56	12.65	13.11	12.81	13.04	12.57	13.23	12.09	14.12	14.23	12.85	12.49	13.13	11.16	14	12.68	13.49	10.67	14.15	14.47	12.15	11.94	12.72	13.26	12.91	13.39	13.42	12.96	13.68	13.38
Smt3H2-Ps	12.82	13.99	13.75	12.42	12.69	12.73	12.46	13.01	13.46	13.75	12.46	12.81	14.17	12.99	14.59	14.64	14.34	14.18	14.86	12.88	14.29	15.12	14.69	11.02	14.53	14.53	14.81	13.46	15.16	14.4	14.95	15.38	15.58	15.22	14.72	15.4
Gm23963	12.81	12.82	12.73	13.23	14.33	14.38	13.48	12.98	13.72	13.67	14.19	15.69	14.66	14.3	15.69	13.92	14.45	14.42	14.54	11.99	14.79	15.06	15.27	13.1	15.46	15.8	14.24	14.81	14.77	14.84	12.59	12.66	12.67	12.35	13.15	12.74
Actg-Ps1	12.8	13.71	13.62	11.7	13.17	12.73	13.17	12.66	13.13	13.43	10.03	9.7	11.27	10.18	11.5	12.99	11.1	11.26	11.61	10.04	10.68	10.44	11.78	9.26	10.84	11.71	12.61	11.14	12.57	11.88	16.9	16.86	16.58	16.53	14.5	16.25
Dhcr24	12.8	12.91	13.2	11.82	13.59	13.15	14.33	13.23	13.56	13.41	7.83	7.54	9.99	8.43	9.06	9.36	8.27	8.48	7.86	7.33	8.63	7.79	8.15	7.14	8.55	9.07	8.69	8.26	8.08	8.28	9.68	9.11	9.26	10.37	6.73	9.72
Gm14130	12.8	13.92	14.6	12.65	13.68	12.31	13.58	13.61	13.61	13.91	10.86	10.15	12.18	10.84	12.42	12.89	11.53	11.31	11.95	10.22	12.28	11.93	12	9.42	11.09	11.17	12.27	11.6	12.46	11.92	14.85	15.2	14.69	14.95	14.6	15.48
Gm22351	12.8	13.58	13.17	12.78	12.16	12.84	12.54	12.56	12.64	12.77	12.94	12.86	12.93	12.58	12.24	13.47	12.33	13.06	12.39	12.65	13.01	13.25	13.46	13.08	12.49	13.1	13.2	13.48	13.38	13.01	13.03	13.6	13.47	12.43	11.98	13.54
Rplp0-Ps1	12.8	14	13.65	12.14	12.93	15.08	14.47	14.57	14.57	15.13	9.5	9.29	11.96	9.88	10.65	12.06	10.67	10.76	10.77	9.04	9.95	10.19	10.17	9.3	10.84	9.66	10.4	9.95	11.25	10.44	13.81	14.77	14.05	14.51	13.94	14.46
Eef1G	12.79	12.93	12.79	12.38	12.38	12.98	12.59	13.14	12.87	13.07	11.01	10.64	12.09	11.34	11.87	12.73	11.79	12.04	12.08	10.51	11.79	11.76	12.12	9.84	11.87	12.45	11.91	11.05	12.44	12.09	12.6	12.72	13.08	12.42	12.13	12.74
Gm12618	12.79	14.06	13.77	12.62	12.61	12.88	12.96	13.03	13.08	13.84	10.46	8.82	11.7	10.06	10.92	11.48	10.99	10.98	11.51	10.15	10.54	8.93	10.44	10.35	10.85	11.76	10.54	10.25	10.79	10.25	12.72	13.17	12.79	12.73	12.46	12.9
Gm2237	12.79	12.02	10.56	12.76	12.27	13.87	13.49	12.83	13.67	12.39	9.45	9.14	11.38	9.48	8.99	10.13	9.04	9.79	9.02	10.03	11.54	7.36	8.5	9.78	12.22	11.11	10.21	9.6	9.86	9.69	9.77	9.8	9.94	9.92	10.31	8.81
Slc35F5	12.79	12.98	13.47	12.03	13.32	12.51	13.77	12.48	13.26	12.82	7.64	6.81	10.38	8.74	8.13	9	8.28	8.17	8.31	7.16	8.39	7.87	7.67	7.39	8.59	8.96	8.38	7.41	7.8	8.36	8.88	8.83	8.95	9.08	8.75	8.68
Smt3H1-Ps	12.79	13.17	13.35	12.32	12.46	13.05	13.01	13.23	12.66	13.17	12.61	11.89	13.21	13.18	12.91	14.09	12.9	13.53	13.13	12.88	12.92	13.59	13.12	11.58	13.06	13.18	13.17	13.15	13.48	13.28	13.16	12.88	13.05	13.64	13.16	13.64
Tspan31	12.79	13.01	13.71	11.92	13.16	12.4	13.95	12.95	13.34	13.11	10	9.58	11.91	11.29	11.99	11.86	12.09	11.36	11.91	10.44	11.35	11.48	11.7	9.07	11.85	11.46	11.52	10.52	11.7	11.52	12.94	12.76	12.51	13.27	12.8	12.42
Dynlt1-Ps1	12.78	12.52	12.57	11.62	11.81	11.96	12.27	12.3	12.47	13.81	8.76	8.05	11.2	8.47	11.59	10.38	10.12	10.34	10.42	8.79	9.88	10.52	11.15	7.84	9.8	11.35	10.39	8.43	9.9	10.63	13.19	12.42	13.22	13.53	12.78	13.65
Gm13378	12.78	12.77	11.95	12.38	11.66	11.93	11.86	12.6	12.21	12.45	11.33	11.38	12.43	12.69	11.49	12.34	12.51	12.88	12.75	13.52	13.03	12.35	12.48	10.8	13.15	13.13	12.63	11.17	13.08	11.84	12.32	12.09	12.48	12.2	12.87	12.1
Papola	12.78	12.79	12.89	11.77	13.04	12.89	13.13	12.71	13.03	12.99	9.97	9.21	12.04	12.24	11.87	11.75	11.67	11.88	11.95	9.96	11.13	11.67	11.33	9.05	11.72	12.23	11.45	10.24	11.98	10.87	13.76	13.78	13.76	13.88	13.18	13.61
Psma5	12.77	13.92	14.35	12.34	13.3	12.88	13.09	13.5	13.15	13.63	9.08	8.57	11.38	10.13	10.93	11.9	10.81	11	11.27	9.1	10.41	10.83	10.83	9.23	10.66	10.88	11.13	10.05	10.81	10.73	14.77	15.14	15.15	14.41	13.14	15.6
Psmb5	12.77	15.02	15.16	12.32	13.45	13.12	13.87	14.42	13.91	14.38	8.74	7.18	11.04	8.75	8.85	10.51	9.38	9.48	9.7	8.65	8.09	8.51	9.1	7.68	7.62	8.73	9.33	8.93	9.43	9.37	14.13	14.34	14.25	15.26	13.16	14.91
Ptgr1	12.77	14.31	14.35	13.05	13.89	13.08	13.91	13.4	13.92	13.85	8.04	7.19	10.59	8.65	8.24	9.52	8.55	8.7	8.4	7.31	8.25	7.73	7.65	7.53	8.85	9.31	8.33	8.37	7.92	8.27	8	8.18	8.2	8.81	7.86	8.21
Gm11185	12.76	13.96	14.32	12.55	13.58	12.28	13.51	13.48	13.65	13.89	11.81	10.76	12.62	11.96	12.96	13.59	12.38	12.57	13.13	10.37	12.09	12.85	12	9.06	11.61	12.47	12.21	12.12	13.07	12.54	14.77	15.01	14.81	14.82	14.1	15.51
Gm12481	12.76	13.92	14.85	12.37	13.35	12.08	13.14	12.69	13.45	13.3	11.51	9.91	12.62	12.64	12.34	13.16	12.06	11.93	12.55	10.95	12.08	11.3	10.7	9.71	11.69	12.1	11.41	10.69	12.11	11.03	12.45	13.02	12.3	13.6	13.26	13.35
Gm12517	12.75	12.76	12.8	12.19	12.42	12.57	12.87	12.26	12.74	13.02	9.82	9.62	11.83	10.22	11.82	12.08	11.4	11.67	11.85	9.58	11.08	12	11.79	9.11	11.62	11.93	11.39	9.97	11.95	11.27	12.43	12.7	12.65	12.6	12.14	12.83
Gm20746	12.75	14.54	14.54	12.18	13.43	12.5	12.88	12.57	13.25	13.64	8.23	7.54	10.47	8.66	9.42	10.38	9.11	9.31	9.25	8.03	7.5	8.65	8.25	7.12	8.44	8.71	8.93	8.77	9.03	8.78	11.8	12.52	12.09	11.69	12.48	12.41
Gm22969	12.75	11.66	11.27	12.68	12.19	12.4	11.36	11.81	12.25	12.06	12.98	12.93	13.52	13.66	13.76	14.8	13.34	13.61	13.53	13.7	15.51	15.16	15.52	12.99	14.75	14.31	14.79	13.63	15.14	13.62	12.31	11.71	11.96	11.43	12.53	11.92
Gm5883	12.75	12.91	13.64	12.57	13.05	13.08	13.19	13.04	12.96	13.29	10.72	9.73	12.03	10.92	12.16	12.35	11.79	11.57	11.85	9.91	9.64	10.85	11.31	9.27	11.54	12.32	11.31	10.88	11.6	11.53	13.58	13.9	13.7	13.16	12.78	13.59
Myl12B	12.75	13.28	13.22	12.6	12.87	12.3	12.86	12.77	13.11	13.11	10.8	11.22	12.73	11.77	12.24	11.91	11.87	12.01	12.34	10.55	11.6	12.08	11.88	10.68	12.1	12.02	12.05	10.96	11.84	11.52	12.42	12.44	12.21	12.43	13.1	12.39
Nxf1	12.75	12.17	11.5	11.69	12.98	12.6	13.13	12.58	12.91	12.59	10.15	8.53	11.5	10.75	10.85	11.09	10.37	10.89	10.64	10.18	10.33	10.09	10.2	8.85	10.9	11.35	10.28	9.41	10.59	10.36	12	12.14	12.04	12.08	12	11.98
App	12.73	11.99	11.63	12.24	12.28	12.4	13.22	12.84	12.87	12.31	9.55	8.22	11.68	10.06	10.25	11.33	10.44	10.82	10.37	9.5	9.54	9.39	9.34	8.48	9.94	10.46	9.73	9.22	10.52	10	12.58	12.51	12.21	12.95	12.73	12.14
Cox6A1	12.73	13.25	13.35	12.71	12.94	11.18	12.84	12.19	13.1	12.65	9.25	9.18	10.6	9.28	10.44	10.61	9.91	9.88	10.47	8.98	9.51	9.79	9.99	8.43	9.75	9.79	10	8.89	9.95	9.48	12.3	12.45	12.18	12.48	11.4	11.99
Gm13669	12.73	13.43	13.29	11.33	12.52	12.46	12.43	12.62	12.17	12.9	9.15	9.03	11.64	10.35	11.7	13.1	12.04	12.06	11.94	9.29	9.63	12.31	11.7	8.38	11.38	11.93	11.92	10.51	11.74	11.82	14.51	14.52	13.94	15.39	13.49	15.45
Gm6630	12.73	13.17	12.37	12.08	11.94	12.63	12.41	12.75	12.7	13	11.43	10.41	11.56	11.17	11.49	12.01	11.3	11.5	11.39	11.9	11.77	10.61	11.19	10.76	11.74	11.78	11.45	11.08	11.32	11.36	12.43	12.41	13.04	12.17	11.92	12.71
Ppia	12.73	12.67	12.91	12.31	12.86	12.52	12.95	12.48	13	13.08	10.89	10.16	11.66	10.94	12.04	12.63	11.45	10.75	11.66	9.78	11.02	11.34	11.69	9.68	11.83	11.74	11.63	10.48	11.57	11.49	12.86	12.84	12.87	12.82	12.55	13.01
Gm12231	12.72	14.53	14.75	12.84	13.65	13.24	13.71	13.62	13.94	14.22	8.42	6.94	10.86	7.93	8.17	9.76	8.28	7.96	8.94	7.8	7.87	7.82	8.2	7.67	7.06	7.32	8.86	8.08	7.65	8.47	14.58	14.9	14.74	15	13.54	14.8
Gm22623	12.72	11.62	11.07	12.5	12.34	12.32	11.32	11.97	12.24	11.98	12.71	13.15	13.44	13.49	13.7	14.69	13.41	13.71	13.55	13.65	15.44	15.05	15.44	12.83	14.67	14.11	14.67	13.46	14.86	13.67	12.27	11.63	11.84	11.31	12.45	11.9
Gm3317	12.72	11.72	10.53	12.85	12.2	13.91	13.47	12.83	14.03	12.57	10.01	9.41	11.54	9.74	9.02	10.1	8.76	10.08	8.89	10.83	11.7	7.53	8.15	9.4	11.55	11.19	10.33	10.1	9.9	10.2	9.65	9.62	9.77	9.7	10.22	8.77
Kdelr2	12.72	12.13	12.74	12.13	12.57	12.56	13.44	13.04	13.16	13.11	9.33	8.19	11.66	10.25	12.03	12.37	11.36	11.31	11.63	8.57	9.17	11.79	10.88	7.36	10.51	10.28	10.36	9.21	11.53	10.02	14.69	14.41	14.39	14.77	13.2	14.38
Ndufa4	12.72	13.09	14.02	12.28	12.73	12.25	12.79	12.84	12.99	13.28	8.81	7.64	11.26	9.5	11.14	10.74	10.95	10.56	11.13	8.48	10.21	11.08	10.39	7.75	10.42	11.35	10.25	9.07	10.98	10.03	13.65	13.5	13.84	12.56	11.74	12.29
Vps28	12.72	13.71	14.01	11.91	12.91	12.69	12.93	12.79	13.14	13.21	8.28	7.23	10.07	8.71	9.55	9.85	8.93	8.72	9.42	8.05	7.72	7.93	7.81	7.38	8.73	9.22	9.24	7.84	8.67	8.79	13.75	13.67	13.35	12.37	12.05	13
Adgrg6	12.71	12.63	12.32	12.62	12.55	12.03	12.99	12.28	12.84	12.37	7.63	7.36	9.67	6.99	7.78	9.36	7.76	8.47	7.63	7.16	8.98	7	7.91	7.03	9.28	9.58	8.38	8.2	8.09	8.85	7.7	7.55	7.7	7.17	6.47	7.6
Gm15793	12.71	14.02	13.26	12.34	12.4	13.18	12.97	13.17	12.95	14	9.77	8.25	10.91	9.83	10.15	11.01	10.09	10	10.2	9.02	9.91	8.93	9.83	8.29	9.5	9.97	9.59	9.47	10.2	9.43	13.61	14.07	13.54	13.1	12.33	13.36
Gm3534	12.71	13.44	14.52	11.97	13.29	12.41	13.49	13.44	13.74	13.88	10.91	9.34	12.49	12.1	12.92	14.3	11.4	12.99	13	10.19	11.96	13.25	12.56	8.73	11.98	12	13.37	12.21	13.41	12.8	14.32	14.87	14.07	14.78	14.01	15.51
P4Hb	12.71	12.66	12.9	12.5	12.58	12.43	13.4	12.78	13.05	12.7	11.24	10.3	12.85	11.7	12.27	12.77	12.08	11.88	12.46	11.2	11.58	12.47	12.08	9.63	11.45	11.38	12.3	11.18	12.27	11.87	15.08	14.86	14.94	14.96	15	14.39
Tram1	12.71	11.99	13.37	11.84	12.8	12.85	14.05	13.17	13.53	13.19	8.57	7.58	11.69	10.08	11.65	12.42	11.48	11.27	11.63	8.99	9.11	10.86	10.99	7.45	10.57	10.88	10.97	9.23	11.06	10.93	13.68	13.51	13.57	13.8	13.01	12.91
Ube2K	12.71	13.42	13.66	12.14	12.92	12.7	13.27	13.29	13.31	13.38	10.53	9.95	12.31	11	12.63	12.13	11.96	12.28	12.76	10.22	11.44	12.17	12.39	9.48	12.29	12.02	11.79	10.52	12.27	11.74	13.59	13.69	13.71	13.83	13.16	13.84
Clptm1L	12.7	12.41	13.21	12.16	12.82	12.58	13.95	13.15	13.18	13.02	8.29	7.92	10.42	8.88	10.5	10.61	10.11	9.66	10.07	7.59	7.96	8.99	9.29	7.6	9.53	10.4	9.24	8.42	9.76	9.4	12.83	12.52	12.76	11.99	11.97	12.43
Gm12643	12.7	13.18	13.11	11.72	11.73	12.03	11.86	11.74	12.3	12.98	7.53	7.71	10.28	9.45	9.77	10.68	9.92	9.62	9.48	8.15	7.99	9.62	8.63	7.08	8.87	9.85	9.79	8.46	9.47	8.66	12.56	12.37	12.54	11.78	11.57	12.73
Gm22914	12.7	12.76	12.55	13.02	14.11	14.02	13.45	12.39	13.58	13.49	13.64	14.77	14.1	13.72	15.05	13.99	14.34	13.78	14.09	11.71	14.82	14.89	14.84	12.76	15.24	15.22	13.75	14.43	14.31	14.36	11.98	12.15	12.06	11.93	12.87	12.28
Gm23374	12.7	13.73	13.95	11.39	13.64	12.94	13.58	13.12	13.37	13.78	10.53	10.7	11.63	11.04	11.92	13.87	11.41	11.75	11.74	9.68	11.02	11.28	12.3	9.73	11.33	11.58	13.2	11.92	13.3	12.6	16.99	17.08	16.82	16.55	14.86	16.51
Gm7363	12.7	13	13.25	11.97	12.33	13.25	12.95	13.07	13.14	13.51	10.74	9.74	12.55	11.26	12.48	13.07	12.16	12.28	12.62	10.53	11.34	11.22	11.36	9	11.63	12.04	11.92	10.6	12.37	11.87	13.96	14.21	14.33	12.95	13.3	13.38
Magt1	12.7	12.73	14.05	12.73	13.19	12.19	13.5	12.62	12.99	12.77	9.13	8.4	11.44	9.89	11.06	11.26	10.71	10.48	10.75	8.73	9.96	10.29	10.15	8.62	10.09	10.03	10.19	8.94	10.52	9.99	11.04	10.93	10.95	11.14	11.03	11.51
Cdc42	12.69	12.79	13.18	12.25	13	12.69	12.76	12.71	13	12.98	10.74	10.58	12.02	11.09	12.69	12.84	12.23	11.95	12.3	10.59	11.33	12.17	12.47	10	12.18	12.64	12.32	11.29	12.32	12.01	13	13.09	13.19	12.95	13.09	13.26
Srsf6	12.69	12.8	12.32	11.53	13.66	12.58	13.01	12.29	12.94	13.01	9.58	8.96	11.09	10.41	10.37	10.63	10.81	10.38	10.62	10.01	10.43	9.57	9.69	8.79	10.39	10.82	10.26	9.24	10.34	10.16	12.14	12.04	12.23	12.39	11.59	11.82
Uqcrq	12.69	13.46	13.64	12.21	13.18	12.12	13.2	13.16	13.49	13.37	10.26	9.82	10.79	10.24	10.47	10.8	10.2	10.54	10.71	9.32	10.42	9.55	10.11	8.44	10.22	10.36	10.01	9.03	10.15	10.18	13.52	13.47	13.62	13.17	12.29	13.29
Gm26472	12.68	12.65	10.79	12.19	13.05	12.88	12.07	12.1	12.44	12.3	13.33	15.71	13.69	13.3	15.57	12.6	13.17	13.23	14.41	11.9	14.34	14.85	14.45	12.81	14.62	14.36	13.56	13.61	13.45	14.25	11.23	11.88	11.64	11.51	11.59	12.2
Pigx	12.68	12.85	13.18	12.65	12.92	12.03	12.98	12.51	12.92	12.85	8.88	8.58	10.62	9.11	9.96	10.08	9.48	9.64	9.97	8.34	9.53	8.76	9.35	8.58	9.63	10.33	9.4	8.79	9.02	9.27	10.49	10.58	10.62	10.31	9.9	10.65
Reep5	12.68	12.46	12.5	11.95	12.33	12.31	13.04	12.7	13.09	12.83	9.86	9.55	11.62	10.66	11.33	12.07	10.67	11.38	11.23	9.62	8.98	10.58	10.56	7.94	10.6	10.54	10.71	9.84	10.74	10.73	12.65	12.63	12.71	11.65	11.39	11.89
Ei24	12.67	13.61	14.39	12.59	14.1	12.6	14.34	12.84	13.65	13.34	9.11	8.42	11.23	9.24	9.84	9.99	9.64	9.3	9.53	8.37	9.47	8.76	8.99	8.25	9.68	10.08	9.3	8.95	8.86	9.48	10.84	10.58	11.02	10.63	10.34	10.45
Gm16380	12.67	14.13	12.39	11.9	12.8	12.7	12.23	12.82	12.81	13.49	9.59	10.36	10.81	9.77	11.11	10.27	11.32	10.56	10.88	8.49	10.43	11.02	10.71	8.99	11.6	11.5	9.8	9.95	10.94	10.24	12.26	13.13	12.87	14.58	13.1	13.22
Gm19353	12.67	12.57	12.1	12.26	11.58	11.86	11.65	11.76	12.02	12.62	9.16	9.53	10.74	8.73	10.46	10.96	10.54	9.45	10.24	8.51	9.2	8.92	9.57	8.47	10.16	10.33	10.43	9.18	10.19	10.47	11.62	12.22	11.83	11.05	11.05	11.86
Rab11A	12.67	13.28	13.63	12.53	13.24	12.52	13.18	13.02	13.2	13.28	8.72	7.45	11.03	9.22	10.44	10.42	10.24	10.13	10.62	8.48	10	9.43	9.65	7.82	10.24	10.48	9.66	8.74	9.79	9.66	10.64	10.91	10.73	11.46	10.66	11.08
Chmp2A	12.66	13.5	13.37	12	12.19	12.05	12.02	12.36	12.88	12.91	9.18	8.77	10.64	9.63	10	11.05	10.63	10.97	10.43	10.46	9.94	9.75	10.05	8.64	10.52	10.5	10.05	9.38	10.14	9.78	12.42	12.72	12.6	11.87	11.75	12.19
Gm15653	12.66	13.5	13.45	12.27	12.98	13.01	12.94	12.96	12.85	13.17	8.93	9.04	11.01	9.31	10.76	11.17	10.13	10.15	10.44	8.88	9.26	9.07	10.49	8.2	9.19	9.6	10.35	9.38	9.68	9.65	13.03	13.72	13.48	12.47	12.26	13.28
Gm22712	12.66	11.45	9.09	11.58	11.58	12.62	10.78	12.91	11.81	11.83	14.3	14.85	15.67	15.03	15.67	16.16	14.04	14.85	14.56	12.24	17.71	16.99	16.25	14.58	17.22	16.66	15.72	14.59	16.27	15.79	10.47	10.24	10.64	10.76	11.89	11.17
Gm27501	12.66	12.43	11.88	12.84	13.28	13.09	12.6	12.61	12.95	12.39	12.77	12.69	12.83	12.35	13.32	12.59	12.71	12.04	12.26	12.28	12.8	12.06	12.11	12.78	12.96	13.22	12.68	12.8	12.65	12.67	12.63	12.47	12.9	12.42	13.33	12.29
Gm7027	12.66	13.74	13.2	12.05	12.56	13.37	12.76	12.82	12.35	13.48	9.02	9.69	11.5	9.52	11.17	11.66	11.19	11.75	11.44	9.52	8.12	10.3	10.22	8.4	10.66	10.89	10.49	9.78	11.39	10.44	12.69	13.54	13.21	12.31	12.53	13.06
Mir1931	12.66	11.7	9.73	11.07	12.81	11.83	12.04	12.05	12.47	11.74	7.27	5.13	9.88	6.99	10.01	9.92	7.48	7.61	8.17	6.82	5.48	5.12	7.7	5.11	8.79	9.05	8.49	5.95	8.32	7.49	12.84	13.12	12.01	11.75	12.27	12.33
Mir466J	12.66	12.67	10.76	12.46	12.38	12.17	11.77	12.22	12.31	12.38	12.34	15.29	13.12	12.41	13.1	12.6	12.78	12.74	12.38	11	14.12	13.86	13.6	12.84	13.76	13.53	12.47	13.03	13.06	13.05	10.77	11.61	11.68	10.86	11.57	11.9
Ptp4A2	12.66	12.9	13.02	12.06	12.77	12.81	12.56	12.77	12.86	12.98	10.47	10.29	11.93	10.77	11.81	12.09	11.89	11.92	11.86	10.16	11.74	12.05	11.9	10.47	11.75	12.34	11.61	10.87	11.98	11.89	12.85	12.75	12.79	13.14	13.53	13.37
Rabac1	12.66	13.63	14.25	12.14	13.19	12.6	14.42	13.39	13.94	13.56	7.62	7.08	10.35	8.55	8.23	9.65	8.19	8.1	8.8	7.2	7.66	6.66	7.17	6.83	6.71	6.92	8.3	7.27	8.04	7.93	12.99	13.13	12.82	11.75	11.93	12.08
Gm2956	12.65	12.25	10.85	12.42	12.55	13.95	14.01	12.75	14.18	12.71	9.46	9.25	11.54	9.54	9.07	10.13	9.31	9.74	8.82	10.15	11.14	7.36	7.8	9.45	11.46	11.03	9.9	9.9	9.66	9.78	10.03	10.18	10.38	10.11	10.42	9.05
Mid1	12.65	8.42	9.51	11.49	13.2	9.88	11.06	11.65	10.44	11.22	8.29	6.16	10.44	7.9	9.64	11.89	8.75	10.13	7.66	8	10.02	9.7	10.64	8.15	9.9	11.65	11.07	10.5	11.87	12.06	10.6	7.26	10.56	12.13	12.45	11.4
Plp2	12.65	12.66	12.72	11.51	12.38	12.31	12.05	12.22	12.17	12.55	10.13	10.31	12.07	11.21	12.45	13.22	12.06	12.07	12.1	9.44	11.34	12.16	12.32	9.11	12.02	12.27	12.39	11.11	12.65	12.31	13.65	13.72	13.05	14.22	12.89	14.69
Adam10	12.64	12.02	12.3	11.96	12.25	12.14	12.99	12.29	12.4	12.14	9.06	7.97	10.68	9.36	10.03	10.36	9.38	9.71	9.86	8.64	10.49	8.96	9.38	8.11	11.13	11.44	9.97	8.76	9.69	9.81	10.91	10.82	11.12	11.59	11.38	11.26
Gba	12.64	12.36	13.24	12.35	13.13	12.15	13.09	12.43	12.81	12.55	8.96	7.91	11.02	10.01	10.64	10.88	9.96	10.02	10.64	8.97	9.06	9.64	9.14	8.32	9.68	9.75	10.2	8.75	9.83	9.66	12.86	12.65	12.75	12.57	12.78	12.66
Gm15191	12.64	13.08	14.07	12.53	13.21	12.25	12.94	13.18	12.93	13.55	11.37	10.59	12.4	11.94	12.97	13.38	12.06	12.49	13.02	10.95	12.41	12.84	12.22	9.77	11.2	12.17	12.79	11.9	12.96	12.34	14.33	15.21	14.33	14.58	13.86	15.39
Gm26112	12.64	13	12.68	13.05	12.98	12.85	12.85	12.48	12.9	12.93	12.74	14.2	13.34	13.02	13.31	12.84	12.83	13.25	12.86	12.36	13.02	12.71	13.55	12.95	14.08	13.9	13.34	14.04	13.1	13.05	12	12.18	12.02	12.24	12.48	12.37
Gm13341	12.63	12.27	12.93	13.16	12.05	12.93	12.28	11.89	12.35	13.41	11.21	10.46	12.29	10.69	12.08	11.71	11.56	11.02	12.03	10.21	10.51	11.22	11.4	10.48	11.58	12.3	11.33	10.2	10.88	11.22	10.91	10.93	11.13	10.37	11.54	11.04
Gm27437	12.63	12.67	10.27	11.82	13.19	12.49	13.52	13.57	13.4	12.75	9.59	10.82	11.42	10.46	11.79	11.64	11.21	11.22	10.85	8.88	11.27	10.67	10.71	10.55	11.9	12.07	10.31	10.06	11.05	10.34	14.04	13.31	14.52	13.13	13.79	13.49
Gm4462	12.63	13.16	13.15	12.7	12.21	12.81	12.21	13.01	13.28	13.24	11.41	10.65	12.44	11.58	11.08	12.56	12.17	11.91	12.28	11.25	12.23	12.24	12.17	10.65	11.89	13.27	12.11	11.34	12.49	12.49	12.84	13.16	13.38	12.57	12.24	12.98
Gm9625	12.63	14.4	13.67	11.8	12.36	15.36	14.75	14.42	14.88	15.68	8.37	8.1	12.24	8.91	10.23	12.42	9.65	10.06	9.81	8.78	9.66	9.83	10.44	8.53	9.73	9.27	11.29	10	10.68	9.77	14.09	14.45	14.25	14.89	14.39	14.4
Leprot	12.63	12.82	13.2	12.43	12.96	12.68	13.88	13.65	13.62	13.39	9.63	9.06	11.21	9.61	11.17	11.16	10.37	10.36	10.76	9.24	8.62	10.04	9.66	8.74	10.35	10.52	10.3	9.66	10.18	10.03	12.98	13.13	12.92	13.38	12.83	12.87
Nedd8	12.63	13.54	13.55	12.08	12.36	11.83	12.36	12.9	12.72	12.82	10.09	10.79	11.9	11.45	12.08	12.36	12.31	12.18	11.9	10.25	10.4	11.92	12.14	9.79	11.97	12.09	11.9	11.28	12.38	11.63	12.71	13.2	12.78	13.75	12.91	13.75
Cds1	12.62	13	12.95	13.19	12.34	12.6	12.49	12.87	11.98	12.58	6.67	5.04	8.81	6.34	6.01	7.5	6.47	6.37	6.06	6.08	7.65	5.22	5.59	5.65	8.12	8.28	6.34	6.28	5.77	6.27	5.06	4.74	5.06	5.09	4.67	5.08
Gm13545	12.62	13.7	12.62	11.43	11.36	11.68	11.81	11.44	12.06	12.64	7.93	6.5	9.5	7.81	8.16	9.38	7.67	7.67	8.15	6.93	8.6	7.13	7.84	6.42	7.71	7.82	8.23	7.24	8.26	7.75	13.02	13.32	12.71	12.42	11.1	12.83
Pgam1-Ps2	12.62	13.73	14.01	12.25	13.39	12.28	13.03	12.86	13.22	13.14	10.11	8.4	11.76	9.9	11.66	12.34	10.32	11.08	11.3	9.05	10.4	11.11	11.09	8.33	10.28	10.48	11.41	10.26	11.35	10.81	15.2	15.89	15.28	16.53	15.36	16.33
Zfp36L1	12.62	12.68	12.29	11.6	12.64	12.67	12.33	12.43	12.58	12.59	10.71	10.6	12.4	11.61	13.26	12.82	12.48	12.37	12.69	10.46	12.48	12.01	11.64	10	12.87	13.13	12.1	10.98	12.55	11.66	13.71	14.31	13.48	13.03	13.73	13.35
Gm5560	12.61	14.36	14.49	12.19	13.85	13.16	13.73	12.61	13.84	14.28	8.42	8.06	10.67	8.57	8.93	10.03	8.24	8.58	8.74	7.59	7.45	8.24	8.49	7.52	8.64	9.2	9.26	8.57	8.09	8.81	14.48	14.35	14.6	13.91	11.48	14.83
Tmem154	12.61	11.69	11.54	11.94	11.92	12.17	12.31	11.41	12.46	12.03	7.88	7.34	9.54	7.73	8.36	8.95	8.36	8.07	7.81	7.67	8.56	7.26	7.68	7.21	9.21	9.15	7.69	7.21	7.42	8.35	7.63	7.61	7.79	8.16	9.26	7.98
Bag1	12.6	13.92	13.72	11.97	12.11	12.58	12.07	12.36	12.76	13.24	9.17	7.8	11.04	9.4	10.2	11.38	10.41	10.82	10.41	8.93	9.78	10.62	10.46	8.65	10.42	11.12	10.09	9.18	10.57	9.71	13.04	13.32	13.24	13.82	13.43	13.53
Gm19785	12.6	11.89	12.44	12.86	11.95	12.52	11.59	11.97	11.41	12.03	13.26	12.91	13.39	13.24	13.07	12.68	13.04	13.08	13.31	13.06	13.45	13.3	13.63	13.1	13.41	13.26	13.48	12.99	13.44	13.31	10.59	10.85	11.25	10.8	11.84	11.08
Gm24323	12.6	12.7	12.44	13.08	14.03	14.08	13.14	12.77	13.31	13.25	13.64	14.59	14.34	14.06	15.06	13.8	14.08	14	14.13	11.76	14.87	14.7	14.86	13.03	15.36	15.47	13.93	14.35	14.37	14.2	12.02	12.33	12.12	11.43	12.72	12.22
Gm2897	12.6	11.78	10.52	12.61	12.1	13.92	13.45	12.67	13.99	12.34	9.13	8.83	11.35	9.63	8.85	10	9.4	10.13	8.64	10.66	11.42	7.22	7.74	9.61	11.48	11.28	10.03	10.25	9.84	9.54	9.29	9.64	9.74	9.73	10.23	8.57
Gm5121	12.6	13.38	12.72	11.7	11.36	11.94	11.33	12.2	12.03	12.63	8.7	8.33	10.26	8.59	9.91	10.91	10.15	10.22	9.79	8.81	10.21	8.88	9.31	8.26	9.77	10.76	9.98	9.34	10.45	9.93	13.06	12.82	12.75	12.26	11.4	12.7
Gtf3C6	12.6	13.64	13.58	12.15	12.21	12.66	12.51	13.01	12.79	13.15	9.57	8.6	11.12	10.05	10.62	10.99	11.23	10.47	10.96	10.29	9.64	9.79	9.68	8.67	9.93	10.49	9.79	9.31	10.71	9.66	12.97	13.27	13.38	12.02	12.15	13.14
Actr3	12.59	12.82	13.1	12.19	12.79	12.85	12.95	13.29	12.89	13.08	10.57	11.04	12.17	11.34	12.33	12.48	12.38	12	12.23	10.51	11.9	11.82	12.12	10.26	12.03	12.08	12.21	11.64	12.49	12.21	13.67	13.61	13.71	13.18	13.58	13.63
Apoo-Ps	12.59	12.52	13.34	12.56	12.29	11.92	12.2	12.6	12.88	12.75	8.75	8.64	11.27	9.9	11.41	11.29	11.21	11.83	10.96	8.98	11.01	9.92	10.03	8.25	10.61	10.88	10.13	9.7	11.3	9.89	12.05	11.97	12.14	12.07	10.68	12.19
Gm13252	12.59	13.11	13.35	12.78	12.68	12.46	12.54	12.41	12.81	12.95	10.49	11.93	12.03	10.57	12.67	11.47	11.7	12.32	12.27	10.01	12.05	12.35	12.28	11.28	11.9	12.73	12.23	11.65	12.64	11.94	13.59	13.48	14.01	13.03	12.04	13.64
Gm9790	12.59	14.03	14.3	12.75	12.69	11.75	12.2	12.12	12.37	12.93	10.88	9.74	12.26	10.27	12.61	13.32	10.8	11.13	13.02	9.23	9.69	12.03	11.82	9.4	12.16	9.97	12.69	9.81	12.09	10.95	14.68	15.51	14.57	15.31	14.89	15.66
Cab39L	12.58	13.77	13.8	12.16	13.28	12.93	12.95	13.22	13.08	13.44	7.65	6.86	10.31	7.96	8.96	9.22	8.36	8.62	8.71	7.19	8.87	8.49	8.48	7.48	9.34	10.27	9.02	8.11	8.51	8.75	9.89	9.43	9.87	10.42	10.1	10.51
Ctsb	12.58	12.06	12.23	11.48	12.12	12.66	13.11	12.59	12.97	12.77	10.8	10.32	12.74	11.61	12.44	13.27	12.06	12.08	12.4	10.99	11.55	11.82	11.67	9.53	11.04	11.02	12.36	10.84	12.59	12.14	14.98	15.54	15.06	16.77	16.97	16.27
Gm8822	12.58	13.17	13.39	12.11	12.63	13.08	12.77	13.32	12.96	13.24	11.17	10.73	12.22	11.38	12.66	13	12.59	11.62	12.54	10.86	12.15	12.54	12.77	10.02	11.88	12.38	13.02	11.67	13.1	12.55	14.26	14.08	14.14	13.81	13.87	13.97
Abcc3	12.57	12.52	12.53	12.74	13.35	12.6	13.66	12.79	13.28	12.5	7.07	5.99	9.55	7.25	7.38	8	7.22	7.11	7.19	6.58	7.53	6.07	6.38	6.41	7.84	8.56	7.29	6.74	6.37	7.14	6.7	6.99	6.7	6.35	6.77	6.25
Gm11042	12.57	13.15	11.14	12.33	13.18	13.02	12.08	12.74	13.2	12.77	14.1	17.16	14.46	14.11	16.39	13.41	13.89	13.67	14.87	11.75	14.99	15.91	15.41	13.67	15.46	14.96	14.27	14.84	14.25	14.89	11.44	12.61	12.08	11.73	11.88	12.6
Gm20372	12.57	11.96	12.62	12.05	11.71	12.52	13.37	13.05	13.24	12.68	11.91	12.87	15	13.59	15	15.4	14.1	14.16	14.74	10.96	13.03	14.31	14.14	11.97	14.77	14.22	14.61	12.55	14.48	13.96	14.69	14.67	14.5	14.38	14.81	15.08
Gm7286	12.57	13.4	13.85	12	13.14	11.66	13.21	13.08	13.01	13.41	10.42	9.83	11.51	10.23	11.75	12.42	11.24	11.52	11.42	9.41	10.15	11.17	10.47	8.14	10.21	10.28	10.6	10.5	11.66	11.19	14.13	14.52	13.88	14.41	13.96	14.85
Gm24162	12.56	11.48	9.54	11.69	11.25	12.23	11.55	11.74	11.18	11.32	6.97	6.58	7.89	6.28	7.17	6.8	6.41	7.29	5.91	7.62	10.8	6.24	6.63	7.66	11.42	10.96	7.56	7.22	6.38	7.38	4.38	4.76	5.01	4.41	5.46	5.18
Gm26461	12.56	11.76	13.22	12.86	12.57	13.39	13.39	13.39	13.27	13.47	13.89	12.8	14.61	14.11	14.25	14.74	14.02	14.23	14.19	13.89	14.23	13.33	13.53	13.51	14.27	14.44	13.87	13.34	14.84	13.93	13.54	13.4	13.03	13.44	13.92	12.97
Krt7	12.56	12.78	11.85	11.77	11.9	12.19	12.05	12.06	12.25	12.41	7.16	6.68	9.28	7.4	7.34	8.3	7.02	7.11	6.88	6.77	9.3	6.5	7.04	7.17	9.14	8.98	8.34	7.24	6.89	7.36	5.31	5.6	5.7	7.22	7.36	6.16
Gm10203	12.55	12.03	12.09	12.8	12.15	12.54	12.39	11.82	12.67	12.08	13.33	13.67	13.34	13.42	13.1	13.21	13.25	13.15	12.89	13.55	13.39	13.05	13.52	13.48	13.53	13.35	13.57	13.66	13.49	13.05	12.08	12.16	11.48	11.57	11.88	11.71
Gm17538	12.55	12.72	12.67	11.3	12.47	11.45	12.44	12.06	12.4	12.29	8.69	7	10.84	9.44	9.88	11.15	10.04	9.79	9.94	8.39	8.61	8.24	8.36	7.02	9.04	9.83	9.22	8.58	9.56	9.28	12.57	12.36	12.37	12.72	12.28	13.52
Gm18588	12.55	12.26	13.38	11.9	12.82	13.09	12.57	13.3	12.89	13.4	10	8.37	11.87	10.82	12.52	13.67	12.39	12.21	12.84	10.57	11.9	12.42	11.64	10.28	12.85	13.3	12.99	11	12.69	12.64	13.03	12.37	13.01	13.82	14.2	13.06
Gm25035	12.55	12.53	12.04	12.79	13.66	13.79	13.13	12.38	13.16	12.93	13.16	13.96	13.85	13.59	14.65	13.45	13.7	13.32	13.7	11.51	14.03	13.91	14.29	12.75	14.69	14.7	13.55	13.9	13.96	13.76	12.1	12.26	12.25	11.94	12.67	12.42
Gm25952	12.55	12.65	12.57	12.97	13.88	13.69	13.02	12.47	13.27	13.03	13.11	14.51	13.67	13.35	14.61	12.98	13.76	13.4	13.72	11.57	14	14.22	14.13	12.48	14.63	14.99	13.56	13.73	13.62	13.86	11.74	12.37	11.88	11.4	12.33	11.75
Gm2897	12.55	11.93	10.75	12.37	12.38	13.79	13.98	12.58	14.08	12.48	9.22	9.12	11.38	9.44	8.95	9.9	9.16	9.69	8.69	9.97	10.87	7.21	7.75	9.19	11.42	10.88	9.76	9.68	9.56	9.62	10.1	10.37	10.44	9.94	10.56	9.02
Gm5459	12.55	13.78	13.01	11.83	11.93	12.6	12.47	12.63	12.68	13.6	8.62	8.93	10.86	9	9.98	11.02	10.71	10.62	10.5	9.51	10.43	9.51	9.82	8.77	9.63	10.12	10.41	9.93	10.77	10.03	13.48	14.15	13.49	13.07	11.92	13.38
Hnrnpab	12.55	13.37	13.39	12.06	12.96	12.67	13	12.96	13.14	13.48	9.41	8.61	11.42	9.88	11.19	11.52	11.13	11.09	11.27	9.12	10.98	10.51	11.14	8.98	11.24	11.49	10.7	9.96	10.92	10.71	13.69	13.86	13.84	13.94	13.34	13.93
Loc100862184	12.55	11.54	10.7	12.45	9.48	9.15	9.21	9.66	10.98	10.96	9.24	9.76	9.65	8.41	8.63	10.29	9.22	8.08	8.17	7.84	9.44	8.73	8.9	9	8.79	9.14	8.19	8.79	9.51	9.56	9.68	12.03	11.65	11.74	11.48	12.22
Ndfip1	12.55	12.83	13.25	12	12.52	12.31	13.31	12.68	13.23	13.05	10.17	9.48	11.72	10.5	11.53	12.06	10.54	10.92	11.51	9.48	9.98	11.04	10.49	9.56	10.43	10.68	10.87	9.51	10.73	10.44	13.24	13.68	13.44	12.82	12.47	13.05
Gm11331	12.54	12.17	11.86	12.71	11.99	12.28	12.37	12.82	12.43	12.37	11.71	12.49	12.22	12.54	11.58	10.84	11.96	11.4	11.31	11.74	12.19	11.8	12.02	11.6	12.39	13.06	11.72	12.14	12.1	12	11.64	11.23	11.58	11.65	11.97	12.22
Gm23237	12.54	12.4	11.1	12.51	12.75	12.87	12.06	12.43	12.67	12.55	13.16	16.03	13.69	13.28	14	13.34	13.63	13.2	13.15	12.53	14.78	14.93	14.45	13.69	14.31	13.99	13.62	14.39	13.62	14.1	11.05	11.79	11.74	11.13	11.74	12.21
Gm23712	12.54	11.59	11.23	12.29	12.13	11.81	11.16	11.6	12.12	11.71	13.24	13.47	13.12	13.67	13.81	14.5	12.98	13.42	13.43	14.57	15.47	15.44	15.48	13.96	14.57	14.13	14.59	13.39	14.59	13.46	11.64	11.33	11.35	11.15	11.86	11.64
Gm5471	12.54	13.61	13.37	12.01	12.25	12.47	11.88	12.37	12.35	12.93	8.2	8.6	10.21	8.19	10.03	10.19	9.7	10.18	9.71	7.75	8.08	8.38	8.99	8.27	9.13	9.38	8.79	8.32	9.02	8.51	12.9	13.67	13.37	13.32	12.84	13.7
Snrnp70	12.54	12.02	10.71	12.72	11.85	12.31	11.83	12.33	11.68	12.2	10.56	8.85	11.04	10.14	10.64	11.71	11.04	11.08	10.77	11.48	10.56	10.15	10.43	10	11.31	10.99	10.32	9.93	11.14	10.14	11.11	11.2	10.74	10.95	11.06	10.89
Fam84A	12.53	13.55	11.51	10.9	12.53	12.39	12.35	12.22	12.48	12.73	7.92	7.05	9.18	7.57	8.78	8.38	7.52	8.72	7.72	7.52	10.89	6.85	7.3	7.19	11.09	11.67	8.46	7.67	7.51	8.65	8.45	7.14	8.8	9.6	9.37	8.12
Gm4987	12.53	13.7	13.15	11.95	12.07	12.28	11.69	11.58	12.5	13.31	8.91	9.25	10.93	9.84	11.13	11.66	11.14	10.59	11.09	8.53	11.27	11.2	10.71	9.1	10.62	11.32	10.81	9.68	11.14	9.94	12.7	12.74	12.54	11.55	10.67	12.37
Gm7091	12.53	13.19	13.15	12.31	12.47	12.81	12.37	12.34	12.74	12.95	9.95	9.01	11.44	10.2	10.95	11.3	10.65	10.83	11.11	9.86	10.08	10.35	10.63	8.41	10.35	10.67	10.83	9.73	10.64	10.3	12.48	12.69	12.42	12.42	12.2	12.43
Slc44A2	12.53	12.32	12.84	12.69	13.69	12.47	13.62	12.76	13.18	12.72	8.31	7.14	10.77	9.58	8.45	9.23	8.85	9.13	9.15	8.52	8.62	7.96	7.78	7.77	9.04	9.28	8.61	7.97	8.12	8.64	9.22	9.09	8.83	12.03	11.68	10.37
Armcx3	12.52	12.57	13.5	11.47	13.27	11.24	12.75	11.33	12.82	12.77	8.2	8.48	11.93	9.55	12.05	10.73	10.54	9.99	11.67	7.58	8.55	11.68	10.65	6.76	9.17	10.01	11.42	8.73	10.76	11.26	6.54	6.76	6.68	6.7	6.49	6.19
Cast	12.52	11.98	11.52	11.56	12.02	12.31	12.35	12.11	12.44	12.33	9.37	8.48	10.44	9.9	10.05	10.9	9.83	9.82	9.75	9.68	11.25	9.73	10.08	8.94	11.06	11.18	10.53	9.6	10.45	9.91	10.08	10.07	10.33	10.53	10.16	10.33
Gm15696	12.52	12.72	11.66	11.63	11.11	12.1	11.52	12.1	11.9	12.2	10.95	8.94	10.93	10.06	10.65	11.53	10.93	11.07	10.94	12.2	10.79	9.63	10.48	9.88	10.77	10.71	10.12	9.68	10.77	10.17	12.05	12.18	12.38	11.91	11.86	12.33
Sgpl1	12.52	12.33	12.17	12.69	12.84	12.73	13.61	12.64	12.99	12.64	8.41	7.66	10.16	8.75	8.81	9.45	8.65	8.69	8.51	8.17	8.91	8.24	8.28	8.19	9.22	9.35	8.74	8.37	8.55	8.35	8.78	8.49	8.65	8.62	8.78	9.03
Gm16378	12.51	14.01	13.62	11.99	12.38	12.39	12.1	11.85	12.28	13.07	8.36	8.09	10.42	8.34	9.93	10.4	10.09	9.53	9.87	8.07	9.04	8.26	9.38	7.77	8.78	9.14	9.03	8.26	8.9	8.57	13.48	14.13	13.61	13.87	13.25	14.06
Gm22694	12.51	12.41	11.95	13.01	12.64	11.7	12.2	11.62	12.58	12.7	11.08	13.32	12.46	11.93	12.19	12.05	12.1	12.37	11.71	11.48	10.86	11.78	11.55	12.09	11.95	12.71	11.86	13.11	11.45	11.48	11.55	11.92	12.15	10.82	11.58	12.27
Gm23178	12.51	12.32	10.89	12.13	12.39	12.66	11.69	12.07	12.55	12.2	13.5	15.57	13.62	13.18	14.29	13.45	13.37	13.71	13.64	12.35	14.62	14.76	14.31	13.06	14.51	14.17	13.15	13.61	13.88	13.89	10.87	11.53	11.6	11.03	11.38	11.62
Gm5848	12.51	13.7	13.48	11.72	11.9	12.43	12.85	12.89	13.3	13.56	9.63	9.12	11.1	10.01	10.64	12	10.89	10.23	10.89	10.52	9.91	9.98	9.95	8.89	10.53	10.07	10.96	9.71	11.08	10.11	14.75	15.13	14.75	14.24	12.78	14.82
Smarcc2	12.51	12.29	12.02	11.9	12.53	12.35	12.51	12.46	12.48	12.45	10.22	9.42	10.83	10.77	10.33	11.08	10.47	10.6	10.33	10.84	10.37	10.05	10.03	9.58	10.76	10.79	10.27	9.93	10.55	10.26	12.17	12.11	12.02	12.65	12.54	11.94
Srsf7	12.51	12.7	12.39	11.21	13.08	12.45	13.21	12.2	13.24	13.01	8.41	7.47	10.74	9.13	9.35	10.07	9.47	9.12	9.12	8.34	8.59	8.15	8.36	7.56	9.23	9.25	8.76	8.07	8.92	8.86	12.94	13.24	12.99	12.81	11.82	13.02
Gm10974	12.5	12.15	10.32	12.51	11.62	11.78	11.35	11.56	11.62	12.34	14.17	15.01	13.71	13.25	14.34	13.78	13.18	13.47	13.24	14.03	14.31	13.93	14.6	13.94	14.26	13.8	13.31	14.33	13.64	13.69	10.83	11.68	11.47	11.25	11.84	12.21
Gm11628	12.49	13.36	13.29	11.88	11.95	11.94	12.34	12.81	12.76	12.87	8.9	9.24	10.59	9.83	10.73	10.88	10.24	10.75	10.59	9.39	10.37	9.53	9.87	9.46	10.51	10.63	10.63	9.65	10.08	10.14	12.78	12.57	12.74	12.19	11.52	12.34
Gm24018	12.49	11.51	10.76	12.46	11.77	12.08	11.09	11.68	12.11	11.83	12.53	12.38	13.2	13.11	13.45	14.73	13.09	13.57	13.38	14.01	15.54	15.12	15.4	12.9	14.57	14.06	14.74	13.27	14.78	13.3	11.72	11.47	11.4	11.09	12.32	11.76
Gm24564	12.49	13.78	13.45	15.03	16.12	13.57	12.53	11.35	13.07	12.62	7.76	7.59	14.36	10.43	11.16	13.67	14.99	15.84	15.67	9.11	7.27	11.97	11	5.97	7.19	9.54	9.64	10.23	13.47	9.98	7.77	9.13	8.14	9.33	10.28	8.5
Gm5796	12.49	11.93	10.52	12.17	12.05	13.46	13.27	12.38	13.58	12.2	8.73	8.49	11.04	8.85	8.57	9.41	8.55	9.49	8.28	9.51	10.81	6.94	7.5	8.85	10.89	10.42	9.25	9.1	9.19	9.03	9.51	9.73	9.89	9.54	9.92	8.57
Hnrnph1	12.49	12.2	11.8	11.78	12.32	12.42	12.62	12.49	12.28	12.58	10.54	10.01	11.6	10.85	11.54	11.7	11.51	11.56	11.29	10.89	11.03	10.86	11.16	10.2	11.58	11.58	10.97	10.42	11.5	11.14	13.07	12.97	13.29	12.43	12.77	12.6
Gm6954	12.48	14.32	13.23	11.78	12.17	11.55	12.53	12.69	13.16	13.45	7.31	6.66	10.2	7.82	8.74	9.7	9.19	9.24	9.42	8.03	8.24	6.44	7.58	6.68	8.77	9.44	8.96	7.33	8.17	8	12.12	12.55	11.93	12.59	12	12.02
Mbnl2	12.48	12.46	12.04	11.42	12.77	12.26	12.79	12.47	12.43	12.34	9.32	8.12	10.86	9.61	10.91	11.29	10.6	10.92	10.63	9.37	9.7	10.36	10.32	7.9	10.2	10.36	10.19	9.36	10.68	10.36	12.56	12.23	12.43	13.21	12.1	12.98
Paip2	12.48	12.46	12.53	11.84	13.03	12.46	12.65	12.63	12.89	12.8	10.34	9.15	12.2	11.33	12.25	12.2	11.38	12.06	12.17	10.02	11.29	12.1	11.29	9.67	12.12	12.03	11.45	10.37	11.62	11.22	12.51	12.53	12.58	12.06	12.45	12.21
Plin2	12.48	12.77	12.78	11.29	12.92	13.29	13.14	12.47	12.67	13.37	9.75	7.86	10.65	9.35	9.73	10.61	9.17	9.17	9.48	8.43	9.34	9.47	8.87	8.89	10.11	10.05	9.68	9.31	9.95	10.33	11.52	12.41	11.85	11.91	12.16	12.76
2410015M20Rik	12.47	14.06	13.83	12.12	12.63	12.63	13.2	13.08	13.3	13.67	9.17	8.33	11.28	9.72	10.16	10.47	9.61	10.22	10.26	8.42	9.54	10.06	9.37	7.94	10.25	10.71	9.88	9.38	10.11	9.8	11.73	12.06	11.97	11.6	10.87	11.81
Ghitm	12.47	13.13	13.88	12.23	13.1	12.52	13.79	13.11	13.45	13.45	9	8.08	11.6	9.47	10.53	11.27	10.25	10.09	10.51	8.4	9.35	9.27	9.43	8.08	9.43	9.93	10.04	8.88	9.58	9.93	13.61	13.87	13.72	12.5	11.93	12.59
Gm23732	12.47	11.41	10.67	12.16	12.07	11.89	10.97	11.73	11.97	11.86	12.36	12.04	13.12	12.89	13.34	14.32	12.82	13.3	13.09	13.17	15.03	14.71	14.84	12.5	14.24	14.1	14.02	12.89	14.11	13.08	11.9	11.4	11.51	10.93	12.08	11.57
Gm25173	12.47	11.41	10.67	12.16	12.07	11.89	10.97	11.73	11.97	11.86	12.36	12.04	13.12	12.89	13.34	14.32	12.82	13.3	13.09	13.17	15.03	14.71	14.84	12.5	14.24	14.1	14.02	12.89	14.11	13.08	11.9	11.4	11.51	10.93	12.08	11.57
Gm25211	12.47	11.41	10.67	12.16	12.07	11.89	10.97	11.73	11.97	11.86	12.36	12.04	13.12	12.89	13.34	14.32	12.82	13.3	13.09	13.17	15.03	14.71	14.84	12.5	14.24	14.1	14.02	12.89	14.11	13.08	11.9	11.4	11.51	10.93	12.08	11.57
Gm26324	12.47	11.41	10.67	12.16	12.07	11.89	10.97	11.73	11.97	11.86	12.36	12.04	13.12	12.89	13.34	14.32	12.82	13.3	13.09	13.17	15.03	14.71	14.84	12.5	14.24	14.1	14.02	12.89	14.11	13.08	11.9	11.4	11.51	10.93	12.08	11.57
Gm3837	12.47	13.36	13.8	11.81	12.24	12.76	12.83	13.36	13.27	13.81	8.63	7.28	11.5	9.97	12.31	12.27	11.83	11.58	12.33	8.68	9.1	11.96	11.49	7.91	11.56	11.82	11.61	9.27	12.02	10.37	14.94	15.47	14.97	13.99	13.63	14.92
Mir5125	12.47	10.99	10.56	11.17	13.66	13.05	13.51	13.16	12.72	13.16	8.21	5.41	10.79	10.67	9.72	10.44	10.61	9.26	10.19	10.97	8.2	7.67	7.38	6.7	9.63	10.27	9.54	8.99	9.3	8.37	8.61	8.51	8.04	8.55	7.62	8.4
Gm22092	12.46	11.41	10.9	12.5	11.76	11.99	11.08	11.57	11.99	11.75	12.8	12.6	13.36	13.42	13.5	14.66	13.07	13.54	13.36	13.58	15.41	15.12	15.44	12.99	14.58	14.19	14.62	13.39	14.99	13.45	12.02	11.48	11.56	11.1	12.25	11.66
Gm22170	12.46	11.41	10.9	12.5	11.76	11.99	11.08	11.57	11.99	11.75	12.8	12.6	13.36	13.42	13.5	14.66	13.07	13.54	13.36	13.58	15.41	15.12	15.44	12.99	14.58	14.19	14.62	13.39	14.99	13.45	12.02	11.48	11.56	11.1	12.25	11.66
Gm22246	12.46	11.41	10.9	12.5	11.76	11.99	11.08	11.57	11.99	11.75	12.8	12.6	13.36	13.42	13.5	14.66	13.07	13.54	13.36	13.58	15.41	15.12	15.44	12.99	14.58	14.19	14.62	13.39	14.99	13.45	12.02	11.48	11.56	11.1	12.25	11.66
Gm22288	12.46	11.41	10.9	12.5	11.76	11.99	11.08	11.57	11.99	11.75	12.8	12.6	13.36	13.42	13.5	14.66	13.07	13.54	13.36	13.58	15.41	15.12	15.44	12.99	14.58	14.19	14.62	13.39	14.99	13.45	12.02	11.48	11.56	11.1	12.25	11.66
Gm22295	12.46	11.41	10.9	12.5	11.76	11.99	11.08	11.57	11.99	11.75	12.8	12.6	13.36	13.42	13.5	14.66	13.07	13.54	13.36	13.58	15.41	15.12	15.44	12.99	14.58	14.19	14.62	13.39	14.99	13.45	12.02	11.48	11.56	11.1	12.25	11.66
Gm22360	12.46	11.41	10.9	12.5	11.76	11.99	11.08	11.57	11.99	11.75	12.8	12.6	13.36	13.42	13.5	14.66	13.07	13.54	13.36	13.58	15.41	15.12	15.44	12.99	14.58	14.19	14.62	13.39	14.99	13.45	12.02	11.48	11.56	11.1	12.25	11.66
Gm22580	12.46	11.41	10.9	12.5	11.76	11.99	11.08	11.57	11.99	11.75	12.8	12.6	13.36	13.42	13.5	14.66	13.07	13.54	13.36	13.58	15.41	15.12	15.44	12.99	14.58	14.19	14.62	13.39	14.99	13.45	12.02	11.48	11.56	11.1	12.25	11.66
Gm22682	12.46	11.41	10.9	12.5	11.76	11.99	11.08	11.57	11.99	11.75	12.8	12.6	13.36	13.42	13.5	14.66	13.07	13.54	13.36	13.58	15.41	15.12	15.44	12.99	14.58	14.19	14.62	13.39	14.99	13.45	12.02	11.48	11.56	11.1	12.25	11.66
Gm22798	12.46	11.41	10.9	12.5	11.76	11.99	11.08	11.57	11.99	11.75	12.8	12.6	13.36	13.42	13.5	14.66	13.07	13.54	13.36	13.58	15.41	15.12	15.44	12.99	14.58	14.19	14.62	13.39	14.99	13.45	12.02	11.48	11.56	11.1	12.25	11.66
Gm22822	12.46	11.41	10.9	12.5	11.76	11.99	11.08	11.57	11.99	11.75	12.8	12.6	13.36	13.42	13.5	14.66	13.07	13.54	13.36	13.58	15.41	15.12	15.44	12.99	14.58	14.19	14.62	13.39	14.99	13.45	12.02	11.48	11.56	11.1	12.25	11.66
Gm22823	12.46	11.41	10.9	12.5	11.76	11.99	11.08	11.57	11.99	11.75	12.8	12.6	13.36	13.42	13.5	14.66	13.07	13.54	13.36	13.58	15.41	15.12	15.44	12.99	14.58	14.19	14.62	13.39	14.99	13.45	12.02	11.48	11.56	11.1	12.25	11.66
Gm23217	12.46	11.41	10.9	12.5	11.76	11.99	11.08	11.57	11.99	11.75	12.8	12.6	13.36	13.42	13.5	14.66	13.07	13.54	13.36	13.58	15.41	15.12	15.44	12.99	14.58	14.19	14.62	13.39	14.99	13.45	12.02	11.48	11.56	11.1	12.25	11.66
Gm23296	12.46	11.41	10.9	12.5	11.76	11.99	11.08	11.57	11.99	11.75	12.8	12.6	13.36	13.42	13.5	14.66	13.07	13.54	13.36	13.58	15.41	15.12	15.44	12.99	14.58	14.19	14.62	13.39	14.99	13.45	12.02	11.48	11.56	11.1	12.25	11.66
Gm23512	12.46	11.41	10.9	12.5	11.76	11.99	11.08	11.57	11.99	11.75	12.8	12.6	13.36	13.42	13.5	14.66	13.07	13.54	13.36	13.58	15.41	15.12	15.44	12.99	14.58	14.19	14.62	13.39	14.99	13.45	12.02	11.48	11.56	11.1	12.25	11.66
Gm23934	12.46	11.41	10.9	12.5	11.76	11.99	11.08	11.57	11.99	11.75	12.8	12.6	13.36	13.42	13.5	14.66	13.07	13.54	13.36	13.58	15.41	15.12	15.44	12.99	14.58	14.19	14.62	13.39	14.99	13.45	12.02	11.48	11.56	11.1	12.25	11.66
Gm24019	12.46	11.41	10.9	12.5	11.76	11.99	11.08	11.57	11.99	11.75	12.8	12.6	13.36	13.42	13.5	14.66	13.07	13.54	13.36	13.58	15.41	15.12	15.44	12.99	14.58	14.19	14.62	13.39	14.99	13.45	12.02	11.48	11.56	11.1	12.25	11.66
Gm24182	12.46	11.41	10.9	12.5	11.76	11.99	11.08	11.57	11.99	11.75	12.8	12.6	13.36	13.42	13.5	14.66	13.07	13.54	13.36	13.58	15.41	15.12	15.44	12.99	14.58	14.19	14.62	13.39	14.99	13.45	12.02	11.48	11.56	11.1	12.25	11.66
Gm24205	12.46	11.41	10.9	12.5	11.76	11.99	11.08	11.57	11.99	11.75	12.8	12.6	13.36	13.42	13.5	14.66	13.07	13.54	13.36	13.58	15.41	15.12	15.44	12.99	14.58	14.19	14.62	13.39	14.99	13.45	12.02	11.48	11.56	11.1	12.25	11.66
Gm24260	12.46	11.41	10.9	12.5	11.76	11.99	11.08	11.57	11.99	11.75	12.8	12.6	13.36	13.42	13.5	14.66	13.07	13.54	13.36	13.58	15.41	15.12	15.44	12.99	14.58	14.19	14.62	13.39	14.99	13.45	12.02	11.48	11.56	11.1	12.25	11.66
Gm24414	12.46	11.41	10.9	12.5	11.76	11.99	11.08	11.57	11.99	11.75	12.8	12.6	13.36	13.42	13.5	14.66	13.07	13.54	13.36	13.58	15.41	15.12	15.44	12.99	14.58	14.19	14.62	13.39	14.99	13.45	12.02	11.48	11.56	11.1	12.25	11.66
Gm24458	12.46	11.41	10.9	12.5	11.76	11.99	11.08	11.57	11.99	11.75	12.8	12.6	13.36	13.42	13.5	14.66	13.07	13.54	13.36	13.58	15.41	15.12	15.44	12.99	14.58	14.19	14.62	13.39	14.99	13.45	12.02	11.48	11.56	11.1	12.25	11.66
Gm24486	12.46	11.41	10.9	12.5	11.76	11.99	11.08	11.57	11.99	11.75	12.8	12.6	13.36	13.42	13.5	14.66	13.07	13.54	13.36	13.58	15.41	15.12	15.44	12.99	14.58	14.19	14.62	13.39	14.99	13.45	12.02	11.48	11.56	11.1	12.25	11.66
Gm24540	12.46	11.41	10.9	12.5	11.76	11.99	11.08	11.57	11.99	11.75	12.8	12.6	13.36	13.42	13.5	14.66	13.07	13.54	13.36	13.58	15.41	15.12	15.44	12.99	14.58	14.19	14.62	13.39	14.99	13.45	12.02	11.48	11.56	11.1	12.25	11.66
Gm24693	12.46	11.41	10.9	12.5	11.76	11.99	11.08	11.57	11.99	11.75	12.8	12.6	13.36	13.42	13.5	14.66	13.07	13.54	13.36	13.58	15.41	15.12	15.44	12.99	14.58	14.19	14.62	13.39	14.99	13.45	12.02	11.48	11.56	11.1	12.25	11.66
Gm24722	12.46	11.41	10.9	12.5	11.76	11.99	11.08	11.57	11.99	11.75	12.8	12.6	13.36	13.42	13.5	14.66	13.07	13.54	13.36	13.58	15.41	15.12	15.44	12.99	14.58	14.19	14.62	13.39	14.99	13.45	12.02	11.48	11.56	11.1	12.25	11.66
Gm24753	12.46	11.41	10.9	12.5	11.76	11.99	11.08	11.57	11.99	11.75	12.8	12.6	13.36	13.42	13.5	14.66	13.07	13.54	13.36	13.58	15.41	15.12	15.44	12.99	14.58	14.19	14.62	13.39	14.99	13.45	12.02	11.48	11.56	11.1	12.25	11.66
Gm24803	12.46	11.41	10.9	12.5	11.76	11.99	11.08	11.57	11.99	11.75	12.8	12.6	13.36	13.42	13.5	14.66	13.07	13.54	13.36	13.58	15.41	15.12	15.44	12.99	14.58	14.19	14.62	13.39	14.99	13.45	12.02	11.48	11.56	11.1	12.25	11.66
Gm24859	12.46	11.41	10.9	12.5	11.76	11.99	11.08	11.57	11.99	11.75	12.8	12.6	13.36	13.42	13.5	14.66	13.07	13.54	13.36	13.58	15.41	15.12	15.44	12.99	14.58	14.19	14.62	13.39	14.99	13.45	12.02	11.48	11.56	11.1	12.25	11.66
Gm24873	12.46	11.41	10.9	12.5	11.76	11.99	11.08	11.57	11.99	11.75	12.8	12.6	13.36	13.42	13.5	14.66	13.07	13.54	13.36	13.58	15.41	15.12	15.44	12.99	14.58	14.19	14.62	13.39	14.99	13.45	12.02	11.48	11.56	11.1	12.25	11.66
Gm24967	12.46	11.41	10.9	12.5	11.76	11.99	11.08	11.57	11.99	11.75	12.8	12.6	13.36	13.42	13.5	14.66	13.07	13.54	13.36	13.58	15.41	15.12	15.44	12.99	14.58	14.19	14.62	13.39	14.99	13.45	12.02	11.48	11.56	11.1	12.25	11.66
Gm24978	12.46	11.41	10.9	12.5	11.76	11.99	11.08	11.57	11.99	11.75	12.8	12.6	13.36	13.42	13.5	14.66	13.07	13.54	13.36	13.58	15.41	15.12	15.44	12.99	14.58	14.19	14.62	13.39	14.99	13.45	12.02	11.48	11.56	11.1	12.25	11.66
Gm25064	12.46	11.41	10.9	12.5	11.76	11.99	11.08	11.57	11.99	11.75	12.8	12.6	13.36	13.42	13.5	14.66	13.07	13.54	13.36	13.58	15.41	15.12	15.44	12.99	14.58	14.19	14.62	13.39	14.99	13.45	12.02	11.48	11.56	11.1	12.25	11.66
Gm25127	12.46	11.41	10.9	12.5	11.76	11.99	11.08	11.57	11.99	11.75	12.8	12.6	13.36	13.42	13.5	14.66	13.07	13.54	13.36	13.58	15.41	15.12	15.44	12.99	14.58	14.19	14.62	13.39	14.99	13.45	12.02	11.48	11.56	11.1	12.25	11.66
Gm25256	12.46	11.41	10.9	12.5	11.76	11.99	11.08	11.57	11.99	11.75	12.8	12.6	13.36	13.42	13.5	14.66	13.07	13.54	13.36	13.58	15.41	15.12	15.44	12.99	14.58	14.19	14.62	13.39	14.99	13.45	12.02	11.48	11.56	11.1	12.25	11.66
Gm25405	12.46	11.41	10.9	12.5	11.76	11.99	11.08	11.57	11.99	11.75	12.8	12.6	13.36	13.42	13.5	14.66	13.07	13.54	13.36	13.58	15.41	15.12	15.44	12.99	14.58	14.19	14.62	13.39	14.99	13.45	12.02	11.48	11.56	11.1	12.25	11.66
Gm25547	12.46	11.41	10.9	12.5	11.76	11.99	11.08	11.57	11.99	11.75	12.8	12.6	13.36	13.42	13.5	14.66	13.07	13.54	13.36	13.58	15.41	15.12	15.44	12.99	14.58	14.19	14.62	13.39	14.99	13.45	12.02	11.48	11.56	11.1	12.25	11.66
Gm25583	12.46	11.41	10.9	12.5	11.76	11.99	11.08	11.57	11.99	11.75	12.8	12.6	13.36	13.42	13.5	14.66	13.07	13.54	13.36	13.58	15.41	15.12	15.44	12.99	14.58	14.19	14.62	13.39	14.99	13.45	12.02	11.48	11.56	11.1	12.25	11.66
Gm25709	12.46	11.41	10.9	12.5	11.76	11.99	11.08	11.57	11.99	11.75	12.8	12.6	13.36	13.42	13.5	14.66	13.07	13.54	13.36	13.58	15.41	15.12	15.44	12.99	14.58	14.19	14.62	13.39	14.99	13.45	12.02	11.48	11.56	11.1	12.25	11.66
Gm25737	12.46	11.41	10.9	12.5	11.76	11.99	11.08	11.57	11.99	11.75	12.8	12.6	13.36	13.42	13.5	14.66	13.07	13.54	13.36	13.58	15.41	15.12	15.44	12.99	14.58	14.19	14.62	13.39	14.99	13.45	12.02	11.48	11.56	11.1	12.25	11.66
Gm25790	12.46	11.41	10.9	12.5	11.76	11.99	11.08	11.57	11.99	11.75	12.8	12.6	13.36	13.42	13.5	14.66	13.07	13.54	13.36	13.58	15.41	15.12	15.44	12.99	14.58	14.19	14.62	13.39	14.99	13.45	12.02	11.48	11.56	11.1	12.25	11.66
Gm25829	12.46	11.41	10.9	12.5	11.76	11.99	11.08	11.57	11.99	11.75	12.8	12.6	13.36	13.42	13.5	14.66	13.07	13.54	13.36	13.58	15.41	15.12	15.44	12.99	14.58	14.19	14.62	13.39	14.99	13.45	12.02	11.48	11.56	11.1	12.25	11.66
Gm25869	12.46	11.41	10.9	12.5	11.76	11.99	11.08	11.57	11.99	11.75	12.8	12.6	13.36	13.42	13.5	14.66	13.07	13.54	13.36	13.58	15.41	15.12	15.44	12.99	14.58	14.19	14.62	13.39	14.99	13.45	12.02	11.48	11.56	11.1	12.25	11.66
Gm26058	12.46	11.41	10.9	12.5	11.76	11.99	11.08	11.57	11.99	11.75	12.8	12.6	13.36	13.42	13.5	14.66	13.07	13.54	13.36	13.58	15.41	15.12	15.44	12.99	14.58	14.19	14.62	13.39	14.99	13.45	12.02	11.48	11.56	11.1	12.25	11.66
Gm26243	12.46	11.41	10.9	12.5	11.76	11.99	11.08	11.57	11.99	11.75	12.8	12.6	13.36	13.42	13.5	14.66	13.07	13.54	13.36	13.58	15.41	15.12	15.44	12.99	14.58	14.19	14.62	13.39	14.99	13.45	12.02	11.48	11.56	11.1	12.25	11.66
Gm26295	12.46	11.41	10.9	12.5	11.76	11.99	11.08	11.57	11.99	11.75	12.8	12.6	13.36	13.42	13.5	14.66	13.07	13.54	13.36	13.58	15.41	15.12	15.44	12.99	14.58	14.19	14.62	13.39	14.99	13.45	12.02	11.48	11.56	11.1	12.25	11.66
Gm26317	12.46	11.41	10.9	12.5	11.76	11.99	11.08	11.57	11.99	11.75	12.8	12.6	13.36	13.42	13.5	14.66	13.07	13.54	13.36	13.58	15.41	15.12	15.44	12.99	14.58	14.19	14.62	13.39	14.99	13.45	12.02	11.48	11.56	11.1	12.25	11.66
Gm26427	12.46	11.41	10.9	12.5	11.76	11.99	11.08	11.57	11.99	11.75	12.8	12.6	13.36	13.42	13.5	14.66	13.07	13.54	13.36	13.58	15.41	15.12	15.44	12.99	14.58	14.19	14.62	13.39	14.99	13.45	12.02	11.48	11.56	11.1	12.25	11.66
Gm26496	12.46	11.41	10.9	12.5	11.76	11.99	11.08	11.57	11.99	11.75	12.8	12.6	13.36	13.42	13.5	14.66	13.07	13.54	13.36	13.58	15.41	15.12	15.44	12.99	14.58	14.19	14.62	13.39	14.99	13.45	12.02	11.48	11.56	11.1	12.25	11.66
Gm7857	12.46	13.19	12.9	11.75	12.37	13.03	12.55	12.91	12.53	13.3	9.32	8.55	11.58	9.93	11.24	11.72	11.18	10.89	11.47	8.79	9.39	11.44	11.01	8.42	10.9	11.22	10.96	9.62	10.68	10.72	12.84	13.28	12.98	12.43	12.63	13.07
Klf5	12.46	12.39	10	10.97	12.05	11.87	12.51	11.96	12.43	12.32	6.78	5.92	9.1	6.67	7.47	7.89	6.65	7.55	6.93	6.28	8.76	6.39	7.23	6.66	9.34	9.62	7.53	6.51	6.81	7.35	5.74	5.8	6.07	7.44	5.5	7.96
Pabpn1	12.46	12.17	11.71	12.3	12.38	12.24	12.07	12.23	12.12	12.33	10.95	10.46	11.29	11.26	11.26	11.6	11	11.33	11.16	11.68	10.87	10.99	11.17	10.64	11.4	11.15	11.32	10.91	11.28	10.92	11.44	11.59	11.33	11.84	11.71	11.74
Prdx5	12.46	12.74	12.59	12.05	12.65	12.57	12.72	12.42	12.67	12.7	9.88	8.82	11.38	10.09	10.07	10.91	10.19	10.46	10.39	9.63	9.96	9.67	9.89	9.2	10.27	10.41	10.01	9.62	10.19	10.29	11.5	11.81	11.63	12.35	11.7	12.34
Pttg1Ip	12.46	12.37	12.43	11.72	12.59	13.26	13.39	12.92	13.17	13.19	8.81	8.44	10.69	9.42	9.17	10.15	8.87	8.85	8.69	7.81	9.01	8.45	8.71	8.24	8.95	9.36	9.15	8.84	9.32	9.27	10.03	10.1	10.38	9.51	9.83	9.92
Rnu6	12.46	11.41	10.9	12.5	11.76	11.99	11.08	11.57	11.99	11.75	12.8	12.6	13.36	13.42	13.5	14.66	13.07	13.54	13.36	13.58	15.41	15.12	15.44	12.99	14.58	14.19	14.62	13.39	14.99	13.45	12.02	11.48	11.56	11.1	12.25	11.66
Sorl1	12.46	12.28	12.04	12.39	12.91	12.11	13.39	12.57	12.85	12.24	7.23	6.09	9.23	6.95	7.29	8	7.28	7.12	6.86	6.55	7.51	6.15	6.32	6.64	8.09	8.37	6.97	6.89	6.64	7.4	7	7.04	7.18	6.62	6.69	6.74
Apoa1Bp	12.45	13.17	12.96	11.92	11.81	12.39	13.16	12.74	13.12	13.21	9.68	9.11	11.23	9.55	10.85	10.91	11.23	10.55	10.97	10.25	10.09	10.58	10.46	8.91	10.78	10.99	10.17	9.41	10.74	10.19	12.68	13.18	12.29	12.87	11.99	11.98
Atp10B	12.45	12.87	12.51	12.41	13.18	11.72	13.03	12	12.83	12.38	6.58	5.62	8.96	6.28	6.26	7.32	6.38	6.31	5.96	5.66	7.5	5.41	5.56	5.9	7.32	7.72	6.28	6.44	5.52	6.49	4.5	4.69	4.69	4.84	4.66	4.84
Clptm1	12.45	12.35	12.53	11.82	12.4	12.02	13.21	12.4	13.01	12.45	9.3	8.15	10.69	9.1	10.58	10.49	9.63	9.93	9.94	9.12	9.15	9.4	9.41	7.94	9.7	10.28	9.68	8.96	9.71	9.48	12.56	12.57	12.13	12	11.02	11.89
Gm3667	12.45	11.71	10.58	12.33	11.98	13.72	13.19	12.52	13.69	12.2	8.79	8.66	11.13	9.15	8.6	9.6	9.19	9.55	8.5	10.19	11.16	7.5	7.88	9.11	10.89	10.5	9.75	9.69	9.25	9.61	9.53	9.63	9.94	9.71	10.15	8.69
Gm3739	12.45	11.55	10.41	12.4	11.86	13.29	13.14	12.37	13.5	12.09	9.25	8.87	11.09	8.91	8.72	9.77	8.82	9.9	8.78	9.53	10.15	7.24	8.16	8.92	10.65	10.54	9.06	8.74	9.19	9.05	9.77	9.86	9.95	9.5	9.94	8.63
Gm3873	12.45	13.26	13.68	11.58	12.57	12.28	13.07	13.26	13.23	13.16	7.8	7.87	11.4	9.3	11.46	11.1	11.03	10.6	11.67	8.59	8.86	10.49	10.13	7.14	10.13	10.69	10.95	8.68	10.66	9.73	13.66	13.41	13.36	13.27	11.8	12.77
Gm6043	12.45	12.71	12.78	11.73	12.34	12.49	12.45	12.12	12.35	12.69	9.6	8.15	11.45	9.53	11.39	12	11.04	10.18	11.12	9.18	9.73	10.31	10.68	8.02	10.92	10.82	11	9.51	11.22	10.79	13.16	13.03	12.85	12.43	12.07	12.82
Gm6395	12.45	13.04	13.55	11.77	12.77	12.86	12.57	12.69	13.02	13.13	10.22	10.43	12.15	11.31	11.96	12.21	11.97	11.83	12.4	10.57	12.6	12.95	12.26	9.64	12.19	12.32	12.3	10.57	12.08	11.81	13.06	13.54	13.52	13.22	12.33	13.69
Hmgb1-Ps8	12.45	12.74	12.27	12.02	11.47	12.46	11.55	12.58	12.11	12.42	10.72	11.13	12.35	11.98	11.66	12.59	12.2	12.52	12.03	11.79	11.69	12.02	11.87	9.94	11.62	11.27	12.17	11.17	12.72	11.32	13.2	13.16	12.91	12.91	13.41	13.55
Insl6	12.45	11.41	12.24	11.41	10.57	10.76	10.72	10.99	10.95	11.51	5.2	7.17	7.5	6.82	7.86	8.06	7.87	8.04	6.86	5.69	8.5	7.18	7.58	5.67	9.57	10.36	7.63	6.58	7.77	7.42	10.51	10.79	10.73	6.75	7.36	11.29
Mir466F-1	12.45	12.49	10.95	11.64	12.82	12.07	11.61	12.35	12.14	12.24	12	14.42	13.24	12.13	14.89	12.18	12.22	12.09	13.36	9.39	13.3	14.38	13.54	11.18	13.85	13.14	12.56	12.99	12.78	13.37	10.93	12.24	11.7	11.57	11.83	12.71
Acsl5	12.44	12.47	13.35	12.34	12.67	11.89	12.96	12.49	12.78	12.66	8.39	7.75	10.53	8.93	9.35	10	9.66	9.56	9.68	8.21	9.38	8.45	9.04	7.17	9.4	10.15	9.08	8.48	9.59	9.51	10.88	10.7	10.94	10.3	10.33	11.02
Gm11273	12.44	13.74	13.68	12.3	12.63	12.25	13.65	12.74	13.99	14.1	8.68	8.22	11.59	9.12	10.52	11.56	10.76	10.28	10.89	8.27	9.52	9.47	10.42	7.45	11.05	11.45	10.52	9.04	10.79	10.63	13.25	13.5	12.88	13.81	13.18	13.6
Gm12074	12.44	13.58	12.69	11.99	11.37	11.24	11.19	11.36	12.04	12.48	7.64	6.63	9.34	7.44	7.39	8.47	6.81	7.25	6.98	7.06	8.5	6.88	6.76	5.11	7.53	8.07	7.62	6.42	7.5	6.85	9.88	10.64	10.36	9.67	9.21	10.16
Gm23057	12.44	11.6	10.95	12.14	12.07	12.16	11.38	11.66	12.09	11.79	12.51	12.66	12.99	12.86	13.19	13.95	12.83	13.01	12.91	13.44	15.22	14.04	14.9	13.2	14.21	13.57	14.1	13.05	14.03	13.21	11.36	11.3	11.03	11.51	12.04	11.57
Me1	12.44	13.03	13.99	12.56	13.23	12.56	13.44	13.16	13.11	13.28	8.37	7.34	10.54	8.58	9.99	10.36	9.21	9.88	10.11	8.45	8.99	8.22	9.25	7.57	9.57	10.26	9.94	8.82	9.63	9.55	10.61	10.47	10.49	9.79	9.21	10.29
Rps12L1	12.44	12.59	12.87	12.1	12.27	12.51	12.19	12.54	12.14	12.73	9.65	9.78	11.34	10.12	10.78	12.02	10.41	10.35	10.83	9.64	10.9	10.89	11.32	9.05	10.1	10.06	11.31	9.43	10.64	10.6	12.8	12.86	12.92	12.07	10.96	12.76
Sdf2	12.44	13.01	13.48	11.68	12.73	11.83	12.69	11.89	12.58	12.63	8.31	7.94	9.96	8.79	8.57	9.49	8.98	8.8	8.69	8.64	8.51	8.6	7.72	7.41	8.64	8.5	8.71	8.4	8.65	8.82	12.17	12.25	12.17	11.23	10.76	11.31
9530034E10Rik	12.43	13.1	11.43	11.03	11.15	12.06	10.41	11.35	11.02	12.34	5.36	4.7	7.4	5.18	4.89	5.42	4.84	5.55	4.55	4.8	6.8	4.55	4.72	4.67	6.17	6.96	4.96	4.93	4.67	5.26	3.87	4.17	4.22	4.05	4.1	4.72
Atp2A2	12.43	12.14	11.62	11.8	12.55	12.03	13.18	12.23	12.81	12.09	10.17	9.97	12.19	10.88	12.12	11.98	11.34	12.27	11.82	10.27	11.34	11.25	11.63	9.98	11.58	12.29	11.39	10.28	11.62	11.14	12.98	12.7	12.99	12.4	12.02	11.9
Gm12331	12.43	12.52	12.56	12.13	11.44	12.58	11.73	12.64	12.09	12.47	11.58	10.71	12.63	12.21	12.03	13.02	12.53	12.31	12.48	12.79	12.09	13.21	12.44	10.33	11.98	12.05	12.95	11.7	13.01	12	13.07	12.88	13.03	12.92	13.42	13.52
Gm12447	12.43	13.28	12.38	11.22	11.12	10.6	11.13	11.1	11.76	11.93	8.02	8.49	9.87	8.66	8.79	9.64	8.36	9.07	8.77	8.92	9	8.9	8.75	7.45	8.41	9.51	9.85	8.26	9.11	8.84	12.05	12.8	12.2	11.81	10.53	12.66
Gm4963	12.43	13.01	12.97	11.34	11.65	12.03	11.62	11.9	12.08	12.84	7.91	7.56	10.51	9.37	9.78	10.84	9.48	9.46	9.16	7.5	9.25	9.3	10.13	7.64	9.68	9.89	10.29	8.53	9.99	9.55	12.42	12.59	12.84	11.9	11.65	12.84
Loc100862018	12.43	12.27	11.42	12.63	11.26	10.93	11.11	10.99	11.47	11.31	11.55	11.91	11.75	11.36	11.2	11.56	11.11	11.47	11.03	10.89	11.53	10.85	11.41	11.34	11.79	11.72	10.94	10.45	11.39	10.96	9.2	9.38	9.22	9.31	10.27	9.69
Mien1	12.43	14.09	14.34	12.58	12.88	11.84	12.92	13.22	13.28	13.04	9.46	8.23	11.13	9.52	9.32	10.08	10.01	9.21	10.15	9.15	8.19	9.21	9.13	9.23	9.47	9.42	9.54	8.85	9.04	9.33	11.84	12.47	12.05	11.2	11.19	11.13
Gm27440	12.42	12.57	10.07	11.73	12.63	12.7	12.49	12.97	12.84	12.49	9.5	11.01	11.24	10.24	11.45	11.34	10.92	10.77	10.31	9.12	10.77	9.88	10.03	10.61	11.46	11.74	10.2	10.08	10.59	10.06	12.74	12.84	13.65	12.41	12.95	12.65
Eif3M	12.41	13.54	13.44	11.77	12.64	13.09	12.5	12.86	12.83	13.34	8.66	7.8	10.76	9.6	9.86	10.72	10.27	9.86	10.25	8.82	9.46	9.65	9.65	8.02	9.68	9.98	10.16	9.35	10.21	9.83	12.42	12.83	12.82	13.3	12.54	13.57
Gm10094	12.41	13.84	13.91	12.08	12.69	11.85	12.58	13.37	13.32	13.29	8.72	8.46	10.88	9.27	10.36	10.79	10.27	10.53	10.45	8.99	10.27	9.12	9.94	8.29	9.72	10.18	10.06	9.41	10.04	9.73	11.63	12.53	11.78	13.07	12.36	12.68
Gm19474	12.41	11.66	8.62	12.25	11.03	10.77	10.08	10.22	10.83	11.03	10.78	8.76	10.45	8.47	10.18	11.3	8.42	9.88	9.62	8.47	10.7	7.98	9.7	8.97	10.37	9.82	8.72	8.59	9.9	9.17	8.86	9.05	9.57	9.14	9.63	9.73
Gm26127	12.41	11.48	10.66	12.14	12.05	11.88	11.04	11.66	11.94	11.76	11.92	11.81	13.01	12.57	13.09	14.19	12.89	13.03	12.88	12.4	15	14.32	14.69	12.21	14.2	13.92	13.75	12.68	13.95	12.92	11.87	11.33	11.52	11.05	12.07	11.61
Rab1A	12.41	13.62	14.18	11.97	13.86	12.92	13.68	13.41	13.41	13.48	9.54	8.7	11.62	10.12	11.25	11.2	10.6	10.79	11.06	9.23	9.76	10.08	10.08	8.58	10.33	10.77	10.57	9.7	10.4	10.23	13.95	14.17	14.09	13.64	12.97	13.54
Rab2A	12.41	13.26	13.62	12.03	12.66	12.19	12.64	12.85	12.78	13.11	9.96	9.09	11.25	10.13	11.4	12.15	11.63	11.36	11.7	10.2	10.72	11.08	11.13	8.66	10.84	11.01	11.15	10.24	11.54	10.96	13.94	14.4	14.2	14.09	13.59	14.2
Gm19295	12.4	11.62	10.74	12.13	12.2	12.35	11.19	11.77	12.42	11.99	12.75	14	13.73	12.96	13.61	13.12	13.25	13	13.04	11.52	14.28	13.87	13.67	12.5	13.9	13.82	12.69	12.83	13.6	13.42	10.97	11.46	11.68	11.63	11.98	11.64
Gm20899	12.4	12.63	12.75	10.95	13.03	11.52	13.27	13.03	12.86	12.96	9.35	8.19	11.17	10.05	11.86	12.51	10.52	11.09	11.27	8.23	10.94	11.77	11.13	8.13	10.62	10.54	10.91	9.93	11.64	11.26	14.11	14.34	14.2	14.62	13.88	14.66
Gm23631	12.4	11.46	10.55	12.12	12.55	12.71	11.54	12.13	12.63	12.22	12.48	14.63	13.24	12.74	13.84	12.99	13.29	13.14	12.97	11.26	14.36	14.24	13.79	12.3	13.87	13.73	12.42	12.86	13.55	13.41	10.95	11.73	11.84	11.46	11.92	12.04
Gm27152	12.4	13.18	12.93	11.96	11.76	11.75	11.75	12.55	12.75	13.26	8.36	8.43	10.25	9.32	9.5	10.3	10.35	9.21	9.72	9.04	10.64	9.38	8.9	7.68	9.18	9.62	9.44	8.69	9.72	9.04	13.25	13.61	13.33	12.83	11.64	13.34
Gm5507	12.4	13.42	13.43	11.99	12.67	11.6	12.66	12.94	13.05	13.01	11.19	10.83	12.39	11.64	12.54	12.95	11.92	11.77	12.16	10.39	11.49	12.13	11.56	9.03	10.83	11.69	12.15	11.76	12.66	11.74	14.02	14.12	13.67	14.27	13.37	14.68
Gm7129	12.4	13.21	13.1	11.81	12.98	11.91	12.98	12.76	12.82	13.01	11.25	11.14	12.09	11.56	12.07	12.68	11.84	11.85	12.3	10.94	11.49	12.26	11.65	10.11	10.79	11.5	12.13	11.5	12.14	12.01	13.5	13.96	13.26	13.7	12.92	14.32
Vamp5	12.4	13.09	12.68	11.54	12.21	11.83	11.75	11.93	12.35	12.53	8.7	7.97	10.21	9.76	9.12	8.91	9.27	8.91	9.08	8.35	8.98	7.9	8.23	8.23	9.97	10.03	8.35	8	8.51	8.32	10.1	10.17	10.28	10.3	10.93	9.39
Acbd6	12.39	13.45	13.35	12.51	12.62	11.41	12.05	12.14	12.57	12.62	9.09	8.78	10.64	9.29	9.59	9.86	9.93	9.62	9.54	9.19	9.16	9.4	8.95	8.74	10.11	10.72	9.7	9.46	9.74	9.46	10.36	10.52	10.47	10.77	10.16	10.67
Gm10540	12.39	12.82	12.96	12.19	11.97	11.97	12.18	12.51	12.44	12.83	11.93	12.03	13.12	12.44	13.43	13.41	13.81	13.61	13.75	13.07	12.83	14	13.47	11.86	13.46	13.75	13.41	12.97	13.84	13.46	13.69	14.18	14.11	13.73	13.89	14.03
Gm15538	12.39	11.89	12.23	12.59	11.3	12.03	11.72	12.02	12.08	12.81	13.41	12.95	13.4	13.74	12.86	13.33	13.3	13.48	13.04	14.35	13.93	13.17	13.51	13.42	13.79	13.91	13.62	13.15	13.84	13.33	12.57	12.97	12.38	12.02	12.81	12.85
Gm24603	12.39	12.83	10.76	12.09	12.87	12.67	11.86	12.39	12.81	12.39	13.14	15.46	13.5	13.06	15.3	12.95	12.99	12.94	14.05	11.09	14.53	14.87	14.28	13.1	14.54	14.08	13.27	13.79	13.33	13.94	11.1	12.11	12.09	11.53	11.51	12.67
Gm5687	12.39	12.69	12.39	11.94	11.46	11.54	11.44	11.67	11.99	12.51	9.39	9.32	10.36	8.76	10.57	11.45	10.06	10.54	9.94	8.97	11.02	10.14	10	8.68	10.56	10.75	10.33	9.75	11.1	10.34	11.97	12.34	12.38	11.83	11.4	12.38
Gm6274	12.39	13.74	13.07	11.86	11.9	12.29	11.83	12.22	12.27	13.01	7.74	6.8	10.08	7.42	7.51	9.1	7.59	7.76	8.01	7.51	7.47	7.19	7.36	7.05	7.29	7.8	8.75	7.48	7.63	8.18	12.72	13.26	12.89	12.41	11.71	12.79
Igfbp7	12.39	11.75	9.94	10.71	10.17	9.86	11.54	10.32	11.43	10.86	8.27	7.27	10.79	9.82	9.58	10.57	10.39	10.42	9.94	8.32	9.47	8.86	8.51	8.15	11.01	11.78	8.74	7.65	9.87	8.76	14.47	14.34	14.65	14.12	13.96	12.79
Gm20545	12.38	13.64	13.61	11.39	12.54	13	12.65	12.78	13.11	13.54	7.56	7.15	10.75	8.37	8.9	9.26	8.97	8.28	8.88	7.88	9.21	9.7	9.38	7.72	9.37	9.68	9.99	7.97	8.91	8.81	14.26	14.44	14.13	14.59	13.32	14.2
Mrip-Ps	12.38	11.34	10.29	12.29	11.31	12.77	11.85	12.33	11.97	11.88	11.35	10.81	12.08	11.56	11.7	12.44	11.82	12.35	12.01	11.97	12.2	10.6	12.17	10.94	13.15	12.89	11.88	11.09	12.78	11.62	12.81	12.39	12.18	12.61	12.67	11.61
Ppp1R14B	12.38	12.9	12.6	11.65	11.83	13.2	12.16	12.67	12.9	13.19	12.41	10.85	13.34	12.23	13.49	14.76	13.17	13.8	13.98	12.14	13.11	13.53	13.61	10.1	13.18	13.27	13.12	12.4	14.03	13.39	13.81	14.12	14.06	14.49	13.21	14.27
Gm25245	12.37	11.49	11.18	12.17	11.58	12.17	11.11	11.65	11.91	11.84	12.66	12.2	12.92	13.03	13.27	14.27	13.08	13.37	13.22	14.23	15.02	14.88	15.07	13.35	14.35	14.04	14.18	13.23	14.13	13.19	11.73	11.52	11.28	10.84	12.1	11.62
Marcks	12.37	12.36	11.74	11.3	12.26	12.51	12.47	12.17	12.6	12.87	10.04	10.36	11.76	11.21	12.41	12.22	12.87	12.66	12.84	10.3	12.55	12.24	12.07	9.73	13.24	13.42	11.56	10.37	12.08	11.66	12.9	12.93	12.59	12.51	13.51	12.95
Ndufb3	12.37	13.69	14	12.3	12.52	11.66	12.78	12.71	13.08	12.89	8.38	7.69	10.42	8.51	8.78	9.36	8.62	9	9.03	7.99	6.71	8.92	8.04	7.54	8.4	8.48	8.65	7.84	8.44	8.54	11.82	12.02	11.79	11.75	11.25	11.36
Stt3B	12.37	12.59	12.81	12.17	12.6	11.79	13.14	11.99	12.48	11.95	8.49	7.86	10.58	8.92	9.68	9.74	9.11	9.51	9.21	8.09	8.66	9.09	9.47	8.29	9.46	9.97	9.36	9.03	9.53	9.31	11.23	10.89	10.88	11.82	11.28	10.95
Fam120A	12.36	12.35	12.1	11.48	12.83	12.54	13.15	12.71	12.71	12.8	10.19	9.27	11.19	10.81	11.24	11.72	11.09	11.12	11.29	10.31	11.09	10.57	10.7	9.53	11.05	11.39	11.12	10.28	11.46	11.23	13.23	13.09	13.18	13.76	12.94	13.46
Gm13525	12.36	13.2	13.27	11.89	11.86	12.25	12.29	11.97	12.34	13.25	10.41	9.66	10.55	10.6	10.6	11.48	11	10.08	10.62	10.29	10.32	10.05	10.23	9.53	10.35	10.93	10.75	10.17	10.23	10.22	12.45	12.6	12.41	11.93	11.77	12.44
Gm5160	12.36	13	13.41	11.65	12.21	12.37	12.25	12.16	12.33	13.01	8.69	8.61	10.9	9.2	10.86	11.55	11.25	10.3	10.96	9.11	9.01	9.84	10.17	8.52	9.99	10.99	10.76	9.46	10.44	10.31	13.34	13.21	13.21	12.66	11.96	13.07
Gm9864	12.36	11.82	11.25	11.74	12.34	11.84	12.41	12.17	12.21	12.78	10.27	10.4	11.4	10.31	11.52	11.82	10.96	11.17	10.37	10.1	11.06	9.64	10.12	9.6	10.5	11.01	10.3	10.48	10.82	10.48	12.69	12.09	12.44	11.37	11.35	11.19
March7	12.36	11.7	12.19	11.74	12.3	12.37	12.73	12.33	12.48	12.62	8.23	6.94	10.46	9.38	9.58	10.09	9.41	9.3	9.54	8.13	9.14	9.06	8.87	7.82	9.96	9.82	9.36	8.2	9.03	9.23	10.9	10.85	10.85	11.38	11.02	11.23
Rpsa	12.36	12.45	12.52	11.28	11.84	12.51	12.16	12.28	12.33	12.52	9.7	8.8	10.89	10.29	10.71	11.81	10.21	10.53	10.47	8.91	10.16	10.73	10.83	8.97	10.27	10.58	10.5	9.37	11.26	10.29	12.56	12.79	12.77	12.76	11.96	12.73
Ssb	12.36	12.21	12.64	11.68	12.04	12.17	12.54	12.65	12.68	12.9	10.18	9.4	11.58	10.79	11.58	12.16	11.55	11.28	11.63	10.66	10.48	11.16	10.94	9.35	11.38	11.49	11.48	10.11	11.61	11.01	13	13.14	13.14	12.49	12.48	13.04
Tardbp	12.36	12.56	12.61	11.6	12.72	12.39	13.04	12.05	12.58	12.64	9.04	8.68	10.8	9.64	10.66	11.02	10.42	10.21	10.06	9.09	10.13	10.78	10.97	9.39	10.61	10.49	10.58	9.69	10.66	10.41	12.5	12.62	12.48	12.73	11.74	12.49
Vps36	12.36	13.26	13.26	12.06	12.55	11.74	12.68	12.56	12.79	12.71	8.61	7.85	10.02	8.49	9.17	9.7	9	8.6	9.07	7.91	8.58	8.93	8.54	8.08	9.32	9.7	9.17	8.72	9.1	9.37	10.97	11.15	11.12	10.3	9.76	10.73
Crry-Ps	12.35	12.18	12.06	12.09	11.82	12.2	12.66	12.41	12.31	12.23	8.79	8.87	10.62	8.85	9.94	9.52	10.2	9.24	9.72	8.62	8.97	9.31	10.16	8.48	10.02	10.21	8.83	8.66	9.29	9.72	10.05	10.09	10.21	9.9	10.61	9.92
Gm10923	12.35	12.36	12.59	11.72	11.72	11.99	11.7	12.02	12.2	12.95	10.14	10.48	11.28	10.98	11.75	11.92	11.3	11.28	11.56	9.26	12.2	11.16	11.31	9.34	11.13	11.18	11.23	10.51	11.7	11.49	13.1	12.86	13.07	12.11	11.79	12.97
Gm14176	12.35	12.58	12.74	11.59	12.37	12.47	12.48	12.42	12.72	12.7	10.43	10.16	11.79	11.28	12.03	12.57	12.37	11.93	12.46	11.36	11.18	11.67	11.56	9.82	11.73	12.03	12.17	10.9	12.02	11.77	13.13	13.19	12.93	12.92	12.4	12.8
Gm23092	12.35	11.34	10.79	12.27	11.76	11.88	10.84	11.56	11.88	11.64	12.42	12.95	13.1	13.1	13.39	14.41	12.99	13.35	13.16	13.33	15.12	14.75	15.14	12.52	14.4	13.77	14.4	13.17	14.56	13.3	11.91	11.31	11.54	10.98	12.06	11.55
Gm24242	12.35	11.34	10.79	12.27	11.76	11.88	10.84	11.56	11.88	11.64	12.42	12.95	13.1	13.1	13.39	14.41	12.99	13.35	13.16	13.33	15.12	14.75	15.14	12.52	14.4	13.77	14.4	13.17	14.56	13.3	11.91	11.31	11.54	10.98	12.06	11.55
Gm24596	12.35	11.28	10.87	12.43	11.63	11.88	10.83	11.58	11.82	11.68	12.86	12.66	13.04	12.97	13.16	14.26	12.65	13.27	13.05	13.73	14.86	15.01	15.06	12.68	14.28	13.73	14.25	13.05	14.33	13.23	11.41	11.15	11.2	10.63	12.04	11.19
Gm6565	12.35	13.22	13.17	11.6	11.99	12.56	12.2	13.49	12.95	13.21	8.41	7.57	11.37	9.57	10.99	11.52	11.17	11.22	11.88	9.49	9.76	10.27	10.43	7.39	10.85	11.04	10.64	8.86	11.28	9.69	13.94	13.81	13.99	13.82	13.67	14.22
Mgst3	12.35	13.04	11.23	10.94	11.71	12.29	12.6	11.36	12.58	11.87	7.16	6.72	9.49	7.22	7.38	7.88	7.28	7.09	7.1	6.69	8.02	6.49	7.03	6.83	8.49	8.87	7.53	6.98	6.52	7.22	7.76	7.73	7.8	8.47	7.12	8.11
Gm12991	12.34	11.37	12.61	13.35	11.52	13.34	10.86	11.73	11.22	11.76	14.21	15.21	13.47	14.44	13.37	12.83	13.89	13.89	13.32	15.45	13.59	14.18	14.08	15.91	13.49	13.42	14.07	14.63	13.8	13.81	9.94	10.06	9.83	10.19	10.74	11.19
Gm6316	12.34	12.82	13.23	11.84	13.02	12.15	12.92	12.81	13.01	13.14	9.54	8.68	11.61	10.55	11.61	12.32	10.78	11.34	11.58	9.15	10.46	10.42	10.42	8.3	9.88	10.37	11.31	10.31	11.78	10.86	13.61	13.5	13.27	13.61	13.34	13.94
Kmt2E	12.34	11.8	11.19	11.35	11.99	11.66	12.02	12.22	12.11	12.04	9.39	8.55	11.3	10.63	10.84	11.73	10.7	11.22	10.56	10.73	10.39	9.97	9.94	9.07	10.79	10.66	10.63	9.67	10.58	10.04	12.69	12.85	12.77	12.99	13.16	12.57
Gm11640	12.33	12.33	11.29	12.39	12.38	11.78	11.71	12.23	12.12	12.27	10.64	11.33	11.52	10.55	11.26	10.57	11.13	11.02	10.61	9.84	10.72	10.01	10.24	9.83	11.02	11.55	10.2	11.02	10.3	10.63	10.98	11.51	11.74	11.4	11.84	11.69
Gm3002	12.33	11.85	10.39	12.02	12.03	13.36	13.4	12.25	13.54	12.14	8.9	7.75	10.93	8.4	8.36	9.59	8.28	8.74	8.2	8.52	9.52	6.52	7.05	7.91	10.38	9.84	8.3	8.19	8.43	8.39	9.31	9.58	9.75	9.45	9.67	8.44
M6Pr	12.33	12.35	12.7	11.47	11.77	11.9	13.35	12.31	12.96	12.48	8.93	8.45	10.72	9.38	9.58	10.28	9.63	9.48	9.42	8.53	9.64	9.65	9.21	7.7	9.54	9.56	9.26	8.75	9.51	9.27	11.81	11.78	11.47	11.01	10.84	11.58
Polb	12.33	12.61	12.18	12.24	12.42	12	11.94	11.98	12.32	12.35	8.5	7.25	9.93	8.11	9.39	9.31	8.67	8.72	9.15	8.14	9.39	8.03	8.26	7.18	9.5	9.69	8.59	7.64	9.13	8.01	9.7	9.79	9.77	9.06	9.25	9.38
Rpl13-Ps3	12.33	12.96	12.16	11.7	11.15	11.24	11.41	11.64	11.68	12.29	9.3	9.12	9.93	9.08	9.25	10.86	9.66	9.42	9.65	8.93	9.74	9.4	9.78	8.37	10.3	10.2	10.1	9.27	10.15	9.91	12.45	12.45	13.11	11.84	10.97	12.83
Rpl37	12.33	12.34	12.78	12	12.39	12.73	12.69	12.68	12.74	12.91	11.07	8.05	11.88	10.8	12	12.08	11.23	11.3	12.05	9.21	10.64	11.47	11.87	8.79	11.73	12.08	10.91	10.36	11.89	11.51	12.66	12.98	12.78	12.45	12.14	12.76
Tbca	12.33	13.31	13.86	11.87	12.53	13.35	13.21	13.13	13.46	14	9.5	9.16	11.74	9.94	12.18	11.26	11.24	11.08	11.65	9.16	7.59	11.64	10.9	8.19	10.73	10.68	11.36	9.74	11.47	10.51	14.29	14.87	14.5	14.22	13.39	14.5
Gm12568	12.32	12.22	12.18	12.3	11.23	12.6	11.53	12.41	11.76	12.23	11.37	11.57	12.57	11.99	12.05	12.96	12.65	13.13	12.73	12.95	11.66	13.2	12.86	11.97	12.65	12.17	12.64	12.12	13.22	12.29	12.77	12.91	12.64	12.72	13.23	13.39
Gm14494	12.32	12.15	11.82	11.74	11.71	11.98	11.89	11.59	12.1	11.95	9.4	9.91	11.08	9.94	11.01	11.64	10.97	12.02	11.42	10.74	10.33	10.21	10.95	8.97	10.68	10.66	11.18	10.05	11.1	10.79	12.55	12.86	12.53	11.96	11.04	13.13
Gm15542	12.32	13.33	13.33	11.84	12.17	11.94	12.25	12.33	12.98	12.47	9.98	9.47	11.32	9.36	10.28	10.76	9.49	10.89	10.37	10.06	10.07	9.79	9.85	9.51	10.68	10.3	10.17	9.67	10.14	10.28	14.25	14.43	14.2	14.08	12.44	13.99
Gm25040	12.32	12.56	10.98	12.56	12.9	12.2	12.1	12.49	12.18	12.61	11.33	15.29	12.73	11.99	13.13	12.35	12.56	12.19	12.39	10.17	13	13.57	13.31	12.59	13.27	13.25	12.3	14.01	12.77	13.43	10.96	12.03	12.14	11.35	11.63	12.36
Gm27385	12.32	11.86	10.02	12.43	11.48	9.99	10.23	10.03	11.09	10.76	6.11	5.25	7.83	6.43	5.42	6.93	6.21	6.02	5.24	5.86	8.24	5.34	4.96	6.02	8.28	9.54	6.2	6.29	5.61	5.52	4.78	4.43	4.8	5.08	4.84	5.14
Gstp2	12.32	13.12	12.31	11.53	11.65	11.75	11.77	12.33	12.23	12.75	8.76	8.3	10.57	9.44	9.66	9.66	9.26	9.57	9.75	8.42	8.96	9.29	9.52	8.27	9.44	9.62	9.43	8.38	9.66	8.97	10.74	11.3	10.58	11.37	10.43	10.7
Rer1	12.32	12.28	13.09	12.18	12.43	12.2	13.18	12.24	13.09	12.62	9.35	8.01	11.12	9.17	11.25	10.68	10.19	9.9	10.71	8.25	9.34	11.02	10.79	7.87	10.66	10.62	10.25	9.24	10.64	10.49	12.01	12.39	12.15	12.14	11.59	11.9
Rps23	12.32	12.72	13.09	11.83	12.22	12.15	12.28	12.12	12.36	12.98	8.92	8.4	11.38	9.84	11.21	11.36	11.08	10.51	10.72	8.92	10.01	10.73	10.86	8.51	10.03	10.69	10.63	9.71	10.37	9.95	13.02	13.36	13.28	12.77	11.7	13.09
Enpp5	12.31	12.16	12.81	12.57	12.27	12.31	13.09	12.47	12.54	12.38	7.38	6.31	10.16	8.17	8.14	9.02	7.5	7.42	7.59	5.89	7.97	6.73	7.32	6.63	8.64	8.4	8.12	7.37	7.62	7.58	7.82	7.55	7.66	8.01	8.85	7.19
Etfb	12.31	13.99	14.13	12.34	12.68	11.9	13	13.26	13.48	13.76	8.75	8.78	10.67	9.08	9.35	9.53	8.96	9.39	9	9.04	8.98	8.99	8.67	9.07	8.94	9.17	9.66	9.43	8.91	9.06	11.38	11.99	11.55	11.36	10.74	10.91
Gm14398	12.31	12.49	12.24	12.42	12	12.49	12.78	12.81	12.75	13.2	11.33	12.27	11.73	11.69	11.41	11.7	11.92	11.4	11.15	11.58	11.71	11.59	11.94	12.76	11.85	11.6	11.67	12.1	11.38	11.52	13.91	14.7	15.01	14.02	13.98	14.43
Gm25262	12.31	11.65	11.55	12.52	11.54	12.88	11.8	11.81	12	12.15	12.87	12.64	13.09	12.99	12.82	12.82	12.69	12.79	12.57	13.26	12.58	12.45	12.81	12.84	12.76	12.84	12.83	12.58	13.02	12.59	11.52	11.04	10.97	11.41	11.26	11.02
Gm27989	12.31	12.54	10.38	12.02	12.63	12.24	12.38	12.29	12.42	12.11	10.46	11.92	11.58	10.83	11.96	11.59	11.51	11.33	11.02	10.29	11.75	11.26	11.41	11.48	12.12	12.27	11.34	11.32	11.38	11.02	12.57	12.35	13.27	12.03	13.01	12.68
Phxr4	12.31	12.14	9.04	10.85	12.67	12.62	12.15	12.68	12.92	12.04	9.1	8.13	11.58	10.08	11.22	10.87	11.3	10.56	11.82	7.15	10.24	9.45	10.7	6.99	12.96	14	9.62	8.34	11.76	10.69	10.84	11.14	11.42	10.91	12.16	11.18
Zfp266	12.31	13.37	13.68	11.71	13.49	12.84	13.73	12.67	12.95	13	7.31	6.5	10.33	7.99	8.84	9	8.36	8.51	8.43	7.06	8.52	7.46	7.75	6.61	8.98	8.66	8.2	7.39	7.79	7.36	10.23	10	10.15	10.52	9.38	9.6
Cltc	12.3	12.52	13.13	11.9	13.03	12.45	13.17	12.63	12.61	12.68	9.24	8.36	11.27	9.78	11.21	11.86	10.88	10.73	11.32	9.05	9.93	10.27	10.55	7.91	10.56	11.11	10.89	9.5	10.68	10.65	13.21	12.92	13.23	12.47	12.6	12.45
Ddx5	12.3	11.89	11.66	11.49	12.16	12.44	12.35	12.01	12.16	12.25	10.23	9.51	11.36	10.99	11.09	11.32	11.17	11.2	10.75	9.93	10.35	10.38	10.48	9.57	11.09	11.59	10.16	9.71	10.96	10.34	11.79	11.73	11.81	11.05	11.71	11.19
Gm12013	12.3	12.94	12.48	11.09	11.05	12.16	11.67	11.96	11.84	12.7	8.88	7.52	11.29	8.91	10.91	11.52	11.63	10.8	11.39	9.15	8.69	9.55	10.47	7.94	10.92	10.99	10.17	8.53	11.13	10.07	11.97	12.45	12.04	11.66	11.46	12.69
Gm12346	12.3	14.14	15.34	12.35	14.23	12.74	14.25	13.95	14.66	13.99	9.7	6.81	12.24	9.56	10.99	11.41	9.69	10.27	10.37	8.47	8.17	9.48	9.82	7.44	8.29	9.17	10.12	9.8	11.11	9.47	16.61	16.72	16.62	16.42	14.68	15.92
Ndufb9	12.3	13.02	13.2	11.51	12.4	11.92	12.57	11.96	12.77	12.78	8.29	7.08	10.5	8.75	10.06	10.72	9.75	10.43	10.41	7.99	9.06	10.18	10.03	6.74	10.07	9.66	9.69	8.23	9.98	9.8	13.97	13.78	13.48	12.68	11.56	12.57
Akr1B3	12.29	12.39	12.23	10.94	12	13.69	12.76	12.59	12.69	13.18	7.92	7.15	10.53	9.6	8.09	8.73	8.64	8.43	8.12	7.96	9.49	7.45	8.02	7.55	9.78	9.73	8.13	7.58	7.59	7.91	9.34	9.5	9.58	11.59	10.55	10.23
Ebpl	12.29	12.32	11.24	11.73	12.13	11.9	13.04	12.15	12.59	12.1	7.15	6.74	9.81	7.48	7.21	8.61	7.94	7.6	7.48	6.73	7.65	7.22	7.28	6.94	7.86	8.14	7.63	7.17	7.55	7.88	7.45	7.93	7.79	8.23	8.26	7.99
Erh	12.29	13.23	13.25	11.78	12.59	12.09	12.87	12.82	13.03	12.96	9.49	9.4	11.16	9.5	11.1	11.28	10.89	11.2	11.23	9.18	10.28	10.91	11.1	9.24	10.98	10.65	10.6	9.84	11.2	10.74	14.44	14.84	14.67	13.96	12.49	14.46
Gm12005	12.29	12.63	12.7	11.85	11.4	12.52	11.76	12.08	12.18	13.08	9.8	9.69	10.79	9.43	11.84	11.97	10.62	10.8	10.78	9.41	8.41	11.02	11.04	8.55	10.63	10.72	10.99	9.82	11.35	10.45	13.16	13.55	13.17	12.48	11.73	12.8
Gm26265	12.29	11.18	8.32	11.01	11.1	10.45	11.28	11.55	11.49	11	8.61	8.78	11.27	9.36	11.96	13.21	11.09	10.93	10.8	6.18	13.16	12.05	13.37	9.81	14.16	13.83	11.72	11.41	12.66	12.42	9.87	9.52	10.94	9.36	10.43	10.5
Gm3020	12.29	11.65	10.42	11.93	12.08	13.15	13.16	12.41	13.48	12.12	8.72	7.81	11.07	8.89	8.77	9.62	8.39	9.1	8.56	8.61	9.75	7.38	7.71	8.27	10.51	10.19	9.03	8.17	8.82	8.74	9.9	9.95	9.98	9.69	9.99	8.79
Gm6793	12.29	11.84	12.27	12.46	11.85	12.73	12.37	12.08	12.32	12.33	12.25	11.41	11.75	11.82	12.09	11.72	11.79	12.04	12.3	12.91	11.99	11.79	11.95	12.45	12.18	12.11	12.21	11.9	12.42	12.02	12.76	13.19	12.9	12.77	12.73	12.7
Eif4A1	12.28	12.25	12.08	11.56	12.24	12.51	12.39	12.49	12.35	12.43	11.2	11.57	12.2	11.63	12.29	12.41	12.2	12.34	12.27	11.38	12.35	12.19	12.39	10.76	12.15	12.15	12.24	11.6	12.68	12.37	12.6	13.04	12.93	12.26	12.48	12.71
F11R	12.28	12.36	12.28	11.5	12.3	12.61	13.45	12.39	12.88	12.82	8.23	7.57	10.51	8.46	8.42	8.97	8.54	8.16	8.34	7.68	9.47	7.54	8.05	7.76	9.8	9.94	8.62	7.7	8.21	8.64	8.76	9.05	8.48	10.52	9.82	8.07
F630003A18Rik	12.28	12.41	11.72	11.5	11.55	11.59	11.95	11.46	11.91	11.97	6.86	4.56	9.24	6.01	6.03	7.25	6.77	6	6.02	5.72	7.19	5.58	5.32	5.83	7.42	7.41	5.52	5.77	5.58	6.37	4.36	4.64	4.5	5.77	5.05	5.61
Gm12238	12.28	10.4	9.86	12.72	11.09	13.09	10.7	11.79	11.07	11.38	13.91	12.18	13.24	13.58	13.94	14.65	13.69	14.64	14.12	14.55	14.45	13.99	15.47	12.36	14.18	13.59	13.41	13	14.77	13.83	11.41	11.78	10.86	9.76	11.07	10.73
Gm12912	12.28	13.25	13.18	11.81	12.39	12.89	12.64	12.2	12.47	13.05	10.83	11.31	12.21	11.04	12.03	12.73	12.15	11.94	12.48	10.57	11.25	11.9	11.99	9.66	11.9	12.5	12.44	11.06	12.59	12.11	12.55	12.72	12.67	11.7	12.28	12.35
H2-L	12.28	12	12.31	12.14	12	11.69	12.34	11.8	12.6	12.1	9.15	9.08	10.56	9.29	9.19	10.55	10.01	9.28	9.25	8.54	10.59	10.39	9.78	8.86	9.72	10.22	9.98	9.48	10.41	10.88	12.25	12.82	12.49	12.75	13.22	13.46
Rps12	12.28	12.26	11.55	11.43	11.94	11.93	11.98	11.39	12.21	12.46	9.62	9.36	10.92	9.7	10.49	11.54	9.95	9.97	10.59	9.4	9.7	10.78	10.45	8.72	10.14	10.07	10.8	9.18	10.66	10.27	12.25	12.58	12.41	11.38	11.14	12.43
Cd81	12.27	12	12.35	12.38	12.07	11.71	12.34	12.6	12.33	12.11	10.41	9.54	11.73	11.2	11.24	12.22	11.02	11.71	11.71	10.25	11.28	11.3	11.09	9.14	11.27	11.62	11.49	10.59	11.52	11.18	11.9	11.94	11.81	12.22	12.72	12.12
Nucks1	12.27	12.75	13.19	12.01	12.36	12.3	12.75	12.81	12.79	13.16	9.75	9.39	11.49	10.03	11.59	11.3	11.54	11.28	11.48	10.36	10.7	11.56	11.5	8.84	11.53	11.5	11.26	10.2	11.83	10.81	13.96	13.93	14.06	14.12	13.51	13.75
Picalm	12.27	12.24	12.48	11.47	12.5	12.54	12.55	12.5	12.49	12.55	10.45	9.58	12.07	11.32	12.22	12.69	12.2	12.29	12.69	11.23	11.2	12.17	11.73	9.68	12.05	12.14	12.32	11.04	12.3	12.17	14.61	14.68	14.7	14.83	14.3	14.68
Rbm39	12.27	11.65	11.09	11.1	12.24	12.02	12.48	12.06	12.2	11.98	9.12	8.12	11.05	10.3	10.24	11.12	10.26	10.24	10.09	9.36	10.43	10.39	9.85	8.98	10.75	10.62	10.45	9.37	10.36	10.03	11.47	11.48	11.68	11.89	12.32	11.83
Gm25682	12.26	10.28	13.94	14.37	10.5	14.98	10.91	12.7	11.02	14.08	15	15.07	15.07	15.12	15.09	15.07	15.05	15.09	15.04	15.38	14.99	14.89	15.61	15.72	15.51	15.15	15.26	15.24	15.56	15.3	11.54	11.21	10.44	10.83	14.77	11.46
Gm4335	12.26	13.28	13.7	11.84	12.44	11.74	12.66	12.63	12.76	13.07	10.2	8.59	11.78	10.84	11.59	12.85	10.58	11.5	11.41	9.84	11.24	11.64	11.3	8.55	10.11	10.82	11.73	10.99	12.15	11.12	14.31	14.36	14.01	14.35	13.7	14.85
Nfe2L1	12.26	11.93	12.62	11.88	12.34	12.33	13.27	12.54	12.97	12.52	10.25	9.49	11.4	10.65	10.96	11.42	10.53	10.95	10.79	9.98	10.46	10.12	10.14	9.19	10.78	10.74	10.6	9.94	10.75	10.53	12.66	12.9	12.64	12.33	11.81	12.03
Calr	12.25	11.91	11.91	11.74	11.51	11.67	12.49	12.03	12.25	11.94	10.9	10.95	11.97	10.73	12.06	12.49	11.55	11.74	11.75	10.39	10.78	12.06	11.86	9.4	10.8	11.06	11.45	10.52	12.26	11.48	13.39	13.29	13.21	12.99	13.35	13.24
Cpt1A	12.25	12.13	12.57	11.07	12.81	11.47	13.3	12.5	12.73	12.44	8.14	7.52	10.44	9.46	9.78	9.8	9.69	9.78	9.36	8.08	8.49	8.28	7.96	7.6	9.22	9.6	8.53	8.22	8.89	9.14	11.09	11.73	11.37	12.51	11.57	11.17
Gm22063	12.25	11.23	10.82	12.25	11.64	11.86	10.87	11.45	11.82	11.48	12.43	12.14	12.99	12.93	13.18	14.35	12.76	13.26	13.08	13.6	15.17	14.72	15.06	12.65	14.22	13.75	14.38	13.19	14.41	13.14	11.48	11.22	11.21	10.72	11.87	11.39
Gm27254	12.25	12.29	12.02	12.16	10.88	12.57	11.44	12.26	11.89	12.21	11.88	11.69	12.64	12.09	12.46	13.56	12.76	12.85	12.99	12.98	12.26	12.99	13.03	10.51	12.72	12.16	13.15	11.78	13.66	12.09	12.7	12.79	12.67	12.3	13.32	13.05
Gm8865	12.25	12.41	11.6	11.12	11.04	12.16	12.26	12.01	12.06	12.1	11.01	10.87	12.21	11.12	12.52	13.42	12.44	11.82	12.41	10.62	11.37	12.92	12.32	10.64	12.22	11.88	12.4	11.32	12.6	12.27	14.84	14.81	14.89	15.02	13.51	15.06
Luc7L3	12.25	11.49	11.04	11.86	11.71	12.06	11.96	12.29	12.17	12.02	9.93	9.3	11.23	10.43	10.68	11.09	10.69	10.96	10.48	10.99	10.82	10.03	10.42	10.38	11.08	10.9	10.64	9.95	10.87	10.22	11.71	11.81	11.43	11.3	12.1	11.4
Rap1B	12.25	13.28	13.59	11.77	12.62	12.37	12.57	12.43	12.93	12.99	9.19	8.14	11.37	10.08	11.1	12.48	10.68	11.07	11.27	8.34	10.08	11.1	10.87	8.3	10.77	10.51	10.92	9.77	11.43	10.49	14.54	14.48	14.59	14.53	14.67	15.02
1810022K09Rik	12.24	12.6	13.11	11.97	12.32	12.16	12.92	12.58	13.16	13.21	9.31	7.19	11.2	9.54	11.22	12.02	11.05	10.97	11.79	9.34	10.07	10.63	10.53	7.42	10.68	10.7	10.63	9.08	10.94	10.07	12.88	13.2	12.96	12.53	12.01	12.94
2700060E02Rik	12.24	13.52	13.12	12.17	12.2	12.27	12.28	12.47	12.48	12.93	8.14	7.51	10.05	7.75	8.87	9.89	8.44	8.66	8.93	7.91	8.24	8.38	9	7.13	7.7	8.24	9.15	7.89	8.72	8.21	14.47	14.9	14.76	12.36	11.83	13
Gm12468	12.24	12.75	12.69	12.03	11.6	11.87	11.62	11.7	12.25	12.48	10.73	10.13	11.33	10.91	10.69	11.42	10.56	11.01	10.81	10.39	10.1	10.94	11.26	9.93	10.87	10.9	10.66	10.32	10.81	10.59	11.47	12.13	11.75	11.79	10.9	11.7
Gm15719	12.24	11.86	11.79	11.07	12.08	11.68	12.77	12.17	12.55	12.5	8.46	7.31	10.08	8.25	8.71	9.86	8.82	8.26	8.59	9.1	7.91	7.02	6.98	6.43	8.17	7.98	8.26	7.06	7.95	8.8	12.02	12.05	12.08	11.94	11.76	12.18
Gm19865	12.24	11.6	11.57	12.25	11.5	12.13	10.94	11.26	11.59	11.9	12	11.98	12.31	12.25	12.27	13.03	12.74	12.95	12.23	12.03	12.57	11.79	12.26	11.65	12.53	12.44	11.63	12.22	12.58	12.08	10.21	10.77	10.8	10.57	11.06	10.61
Sh3Bgrl2	12.24	13.71	14.29	12.97	13.25	12.76	13.39	13.16	13.23	13.32	8.06	6.73	10.04	7.89	8.16	8.67	7.82	8.17	8.31	7.33	8.75	7.47	7.52	7	9.27	9.91	8.47	7.82	7.57	8.02	7.38	7.23	7.44	7.7	7	7.41
Sh3Glb1	12.24	12.53	12.66	11.6	12.46	12.24	12.44	12.5	12.7	12.75	10.7	9.72	12.15	11.74	12.26	12.7	12.16	12.16	12.51	10.64	12	12.38	12.37	10.26	12.05	12.01	12.09	11.08	12.36	11.9	13.14	13.07	13.31	14.35	14.43	13.69
Gm15607	12.23	13.47	12.92	11.49	11.76	12.61	11.94	12.72	12.37	13.28	8.03	7.53	10.07	8.67	8.91	10.43	9.1	9.22	8.94	7.71	8.49	7.95	8.48	7.34	8.49	9.16	9.3	8.5	9.43	8.71	12.69	13.26	12.68	12.37	11.62	12.79
Gm15779	12.23	13.09	12.84	11.53	11.29	12.28	12.07	12.21	12.29	12.92	8.59	6.56	10.54	8.07	10.59	11.58	10.2	10.07	10.44	7.23	7.26	7.16	8.9	5.94	9.93	10.85	8.83	7.89	10.26	9.81	13.61	13.32	13.27	12.08	11.76	12.86
Gm15843	12.23	12.93	12.78	11.56	11.69	12.26	12.35	12.4	12.41	12.61	8.35	8.31	10.54	9.21	9.95	10.56	10.07	10.14	10.21	8.68	9.55	8.03	9.4	7.78	8.87	9.69	9.69	8.82	9.28	9.23	12.15	12.47	12.32	11.83	11.58	12.06
Gm6291	12.23	12.73	11.97	11.73	11.25	11.94	11.47	11.88	12.29	12.63	12.74	12.6	12.68	12.19	12.29	12.74	12.94	12.56	12.16	12.95	13.07	13.09	12.96	12.15	13.05	13.19	12.22	12.46	13.22	12.5	13.01	12.98	13.06	12.7	13.01	13.15
4632427E13Rik	12.22	11.82	11.07	10.78	12.49	12.1	13.18	12.26	12.77	12.44	8.07	7.06	10.41	8.45	9.89	10.14	9.46	8.51	9.15	7.67	8.28	8.86	8.59	7.14	9.61	9.19	8.75	7.41	8.55	8.79	12.26	11.84	11.96	11.1	11.61	10.86
Cnot1	12.22	12.37	12.39	11.53	12.97	12.35	12.96	12.65	12.68	12.6	8.9	8.38	10.68	9.26	10.55	10.97	9.83	10.27	10.3	8.57	9.94	9.5	9.63	8.13	10.43	10.97	10.36	9.49	10.05	10.53	13.52	13.04	13.39	12.94	12.21	13.29
Gm15481	12.22	12.63	12.62	11.76	11.56	12.01	12.13	12.5	12.3	12.67	8.2	7.57	11.7	8.95	11.34	11.04	11.11	10.67	11.4	7.89	9.66	10.34	10.26	7.62	11.32	11.41	10.7	8.45	10.93	10.11	12.44	12.95	12.61	12.09	12.19	12.67
Gm8807	12.22	11.98	12.57	12.63	11.54	13.08	11.98	12.5	12.19	12.53	12.88	12.58	13.34	13.09	13.32	13.67	13.31	13.66	13.71	13.5	13.38	13.75	13.49	12.34	13.43	13.43	13.73	12.81	14.12	13.21	12.91	12.74	12.75	12.33	13.23	13.01
Syt8	12.22	11.8	10.47	11.62	11.78	12.54	12.03	12.06	12.08	11.85	7.32	6.83	8.92	7	7.17	7.15	7.3	7.09	6.68	7.45	8.95	6.12	6.63	6.84	8.93	8.99	7.01	6.72	6.77	7	5.74	5.93	6	5.96	5.86	5.65
Tmem30B	12.22	12.2	11.71	12.35	11.24	10.35	10.97	10.86	11.66	11.45	5.99	5.08	8.28	5.61	6.03	6.79	5.64	5.97	5.35	5.57	7.3	4.91	5.4	5.22	7.82	7.78	6.31	5.84	5.38	5.73	4.57	4.8	4.76	5.42	4.65	4.77
Gdi1	12.21	12.3	12.77	11.86	12.95	12.65	13.02	13.03	12.64	12.45	10.54	9.63	11.36	11.04	11.19	11.49	10.66	11.06	11.02	10.42	10.74	10.49	10.73	9.8	10.89	11.02	10.78	10.34	10.58	10.78	11.54	11.61	11.64	12.39	12.59	12.46
Gm16379	12.21	13.63	12.89	10.92	11.98	12.29	12.47	12.69	12.57	13.72	7.46	6.14	9.54	7.58	9.17	10.64	9.02	8.8	9.39	7.44	8.55	8.35	8.21	6.61	8.61	8.14	8.98	7.63	8.78	8.33	14.31	15.62	14.16	14.96	13.45	15.74
Gm5808	12.21	13.58	13.45	11.91	12.41	12.02	12.78	12.55	12.62	13	8.99	7.79	10.6	8.82	9.54	9.6	9.37	9.25	9.21	8.23	7.66	7.29	8.56	7.64	8.7	9.38	8.09	8.44	8.6	8.69	13.21	13.08	13.01	12.66	11.84	13.54
Atp6Ap2	12.2	12.42	12.83	12.05	11.94	11.59	13.06	12.78	12.86	12.56	9.59	9.1	11.27	10	10.48	11.33	10.5	10.55	10.52	9.39	9.51	10.22	10.03	8.34	9.81	9.26	9.75	9.23	10.24	9.8	12.81	12.74	12.93	12.66	12.36	13.1
Gm10495	12.2	13.58	13.97	12.15	12.51	9.92	11.68	11.03	11.68	12.1	7.86	7.12	9.49	7.47	8.96	9.09	8.33	8.57	8.76	6.99	7.3	8.11	7.42	6.68	6.88	8	7.64	6.99	8	7.91	12.61	13.04	12.78	12.02	11.01	12.74
Gm20186	12.2	11.64	11.07	10.96	11.36	12.47	11.27	11	11.26	11.27	10.23	8.98	12.81	12.9	9.55	9.79	10.13	9.66	9.27	9.81	11.32	9.18	9.31	10.73	10.84	11.22	9.95	9.31	10.59	10.05	10.15	10.16	10.25	15.01	15.43	13.21
Gm8444	12.2	13.31	12.59	11.3	11.26	12.27	12.01	11.92	12.34	12.92	8.05	6.46	10.04	8.34	8.11	10.61	8.62	8.73	9.08	7.41	7.59	7.76	8.19	6.66	8.44	9.09	9.09	7.43	9.19	8.59	12.63	13.04	12.42	12.33	11.86	12.71
Rbm25	12.2	11.46	10.89	11.41	11.97	12.07	11.9	12.04	11.91	11.93	9.85	8.38	10.85	9.7	10.81	11.2	10.44	10.72	10.59	10.12	10.17	9.94	10.1	9.13	10.71	10.7	10.14	9.44	10.82	10.09	11.57	11.57	11.71	11.6	11.98	11.76
Tlr3	12.2	11.68	12.9	12.31	12.39	11.32	12.4	11.52	12.32	11.86	7.47	6.87	9.93	7.97	8.74	8.7	9.2	8.13	8.64	7.44	8.9	8.37	8.09	7.11	8.68	9.22	8.65	8.06	8.41	9.13	10.98	10.53	10.57	8.5	9.35	9.14
Tmed2	12.2	12.16	12.36	11.98	11.75	11.89	12.49	11.96	12.3	12.43	11.01	11.14	11.82	11.2	11.71	11.65	11.74	11.69	11.71	10.74	11.19	11.74	11.64	9.97	11.47	11.3	11.15	10.71	11.69	11.48	12.79	12.37	12.7	12.37	12.78	12.56
Gm26905	12.19	12.16	10.47	12.14	12.9	13.17	12.5	12.06	13.09	12.58	10.4	10.95	12.05	11.07	12.53	12.47	12.06	11.36	10.99	9.53	12.06	10.15	11.08	10.61	12.44	12.58	10.82	11.49	11.41	10.81	13.85	13.01	14.09	13.31	13.33	13.35
Gm3317	12.19	11.53	10.34	12.24	11.89	13.66	13.3	12.6	13.71	12.26	9.79	9.19	11.31	9.5	8.83	9.88	8.69	9.69	8.75	10.05	11.12	7.43	8.01	9.27	11.17	10.71	9.83	9.71	9.68	9.87	9.53	9.66	9.87	9.83	10.42	8.68
Hnrnpa0	12.19	12.14	12.71	11.64	12.34	12.3	11.88	12.02	12.37	12.75	11.08	11.44	12.6	12.23	13.75	13.73	12.84	13.31	13.38	9.59	11.63	12.58	13.42	9.58	12.98	13.57	12.58	11.63	13.6	12.69	12.98	13.66	13.15	13.59	12.83	13.51
Mir467H	12.19	11.75	10.98	12.17	11.97	12.24	11.69	11.65	11.92	12.36	12.32	14.93	12.73	12.24	12.77	12.64	12.35	12.53	12.1	11.42	13.63	13.81	13.5	13.13	13.31	13.17	12.55	13.25	12.74	13.2	10.55	11.33	11.45	10.65	11.07	11.4
Sprr1A	12.19	14.3	13.43	12.8	13.26	11.44	13.12	11.91	13.38	12.6	6.74	5.16	10.02	6.19	6.66	7.82	7.1	6.45	6.68	6.08	9.16	5.22	5.73	6	7.33	8.89	7	7.08	5.62	6.65	4.31	4.76	5.35	6.48	5.36	4.95
Gm15516	12.18	13.82	13.52	11.66	12.18	13.14	12.3	13.09	12.5	13.53	8.16	7.39	9.64	8.63	8.16	9.07	7.82	8.52	8.33	8.62	8.56	8.26	7.75	8.86	7.31	8.01	8.69	8.35	7.82	8.18	12.99	13.27	12.93	12.55	11.02	12.9
Mir466O	12.18	11.73	10.49	12.12	12.29	12.35	11.62	12.02	11.86	12.42	13.56	15.33	13.08	13.34	13.33	13.17	12.91	13.07	12.77	12.55	14.37	14.87	14.12	13.3	14.17	13.8	12.67	13.45	13.36	13.39	5.5	5.31	5.42	5.07	5.05	5.1
Ociad1	12.18	12.61	12.79	11.29	12.79	11.86	13.2	12.42	12.84	12.71	8.29	8.13	10.8	9.1	10.1	9.94	9.84	9.8	9.73	8.23	9.04	9.39	9.06	8.01	9.2	10.14	9.53	8.73	9.62	9.34	12.15	11.96	12.13	11.67	11.48	11.54
Adam28	12.17	12.51	11.31	11.37	12.63	8.65	9.09	8.37	9.02	9.05	6.16	5.86	6.94	5.83	5.97	6.17	5.64	5.9	5.36	5.57	6.39	5.54	5.63	5.87	6.88	6.9	5.77	6.06	5.39	5.87	4.41	4.54	4.62	4.34	4.51	4.54
Bc002163	12.17	12.98	13.65	12.09	12.36	11.33	12.93	12.58	13.3	12.95	9.27	9.5	10.9	10.08	10.58	10.58	10.88	11.41	10.88	9.94	11.51	10.64	10.93	9.29	10.48	10.54	10.23	10.28	10.91	10.64	13.07	13.26	12.95	12.55	12.14	12.45
Bc1	12.17	12.06	12.63	12.41	12.54	12.62	12.4	12.66	12.76	12.78	12.49	12.18	12.99	12.92	13.46	14	12.76	13.17	13.53	12.49	12.79	13.19	13.55	12.47	12.99	12.85	13.64	12.82	13.54	12.87	13.82	14.12	14.05	13.93	14.25	13.89
Gm12142	12.17	12.41	13.24	12.07	12.08	12.22	12.94	12.35	12.17	13.3	9.44	11.02	11.41	10.21	11.72	10.87	11.57	11.62	11.68	10.36	9.32	10.85	11.07	11.08	10.81	11.57	11.15	10.45	10.7	10.69	12.04	12.99	12.09	12.05	11.96	12.6
Gm27459	12.17	11.95	10.41	11.51	12.81	12.39	12.99	12.66	13.11	12.23	9.67	10.59	11.46	10.49	12.05	11.36	11.3	11.38	10.96	9.13	11.46	10.04	10.66	10.41	12.1	12.53	10.49	10.49	11.09	10.73	14.06	13.53	14.37	13.89	14.44	13.39
Pdia4	12.17	11.92	12.35	12	12.3	12.02	13.12	11.97	12.69	12.3	8.72	8.34	10.94	9.41	10.74	10.34	10.35	10.38	10.56	8.73	9.19	10.29	9.46	7.25	9.05	9.75	9.61	8.81	10.41	9.3	12.73	12.56	12.62	12.57	13.37	12.55
Tra2A	12.17	11.77	11.72	11.37	12.18	12.28	12.23	12.42	12.1	12.22	8.6	7.24	10.07	9.59	10.3	10.41	10.55	9.97	10.14	8.35	9.45	8.73	9.43	8.62	10.63	10.75	8.97	8.4	10.23	9.6	12.23	12.24	12.36	11.53	11.36	12.11
Csde1	12.16	12.74	12.9	11.59	12.26	13.07	12.7	12.94	12.67	12.84	10.59	10.16	11.83	11.16	12.35	12.36	12.16	12.46	12.64	10.61	11.69	12.38	12.37	9.82	12.25	12.35	12.24	11.14	12.68	11.99	13.02	12.98	13.16	13.31	13.03	13.16
Gm10257	12.16	13.43	13.72	11.44	12.32	13.32	12.37	12.7	13.48	13.86	8.29	8.25	10.61	8.72	9.1	10.05	9.25	9.47	9.45	8.43	9.77	9.66	9.71	7.81	9.95	10.15	10.31	9.08	9.69	9.45	14.8	15.25	14.96	15.54	13.54	14.57
Gm12726	12.16	13.56	13.12	11.53	12.25	12.55	12.42	12.55	12.62	13.37	8.1	7.92	10.41	9.29	9.7	10.26	9.99	10.06	9.79	8.03	10.04	9.32	10.25	7.73	9.84	9.99	9.6	8.89	9.91	9.26	14.1	14.19	14.11	13.56	12.13	13.42
Gm14859	12.16	12.79	12.67	11.71	12.09	12.52	12.15	12.38	12.22	12.87	9.07	8.53	11.38	9.28	10.97	11.35	11.38	11.06	11.37	9.1	10.49	10.97	10.77	8.98	11.06	10.66	10.38	9.52	11.28	10.54	12.96	13.35	12.92	12.63	12.33	13.03
Gm16288	12.16	12.79	12.6	11.69	11.41	11.22	11.37	11.38	11.54	12.37	8.07	8.13	10.3	9.57	10.06	10.67	9.42	10.18	9.3	7.79	10.09	9.46	9.16	7.32	9.21	9.51	9.63	8.58	10.12	8.24	11.4	11.9	12.03	11.22	10.82	12.22
Gm3558	12.16	11.35	10.2	12.09	11.62	13.37	12.91	12.29	13.29	11.96	8.6	7.18	10.8	8.86	8.07	9.2	8.35	9.38	7.92	9.35	9.93	6.93	6.96	8.19	10.15	9.48	8.37	8.48	8.68	8.14	9.47	9.66	9.61	9.5	9.76	8.34
Gm9531	12.16	12.66	12.87	11.84	12.05	13.08	12.58	13.07	12.97	13.38	12.06	12	12.13	11.75	12.7	12.21	12.52	11.95	12.5	12.13	11.38	11.99	12.02	11.37	11.78	12.2	12	11.79	12.55	11.93	15.22	15.82	15.78	14.85	13.73	15.61
Paqr5	12.16	12.89	12.09	11.28	12.53	10.76	12.13	10.87	11.55	11.51	5.63	4.62	8	5.26	5.56	6.45	5.31	5.3	4.95	4.67	5.71	4.41	4.54	4.66	5.9	6.4	5.36	5.07	4.45	5.22	3.86	3.9	3.86	3.88	3.95	4.05
Scp2-Ps2	12.16	14.74	14.5	12.41	12.9	11.91	13.25	13	13.23	13.48	6.66	4.92	9.6	6.3	5.63	8.13	6.48	6.38	6.11	5.49	5.66	4.46	5.55	5.41	6.19	5.78	5.54	5.86	5.38	5.47	11.26	11.66	11.3	11.8	10.29	11.23
Srp72	12.16	12.22	12.45	11.55	12.36	12.22	12.24	12.56	12.43	12.57	10	9.06	11.4	10.43	11.36	11.43	10.95	11.18	11.17	10.22	10.03	10.16	10.09	8.86	10.51	10.76	10.57	9.83	11.1	10.55	12.55	12.64	12.79	12.56	12.46	12.27
Gm26233	12.15	12.25	10.82	12.36	12.36	12.44	11.81	12.16	12.21	12.42	12.2	15.61	12.85	12.58	13.12	12.61	12.58	12.5	12.44	11.92	14.03	13.77	13.48	13.9	13.16	13.34	13.28	13.62	13.05	13.28	10.88	11.13	11.71	11.12	11.37	11.75
Gm26236	12.15	11.77	10.52	11.44	12.08	10.95	11.46	10.83	11.46	11.53	12.64	13.34	14.46	13.92	15.12	14.19	14.51	14.81	14.74	11.71	14.36	15.84	15.5	12.39	16.15	15.4	14.17	12.14	15.5	13.4	13.07	13.04	13.42	11.75	13.02	12.58
Gm6472	12.15	13.59	13.02	12.02	11.97	12.56	11.86	11.79	12.13	12.74	8.36	7.43	10.37	8.01	8.7	9.67	9.1	9.24	9.07	8.15	8.39	8.41	8.98	7.43	8.83	9.31	8.85	8.47	9.23	8.48	12.45	12.37	12.34	11.9	11.33	12.06
Pcbd2	12.15	13.53	13.6	11.96	12.64	11.66	12.61	12.94	12.73	12.98	9.41	9.84	10.84	10.18	10.84	10.8	10.72	11.03	11.12	9.55	10.72	10.72	11.09	9.35	10.99	11.18	10.69	10.36	10.69	10.54	12	12.42	12.14	12.12	11.68	12.02
Psma2	12.15	13.09	13.69	11.96	12.62	12.72	13.25	13.39	13.18	13.46	9.24	8.95	11.61	9.83	11.26	11.26	11.06	10.36	11.15	9.08	9.84	10.53	10.85	9.15	10.78	11.2	11.11	9.96	10.54	10.83	14.26	14.35	14.28	13.84	12.56	14.3
Rps2-Ps5	12.15	12.73	12.32	11.31	11.96	12.34	12.28	12.12	12.27	12.46	8.23	7.44	10.19	8.54	9.09	9.6	9.53	9.08	9.24	8.54	8.29	9.12	9.47	7.79	8.81	9.09	9.15	8.46	9.54	9.42	13.4	13.24	12.99	13.32	12.07	12.97
Stt3A	12.15	11.91	12.61	11.66	12.26	11.68	12.72	11.98	12.35	12.11	9.12	8.34	10.76	9.47	10.59	10.75	10.08	10.22	10.34	8.59	8.49	10.59	10.25	7.89	9.71	9.71	9.71	8.7	10.39	9.86	13.72	13.55	13.55	13.83	12.75	12.96
Akr1B8	12.14	12.11	11.11	10.14	10.73	12.72	11.3	11.45	11.55	12.65	7.25	6.39	9.03	7.57	7.91	9.12	7.12	7.93	7.25	7.77	8.34	7.11	7.22	6.22	8.2	8.47	8.2	6.74	6.78	7.49	12.59	12.45	12.74	12.21	10.67	12.76
Gm4596	12.14	13	13.25	11.86	12.63	12.19	12.95	12.45	12.9	13.18	9.42	8.47	11.72	9.65	12.3	12.01	11.87	11.25	12.27	8.9	10.35	11.45	11.37	8.53	11.56	11.67	11.25	10.02	11.58	11.29	13.32	13.5	13.27	13.77	13.04	13.81
Gm5844	12.14	13.62	14.67	12.02	13.6	12.6	13.94	13.44	14.19	13.47	8.07	6.19	11.49	8.59	9.46	10.39	9.04	9.28	9.25	7.09	6.05	8.45	8.22	6.45	7.03	8.08	9.04	8.73	9.93	9.04	15.82	16.34	15.93	15.84	14.5	15.31
Mrpl42	12.14	12.89	12.69	11.08	11.21	11.14	11.03	12	11.98	12.63	7.53	7.82	10.14	9.34	11.61	11.1	11.85	11.87	11.7	8.38	9.7	11.37	11.02	6.91	11.78	12.33	10.37	9.25	11.18	10.51	12.03	12.01	12.36	11.52	11.3	12
4930444E06Rik	12.13	11.83	11.2	12.01	11.88	12.22	11.85	11.78	11.92	11.89	12.36	11.33	12.24	11.94	11.9	12.31	12.4	11.9	11.73	12.21	11.88	11.64	11.9	11.73	12.41	12.06	11.7	11.62	12.18	11.66	11.83	11.82	11.57	11.8	11.87	11.57
Gm23291	12.13	12.21	11.74	12.14	12.99	13.21	12.55	12.1	12.51	12.53	13.22	14.58	13.78	13.89	14.64	13.17	13.81	13.61	13.71	12.25	14.3	14.76	14.57	12.9	14.62	14.74	13.86	14.45	14.1	14.11	11.62	12.01	11.8	11.42	12.29	12
Gm23815	12.13	11.1	10.63	12.26	11.48	11.7	10.77	11.56	11.74	11.55	12.6	12.3	12.95	12.86	13.25	14.52	12.82	13.09	13.33	13.14	14.99	14.9	15.14	12.93	14.34	13.93	14.24	12.99	14.7	13.22	11.87	11.23	11.51	11.01	11.97	11.42
Gm24463	12.13	11.75	10.11	9.73	12.03	10.72	10.64	10.39	11.39	10.69	8.54	7.62	10.56	9.21	10.85	10.52	10.66	10.58	10.23	9.38	9.25	10.52	10.99	7.92	9.67	9.89	9.94	8.39	11.1	10.24	10.56	12.61	10.6	8.87	9.25	9.85
Polr2G	12.13	13.18	13.21	11.7	11.96	11.49	11.8	12.16	12.02	12.48	9.94	9.01	11.32	10.44	10.57	11.37	10.97	10.93	10.99	10.15	10.4	10.15	10.28	9.63	10.64	10.9	10.38	9.97	10.42	10.76	12.45	12.4	12.57	12.69	12.25	12.77
Tuba1A	12.13	12.93	12.21	10.8	11.45	11.18	11.69	11.34	11.77	12.08	8.4	8.16	10.18	8.54	10.59	12.52	10.3	10.46	10.67	7.96	7.67	10.3	10.49	7.05	9.18	9.57	10.18	8.85	10.93	10.4	15.57	15.35	15.27	15.17	13.64	15.18
Ap1Ar	12.12	12.6	12.5	11.89	11.89	12.87	12.21	12.71	12.27	12.88	9.47	8.18	10.35	9.06	10.2	10.46	9.72	10.48	10.23	10	9.36	8.46	9.12	8.45	9.96	10.25	9.47	8.84	9.8	9.34	10.25	10.14	10.46	10.62	10.37	10.74
Atp8B1	12.12	12.05	11.29	11.41	11.9	11.75	12.23	11.3	11.75	11.23	7.26	6.06	8.81	7.1	7.53	8.14	7.41	7.58	7.34	7.38	7.78	6.8	6.88	6.31	8.79	8.89	7.52	6.81	7.47	7.13	7.41	7.32	7.35	7.31	6.5	6.53
Cd2Ap	12.12	12.91	13.03	11.5	12.76	12.7	12.3	12.34	12.37	12.94	8.76	7.66	10.78	9.88	9.55	9.76	9.64	9.39	9.92	8.74	10.91	8.73	9.33	8.57	10.4	10.47	9.63	8.6	9.19	9.13	10.36	10.34	10.61	11.54	11.84	10.32
Gm22363	12.12	11.25	10.55	12.06	11.41	11.76	10.57	11.05	11.63	11.45	12.5	12.78	12.94	12.95	13.05	14.38	12.64	13.2	12.97	13.02	14.87	14.6	14.99	12.51	14.17	13.68	14.14	12.93	14.62	13.08	11.76	11.13	11.44	10.93	11.98	11.35
Gm22505	12.12	11.25	10.55	12.06	11.41	11.76	10.57	11.05	11.63	11.45	12.5	12.78	12.94	12.95	13.05	14.38	12.64	13.2	12.97	13.02	14.87	14.6	14.99	12.51	14.17	13.68	14.14	12.93	14.62	13.08	11.76	11.13	11.44	10.93	11.98	11.35
Gm23438	12.12	12.37	10.12	11.63	12.49	12.36	11.8	12.06	12.19	12.08	12.09	14.57	12.78	11.96	14.57	11.82	12.11	12.68	13.5	10.49	13.19	14.07	13.17	12.29	14.13	13.96	12.51	13.01	12.73	13.21	10.77	11.78	11.62	11.18	10.94	12.17
Gm6285	12.12	13.25	12.95	11.37	11.81	12.82	12.63	12.62	12.47	13.41	8.49	6.68	10.13	9.02	9.17	10.28	9.26	9.06	9.14	7.55	8.53	8.67	8.84	7.02	8.88	9.06	8.74	8.1	9.55	8.73	13.43	13.42	13.29	12.6	11.61	12.95
Loc100505224	12.12	12.34	11.03	11.57	12.06	11.56	11.65	12.13	12.15	11.74	9.76	9.74	12.13	10.69	11.7	10.89	11.33	11.65	11.52	8.81	11.46	11.4	12.21	9.9	12.29	12.55	10.61	9.73	11.75	10.69	11.92	12.52	12.45	11.67	12.8	12.49
Selt	12.12	12.18	13.62	11.36	12.84	12.56	13.91	13.43	13.31	13.06	8.84	8.29	11.29	9.61	11.7	11.41	11.09	11.16	11.5	8.64	9.34	10.35	10.39	7.69	10.73	10.93	10.61	9.39	11.13	10.85	13.53	13.25	13.31	13.29	12.48	13.35
Akr1A1	12.11	13.17	13.38	11.68	12.65	11.56	12.23	12.21	12.63	12.66	8.16	8.03	10.38	8.66	9.8	10.59	9.74	9.8	9.95	8.21	9.52	10.1	9.54	7.8	9.68	9.56	9.68	8.38	9.7	9.59	13.18	13.41	13.38	13.59	12.71	13.31
Ddx17	12.11	11.61	11.29	11.42	12.6	12.94	13.37	13.02	12.56	12.51	10.47	9.06	11.8	10.85	11.46	11.95	11.22	11.7	11.26	10.84	10.92	10.82	10.84	10.02	11.37	11.63	11.03	10.31	11.58	11.22	12.77	12.53	12.61	12.65	13.02	12.04
Gm17212	12.11	13	11.79	11.62	11.13	11.39	11.01	11.08	11.51	12.36	9.77	10.07	9.92	9.02	9.55	10.51	9.35	9.1	9.11	8.66	9.28	8.96	9.96	8.45	9.52	10.75	9.71	9.57	9.64	9.89	11.3	11.51	11.31	10.49	10.64	11.05
Gm26853	12.11	11.56	10.49	11.8	12.24	12.13	12.25	12.08	12.55	12.33	10.25	10.16	12.12	10.03	12.17	12.36	11.47	11.2	11.73	7.7	11.18	11.74	11.89	9.25	12.39	12.7	10.96	10.32	12.18	11.91	12.09	11.77	11.99	10.71	12.34	11.73
Gm21961	12.1	12.53	10.14	11.62	12.48	12.15	11.38	11.51	12.31	11.9	12.7	15.73	13.1	12.08	14.33	12.16	12.44	12.28	12.7	10.64	13.59	13.65	13.44	12.2	13.93	14.13	12.59	13.62	12.62	13.95	10.77	11.54	11.61	11.14	11.67	12.22
Hexb	12.1	11.61	11.89	12.07	11.69	11.94	12.5	11.95	12.4	12.39	7.9	7.55	10.35	8.49	9.82	10.12	10.36	9.61	10.12	8.46	8.24	9.83	9.57	7.87	9.13	9.13	9.25	8.36	9.68	9.27	13.33	13.41	13.26	12.11	12.4	11.01
Hist1H2Bc	12.1	13.6	14.32	12.02	12.84	9.74	12.45	12.66	12.63	12.23	8.64	8.05	11.92	9.57	11.17	11.13	10.35	10.15	10.47	8.28	11.4	9.8	10.52	8.41	10.32	10.13	11.2	9.63	10.98	10.46	11.79	12.22	11.93	14.02	13.4	13
Hist1H4H	12.1	12.52	12.08	12.18	12.35	12.63	12.54	12.56	12.85	12.41	10.94	12.28	11.68	10.88	11.94	11.98	11.82	11.65	12.03	10.8	11.76	12.16	12.18	10.79	12.15	11.83	11.82	11.34	12.08	11.89	12.52	11.82	12.48	12.03	11.95	12.31
Mylip	12.1	12.7	12.35	11.21	12.84	12.67	13.15	13	12.95	12.92	8.07	6.97	9.68	7.92	7.98	8.79	8.46	8.13	8.24	7.44	7.47	7.38	7.17	7.43	8.25	8.42	7.41	7.4	7.8	8.12	10.85	10.76	10.56	9.72	11.5	9.64
Rpl22-Ps1	12.1	12.31	12.57	11.57	11.1	12.01	11.84	12.02	12.13	12.97	10.12	10.02	10.54	9.8	11.51	12.08	10.97	11.34	10.82	10.02	9.75	11.37	11.07	10.01	10.48	10.85	10.63	10.3	11.5	10.63	12.8	12.87	12.87	12.05	11.53	12.65
Slc16A7	12.1	12.35	12	12.68	12.14	12.04	12.47	12.31	12.42	12.1	7.72	6.99	9.52	7.25	8.13	8.18	7.79	7.85	7.62	7.49	8.11	6.86	7.26	6.9	9.22	9.72	7.75	7.56	6.91	7.5	7.21	6.44	7.09	6.39	6.38	5.97
Nt5C2	12.09	12.35	12.08	11.26	12.86	11.77	12.66	11.83	12.3	12.31	8.29	7.34	9.91	8.59	8.67	9.49	8.49	8.39	8.48	7.69	8.76	8.39	8.2	7.61	9.14	9.21	8.29	7.97	7.76	8.29	10.28	10.11	10.52	10.9	9.91	10.45
Ube2L3	12.09	12.98	13.33	11.66	12.72	12.29	12.49	12.69	12.81	12.91	10.5	9.48	12.11	11.29	11.88	11.95	11.99	11.77	12.3	10.15	10.93	11.49	11.17	8.99	11.51	11.83	11.24	10.78	11.63	11.47	13.26	13.11	13.09	13.57	13.04	13.61
Wsb1	12.09	11.43	12.23	11.54	13.44	12.44	13.18	12.15	12.31	12.56	9.59	8.41	10.56	9.53	10.23	10.83	9.44	9.34	9.46	8.86	9.46	9.47	9.36	8.64	9.48	9.47	10.1	9.46	9.78	10.03	13.2	13.08	12.94	12.44	12.33	13.16
Atox1	12.08	13.69	13.69	11.72	12.6	10.7	12.35	12.31	12.78	13.02	8.63	8.84	10.38	8.93	10.12	9.6	9.63	9.57	9.88	8.26	9.52	9.32	8.9	6.94	9.09	9.55	9.08	8.34	9.04	9.02	12.62	12.87	12.53	11.09	10.34	11.68
Gm12017	12.08	13	13.51	11.65	12.78	11.69	12.87	12.87	12.7	13	10.46	9.45	11.31	10.66	11.26	12.14	10.28	11.17	11.38	9.86	10.55	11.45	10.86	8.26	10.11	10.26	11.49	10.77	12.16	11.36	13.8	14.07	13.82	13.9	13.65	14.43
Loc100862331	12.08	12.33	12.06	13.76	11.43	10.65	9.36	10.23	10.85	10.88	9.35	11.63	10.64	10.02	10.57	8.91	13.08	13.04	13.08	10.4	14.62	14.74	13.34	11.19	15.63	14.65	12.26	12.12	13.38	12.73	6.95	7.91	7.61	9.35	9.67	8.33
Mir3471-2	12.08	11.53	11.83	12.86	11.18	11.49	10.42	10.52	11.51	11.75	10.3	12.23	11.21	11.15	11.25	11.06	11.28	11.47	10.46	9.57	10.57	10.71	10.64	11.45	11.26	11.76	10.23	11.23	10.93	10.48	10.05	9.34	10.27	9.52	10.56	9.91
Mir3471-2	12.08	11.53	11.83	12.86	11.18	11.49	10.42	10.52	11.51	11.75	10.3	12.23	11.21	11.15	11.25	11.06	11.28	11.47	10.46	9.57	10.57	10.71	10.64	11.45	11.26	11.76	10.23	11.23	10.93	10.48	10.05	9.34	10.27	9.52	10.56	9.91
Gm14399	12.07	12.13	11.89	11.34	11.76	11.41	12.09	11.73	11.81	11.75	8.49	7.97	10.77	9.98	9.34	9.35	9.7	9.97	9.66	8.91	9.79	9.1	8.91	8.17	9.75	9.85	8.93	8.14	9.23	8.69	11.28	11.23	11.14	11.52	12.03	10.73
Gm27219	12.07	11.1	11.19	11.19	10.85	11.76	11.69	11.91	11.37	11.93	11.07	8.44	10.66	10.83	11.01	12.5	11.32	11.37	10.81	12.02	10.38	10.2	11.14	9.09	10.55	11.17	10.14	10.21	11.64	10.52	13.6	13.77	13.55	12.61	12.42	13.63
Gm11449	12.06	13.11	12.08	10.99	10.82	10.93	10.9	10.87	11.3	12.34	7.86	7.42	9.13	7.59	8.15	9.02	7.59	8.18	7.79	7.26	8.19	8.12	8.02	7.66	8.17	8.2	7.75	7.41	7.89	7.71	12.19	12.62	12.08	11.69	10.33	12.37
Gm11510	12.06	11.65	11.49	11.54	11.19	12.46	11.51	11.74	11.84	12.29	7.42	6.86	10.62	8.71	9.98	10.66	10.4	9.9	10.1	7.45	8.55	9.45	9.87	8.46	10.7	11.16	9.85	8.25	10.21	9.25	11.37	11.91	11.77	11.32	11.18	11.84
Gm12166	12.06	12.75	13.01	12.04	11.9	11.47	12.73	12.03	12.95	12.49	9.48	9.4	10.97	9.65	8.99	10.14	9.16	9.18	9.81	9.21	9.31	9.9	9.4	8.45	9.59	9.72	10.84	9.64	10.21	10.18	11.52	12.09	11.54	11.48	10.76	12.04
Gm12844	12.06	13.02	13.34	11.43	12.45	12.44	13.34	12.9	12.8	12.89	8.79	8.39	10.87	9.21	10.5	11.14	10.4	10.52	10.62	9.59	8.39	9.99	10.09	8.41	10.05	10.3	10.68	9.23	10.23	10.06	13.92	13.55	13.88	14.11	13.7	13.72
Loc100862393	12.06	12.47	10.94	12.19	9.68	8.37	8.28	8.2	9.5	9.38	6.67	7.08	8.38	7.22	6.84	7.58	7.02	7.76	7.29	6.92	10.19	6.63	7.56	7.7	11.24	11.57	8.1	7.04	6.9	6.98	5.85	6.13	6.4	6.17	6.23	6.29
Sfpq	12.06	11.76	10.95	11.46	11.89	12.24	12.21	12.18	12.17	12.06	10.28	9.17	11.18	10.23	11.45	11.72	11.06	11.36	11.03	10.39	11.28	11.16	11.22	10.27	11.73	11.62	10.6	9.89	11.47	10.67	11.86	11.92	12	11.59	11.8	11.81
Arf3	12.05	12.61	12.83	12.02	12.43	12.15	12.36	12.35	12.46	12.51	10.91	11.18	11.85	11.19	11.67	11.81	11.42	11.71	11.68	10.64	11.94	11.19	11.58	11.02	11.52	11.4	11.22	11.1	11.48	11.28	12.68	12.95	12.56	12.94	12.2	12.74
Atp2B4	12.05	10.9	11.86	12.54	10.89	12.75	10.52	11.39	11.4	12.06	15.23	15.86	14.54	14.31	14.37	14.38	14.72	14.68	13.59	16.44	14.93	14.69	14.64	16.26	14.24	13.85	14.02	15.32	14.68	14.55	9	8.16	9.11	8.68	8.33	7.3
Gm11353	12.05	11.73	12.23	12	11.63	12.86	12.48	11.77	12.67	12.68	12.33	12.33	12.68	12.6	12.83	12.97	12.24	12.52	12.79	11.77	12.88	12.4	12.76	11.56	12.07	12.61	13.02	12.25	12.83	12.66	12.47	12.49	12.38	12.34	12.23	12.39
Gm11971	12.05	13.12	12.98	11.73	12.13	11.97	12	12.32	12.6	13	11.86	12.46	13.22	12.45	13.7	13.59	13.79	13.85	14.1	12.76	13.16	14.37	13.63	11.1	13.53	13.87	13.8	13.16	14.04	13.69	13.78	14.47	14.51	14.23	13.9	14.34
Gm14407	12.05	13.06	12.49	12.31	12.07	12.7	12.21	11.73	12.64	13.06	12.05	13.17	12.85	12.32	13.3	13.13	12.88	12.81	12.94	11.16	14.07	12.88	14.03	12.07	12.86	13.24	12.79	12.49	13.79	12.33	11.84	12.24	11.69	11.18	11.39	12.38
Gm22866	12.05	10.42	13.56	14.19	10.34	14.07	10.04	12.08	10.3	14.02	15.41	16.02	14.84	15.23	15.17	15.51	15.17	15.04	15.29	16.78	15.85	15.84	16.06	16.46	16.05	15.53	16.44	15.6	16.09	15.64	10.08	10.18	10.08	10.12	14.29	10.69
Nono	12.05	12.41	12.53	11.42	11.98	12.36	12.54	12.54	12.5	12.63	9.9	8.74	11.17	10.11	10.77	11.12	10.54	10.56	10.44	9.5	9.95	10.2	10	9.26	10.47	10.77	10.24	9.8	10.81	10.38	12.92	12.81	12.81	13.04	12.82	13.34
Tceb1	12.05	13.29	13.55	11.81	12.23	11.69	12.63	12.72	12.77	13.09	8.49	7.31	10.9	8.87	10.88	10.95	10.08	10.52	10.83	7.8	8.03	10.58	10.48	7.69	10.08	10.33	10.16	8.85	10.52	9.81	14.1	14.42	14.21	14.17	12.73	14.11
Tmem147	12.05	12.24	11.92	11.11	11.39	10.74	11.94	11.05	11.69	11.78	8.54	9.01	10.02	9.35	9.64	9.41	9.6	9.23	9.08	7.95	9.02	9.39	9.72	8.43	9.34	9.85	9.08	8.64	9.42	9.05	11.35	11.51	11.43	10.41	9.87	11.05
Atp5B	12.04	12.36	12.15	11.37	12.82	12.35	12.73	12.38	12.81	12.64	9.61	8.84	11.01	9.95	10.66	10.94	10.37	10.37	10.44	8.96	10.33	9.9	10.4	8.96	10.67	10.61	9.86	9.52	10.28	10.3	11.93	12.08	12.06	11.89	11.65	11.68
Gltp	12.04	13.08	13.42	12.02	12.53	11.89	12.22	12.06	12.67	12.5	9.04	8.21	10.11	9.3	9.46	9.8	9.43	9.44	9.59	8.52	9.91	9.14	9.25	8.33	10.31	10.71	9.21	9	9.39	9.21	9.02	8.95	8.86	10.41	10.23	9.41
[truncated: 38,320 more rows]

## Sheet: BC mouse tumor cells
Transcriptomic data from BC moue cell lines using RNA-seq. Normalized counts are shown for each analyzed mouse tumor cell line (and duplicate). Mouse transcripts are referred to by their gene symbols.
[truncated: 26,686 more rows]
