# Supplementary material for: Cell-of-origin and genetic drivers define advanced bladder cancer subtypes and potential therapeutic response in mouse models
Source: J Exp Clin Cancer Res. 2026 Feb 23;45:79. doi: 10.1186/s13046-026-03677-8 (PMC13032214; doi:10.1186/s13046-026-03677-8)
Supplement: Supplementary file 3 — Supplementary Material 3. [file 13046_2026_3677_MOESM3_ESM.xlsx]

## Sheet: 1. Models summary
	Supplementary Table S1. Overview of four BC mouse models, including tumor incidence, survival, morphology, and dissemination characteristics.
	Genotype	Adenovirus	N	Tumor incidence		Histopathological phenotype	Dissemination
				% Tumor (Tumor/total)	Median survival, days (range)		Carcinomatosis	Distant metastasis
	DKO (Ptenflox/flox; Trp53flox/flox)	Ad5-Krt5-Cre	29	55.2 (16/29)	213 (92-280)	Sarcomatoid and invasive urothelial carcinomas (100%)	62.5% (10/16)	12.5% (2/16)
		Ad5-Krt20-Cre	20	90 (18/20)	138 (89-221)	Sarcomatoid and invasive urothelial carcinomas (100%)	16.7 % (3/18)	0% (0/18)
	QKO (Ptenflox/flox; Trp53flox/flox; Rb1flox/flox; Rbl1-/-)	Ad5-Krt5-Cre	42	78.6 (33/42)	95 (55-154)	Invasive urothelial carcinomas, sarcomatoid (57.6%), differentiated (9.1%) or with mixed pattern (33.3%)	78.8% (26/33)	30.3% (10/33)
		Ad5-Krt20-Cre	36	77.8 (28/36)	68 (53-88)	Invasive urothelial carcinomas, sarcomatoid (42.9%), differentiated (10.7%) or with mixed pattern (46.4%)	60.7% (17/28)	21.4% (6/28)

## Sheet: 2.Histological characterization
		Supplementary Table S2. Histological characterization of tumors from the four BC mouse models, comparing histological patterns and common features.
		Groups	DKO-K5	DKO-20	QKO-K5	QKO-K20	K5 vs K20			DKO vs QKO
		Number of injected mice (n)	29	20	42	36	K5	K20		DKO	QKO
		Total developed tumors (n)	16	18	33	28	49	46		34	61
		Tumor incidence (%)	55.1724	90	78.5714	77.7778	69.0141	82.1429	p-value	69.3878	78.2051	p-value
	Histological pattern	Undifferentiated, Sarcomatoid (%)	100	100	57.5758	42.8571	71.4286	65.2174	ns	100	50.8197	<0.0001
		Differentiated, Urothelial carcinoma (%)	0	0	9.09091	10.7143	6.12245	6.52174		0	9.83607
		Mixed (%)	0	0	33.3333	46.4286	22.449	28.2609		0	39.3443
	Histological features of tumors	Myxoid stroma (%)	12.5	33.3333	45.4545	50	34.6939	43.4783	ns	23.5294	47.541	0.0282
		Giant pleomorphic cells (%)	31.25	88.8889	27.2727	53.5714	28.5714	67.3913	0.0002	61.7647	39.3443	ns (0.0532)
		Immune cell infiltrate (%)	18.75	11.1111	72.7273	67.8571	55.102	45.6522	ns	14.7059	70.4918	<0.0001
		Necrosis (%)	6.25	0	33.3333	50	24.4898	30.4348	ns	2.94118	40.9836	<0.0001
		Bone metaplasia (%)	0	0	57.5758	35.7143	57.6*	35.7*	0.0464	0	47.541	<0.0001
	n = number of animals or tumors. ns = not significant. * Bone metaplasia percentages are reported only for tumors from QKO mice.
	P-values near significance are indicated in parentheses.

## Sheet: 3. Tumor-derived cell lines
	Supplementary Table S3. Summary of established tumor-derived cell lines including incidence, percentage of regression, average end volume, and survival.
	Tumor genotype	Cell of origin/promoter	Cell lines	Heterotopic syngeneic graft
				Incidence	Regression	End-volume average	Survival (dpi)
	DKO (Pten-/-; Trp53-/-)	Basal cell/Krt5	4K5	100% (8/8)	0	590 mm3	20
			5K5	100% (8/8)	0	400 mm3	35
		Luminal cell/Krt20	3K20	100% (8/8)	0	930 mm3	9
			8K20	100% (8/8)	0	480 mm3	59
	QKO (Pten-/-; Trp53-/-; Rb1-/-; Rbl1-/-)	Basal cell/Krt5	K5.2	37.5% (3/8)	67% (2/3)	290 mm3	38
			K5.6	100% (8/8)	0	350 mm3	28
			K5.9	100% (8/8)	50% (4/8)	125 mm3	42
			CK5.A	ND	ND	ND	ND
			CK5.B	ND	ND	ND	ND
		Luminal cell/Krt20	CK20.A	100% (8/8)	100% (8/8)	0 mm3	90
			CK20.C	75% (6/8)	100% (6/6)	0 mm3	90
			CK20.D	100% (8/8)	100% (8/8)	0 mm3	90
			CK20.E	ND	ND	ND	ND
	ND = not determined; dpi = days post-injection.

## Sheet: 4. Cloning mKrt20 promoter
	Supplementary Table S4. Primers used for cloning of the mouse Krt20 promoter.
	Primer Name	Primer Sequence (5'-3')
	K20 Forward-1.5Kb	ATATCAGCAGCTTCTGGGAAGTTAGATGTGA
	K20 Forward-1.5Kb-NheI	GGCGCTAGCATATCAGCAGCTTCTGGGAAGTTAG
	K20 Forward-1Kb	ACTAATTAGATCCAGTTGGTTATTTTTAAAAAGAA
	K20 Forward-1Kb-NheI	GGCGCTAGCACTAATTAGATCCAGTTGGTTATT
	K20 Reverse	CATCTGGGATGTAGGGAGGCAACGCCTGTA
	K20 Reverse-HindIII	GGCAAGCTTCATCTGGGATGTAGGGAGGCAACG
	pGL3 Fw 2	CTTTATGTTTTTGGCGTCTTCCA
	pGL3 Rev 3	CTAGCAAAATAGGCTGTCCC

## Sheet: 5. IHC, IF and FC antibodies
	Supplementary Table S5. Primary and secondary antibodies used in immunohistochemistry, immunofluorescence, and flow cytometry assays.
	IHC and IF primary antibodies
	Epitope	Clone	Provider	Reference	Host	Dilution
	Keratin 5	Polyclonal	Biolegend	905501	Rabbit	1/1000
	Keratin 6	Polyclonal	Biolegend	905702	Rabbit	1/500
	Keratin 20	Ks20.8	Dako	1S777	Mouse	1/1000
	Pankeratin	AE1/AE3	Abcam	ab27988	Mouse	1/100
	FOXA1	EPR10881	Abcam	ab170933	Rabbit	1/1000
	Vimentin	EPR3776	Abcam	ab92547	Rabbit	1/250
	GATA3	Polyclonal	Sigma Aldrich	SAB4501126	Rabbit	1/250
	UPK3A	C-6	Santa Cruz	sc-166808	Mouse	1/200
	E-cadherin	36	BD	610181	Mouse	1/100
	P53	Polyclonal	Novocastra	NCL-L-p53-CM5p	Rabbit	1/500
	PTEN	138G6	Cell Signalling	9559	Rabbit	1/200
	RB1	EPR17512	Abcam	ab181616	Rabbit	1/200
	GFP	Polyclonal	Invitrogen	A-11122	Rabbit	1/200
	Secondary antibodies
	Epitope	Conjugate	Provider	Reference	Host	Dilution
	IgG Rabbit	Biotin	Jackson	711-065-152	Donkey	1/1000
	IgG Rabbit	Alexa Fluor 488	Invitrogen	A11034	Goat	1/1000
	IgG Mouse	Alexa Fluor 594	Invitrogen	A11005	Goat	1/1000
	IgG Rabbit	Alexa Fluor 647	Invitrogen	A21245	Goat	1/1000
	FACS antibodies
	Epitope	Fluorochrome	Clone	Provider	Reference	Vol/100ul
	CD45	PerCP	30-F11	Biolegend	103130	1
	CD3	APC-Cy7	17A2	Biolegend	100222	1.5
	CD4	BV711	RM4-5	Biolegend	100550	1
	CD8	PE	53-6.7	BD	553033	1
	NK1.1	APC	PK136	Biolegend	108710	2
	B220	PEFire700	RA3-6B2	Biolegend	103280	0.75
	CD31	PE-Cy7	390	Biolegend	102418	1
	PDPN	AF-647	P-mab1	Biolegend	156203	0.5
	CD140a	BV605	APA4	Biolegend	135916	1
	αSMA	Cy3	1A4	Sigma-Aldrich	C6198	0.5
	Zombie Aqua	-	-	Biolegend	423102	0.67
	PD-L1	BV711	MIH5	BD	563369	2
	EPCAM	BV711	G8.8	Biolegend	118233	1

## Sheet: 6. qPCR primers
	Supplementary Table S6. Primers used for quantitative PCR analysis.
	Gene	Primer sequence 5'-3'
	GusB	Forward	GAGGATCAACAGTGCCCATT
		Reverse	CAGCCTCAAAGGGGAGGT
	Tbp	Forward	GGGAGAATCATGGACCAGAA
	Tbp	Reverse	GATGGGAATTCCAGGAGTCA
	Trp53	Forward	GCCCATGCTACAGAGGAGTC
	Trp53	Reverse	AGACTGGCCCTTCTTGGTCT
	Rb1	Forward	CACGTGTAAATTCTGCTGCAA
	Rb	Reverse	ACAGGGCAAGGGAGGTAGAT
	Pten	Forward	GAAAGGGACGGACTGGTGTA
	Pten	Reverse	TAGGGCCTCTTGTGCCTTTA

## Sheet: 7. Genotyping primers
	Supplementary Table S7. Primers used for genotyping PCR analysis.
	Gene	Primer sequence 5'-3'		Product Size(bp)	Genotype
	Rb1	Forward Reverse	GGCGTGTGCCATCAATG AACTCAAGGGAGACCTG	662	WT
				734	Floxed
				298	Deleted
	Trp53	Forward 1 Reverse Forward 2	AAGGGGTATGAGGGACAAGG GAGACAGGGTCTTGCTATTGT AGAAAGGGCGACTGACTGTG	154	WT
				307	Floxed
				203	Deleted
	Pten	Forward 1 Reverse Forward 2	AGTGGCATGTTTTGTCTATGGT ACGAGTCCTCTGAAAAAGCAGT TGGGGCTGCAGGAATTCGATA	72	WT
				118	Floxed
				141	Deleted
	Rbl1	Forward Reverse 1 Reverse 2	GCAACTTTGGTGGCTCTTCAT CCACAAGAGTTTCGTGAGCG GGGCTGCAGGAATTCGATA	130	WT
				78	Null
	WT = wild-type; floxed = allele carrying the loxP site(s); deleted = sequence generated by recombining the loxP sites; null = knock-out allele with neomycin resistance cassette; bp = base pairs.
